# Supplementary material for: Genetic and transcriptomic analyses of diffuse large B-cell lymphoma patients with poor outcomes within two years of diagnosis
Source: Leukemia. 2023 Dec 29;38(3):610–20. doi: 10.1038/s41375-023-02120-7 (PMC10912034; doi:10.1038/s41375-023-02120-7)
Supplement: Supplementary file 2 — Supplemental Tables [file 41375_2023_2120_MOESM2_ESM.xlsx]

## Sheet: Table S1A
Table S1A. Patient information in our cohort
Sample ID	Source	Platform	RNAseq	Paired or not	Age	Sex	International Prognostic Index (IPI)	Subtype	MYC rearrangement	BCL2 rearrangement	Stage	11-gene risk. group	Outcomes at 2 years	Progression-free survival (PFS) (years)	PFS-status	Overall survival (OS) (years)	OS-status
Case-52	China	WGS	Yes	Paired	58	Male	0	nonGCB	No	No	II	low	Good	4.26301	0	4.26301	0
Case-43	China	WGS	Yes	Paired	51	Female	4	nonGCB	No	No	III	high	Good	3.68493	0	3.68493	0
Case-50	China	WGS	Yes	Paired	46	Female	1	nonGCB	No	No	II	low	Good	4.43288	0	4.43288	0
case-278	China	Lymphochip	Yes	Tumor-only	62	Female	1	GCB	NA	NA	II	low	Good	2.27123	1	7.52603	0
case-280	China	Lymphochip	Yes	Tumor-only	48	Male	2	GCB	NA	NA	IV	low	Good	3.56438	0	3.56438	0
case-281	China	Lymphochip	Yes	Tumor-only	34	Male	0	GCB	NA	NA	I	high	Poor	1.40548	1	4.4	1
case-284	China	Lymphochip	NA	Tumor-only	39	Female	1	nonGCB	NA	NA	II	NA	Good	5.03014	0	5.03014	0
case-285	China	Lymphochip	NA	Tumor-only	42	Male	2	nonGCB	NA	NA	IV	NA	Poor	1.4	1	2.72329	1
case-287	China	Lymphochip	NA	Tumor-only	41	Female	1	nonGCB	NA	NA	III	NA	Good	3.75068	1	8.84932	0
case-288	China	Lymphochip	Yes	Tumor-only	57	Male	1	nonGCB	NA	NA	II	low	Good	2.97534	0	2.97534	0
case-290	China	Lymphochip	Yes	Tumor-only	29	Male	2	nonGCB	NA	NA	II	high	Good	2.42466	1	5.8137	0
Case-33	China	WGS	Yes	Paired	75	Male	4	GCB	No	Yes	IV	low	Poor	1.76438	1	5.46301	1
Case-53	China	WGS	Yes	Paired	54	Male	0	nonGCB	Yes	No	II	high	Poor	0.476712	1	2.09041	1
Case-51	China	WGS	Yes	Paired	49	Male	3	nonGCB	No	No	IV	high	Poor	1.11507	1	1.2137	1
Case-41	China	WGS	Yes	Paired	68	Female	3	nonGCB	No	No	IV	high	Poor	0.243836	1	0.257534	1
Case-47	China	WGS	Yes	Paired	76	Male	1	nonGCB	No	No	II	high	Poor	1.01644	1	1.13425	1
Case-2	China	WGS	Yes	Paired	83	Male	3	GCB	No	No	III	low	Poor	1.13151	1	1.28493	1
Case-7	China	WGS	Yes	Paired	75	Female	5	nonGCB	No	No	IV	low	Poor	0.761644	1	1.47671	1
Case-48	China	WGS	Yes	Paired	29	Male	1	nonGCB	No	No	II	low	Poor	0.342466	1	0.572603	0
Case-40	China	WGS	Yes	Paired	70	Female	5	nonGCB	No	No	IV	high	Poor	0.767123	1	0.767123	0
Case-34	China	WGS	Yes	Paired	58	Male	3	GCB	No	Yes	IV	low	Good	2.95616	0	2.95616	0
case-301	China	Lymphochip	Yes	Tumor-only	23	Male	2	nonGCB	NA	NA	III	high	Poor	1.51507	1	8.10959	0
Case-44	China	WGS	Yes	Paired	69	Female	4	GCB	Yes	No	II	high	Poor	0.413699	1	0.786301	1
case-304	China	Lymphochip	Yes	Tumor-only	69	Female	3	GCB	NA	NA	II	high	Good	3.58082	1	4.27397	1
case-308	China	Lymphochip	Yes	Tumor-only	67	Male	3	nonGCB	NA	NA	III	low	Poor	1.8	1	8.61096	0
case-313	China	Lymphochip	Yes	Tumor-only	35	Male	1	GCB	NA	NA	II	high	Poor	0.986301	1	0.986301	0
case-318	China	Lymphochip	Yes	Tumor-only	62	Female	4	nonGCB	NA	NA	III	high	Poor	0.723288	1	1.2	0
case-326	China	Lymphochip	Yes	Tumor-only	52	Male	0	GCB	NA	NA	II	low	Good	2.51233	0	2.51233	0
case-328	China	Lymphochip	Yes	Tumor-only	50	Male	0	nonGCB	NA	NA	II	high	Good	2.85205	0	2.85205	0
Case-8	China	WGS	Yes	Paired	67	Female	2	nonGCB	No	No	I	low	Good	6.65479	0	6.65479	0
Case-55	China	WGS	NA	Paired	37	Male	0	nonGCB	No	No	II	NA	Good	9.63562	0	9.63562	0
Case-94	China	WES	Yes	Paired	78	Male	2	nonGCB	NA	NA	II	low	Good	4.76438	1	5.95342	1
Case-95	China	WES	Yes	Paired	66	Male	4	nonGCB	NA	NA	IV	high	Poor	0.0383562	1	0.515068	1
case-346	China	WES	Yes	Paired	30	Male	1	nonGCB	NA	NA	II	low	Good	5.93151	0	5.93151	0
Case-18	China	WGS	Yes	Paired	73	Female	4	GCB	No	No	IV	low	Good	8.35616	0	8.35616	0
Case-15	China	WGS	NA	Paired	65	Male	3	GCB	No	No	II	NA	Poor	0.624658	1	5.24932	1
Case-98	China	WES	Yes	Paired	43	Female	1	GCB	NA	NA	II	high	Poor	0.367123	1	1.36438	1
Case-100	China	WES	Yes	Paired	37	Male	1	nonGCB	NA	NA	III	high	Good	8.71507	0	8.71507	0
Case-35	China	WGS	Yes	Paired	69	Male	3	nonGCB	No	No	IV	high	Poor	0.863014	1	1.04658	1
Case-19	China	WGS	Yes	Paired	61	Male	2	GCB	No	No	III	low	Good	4.52877	0	4.52877	0
Case-59	China	WGS	Yes	Paired	55	Male	3	GCB	No	No	III	low	Good	6.26575	1	8.60822	0
Case-57	China	WGS	Yes	Paired	59	Female	1	GCB	No	No	II	low	Good	5.29863	0	5.29863	0
Case-56	China	WGS	Yes	Paired	40	Male	0	GCB	No	No	II	low	Good	3.26027	0	3.26027	0
Case-109	China	WES	Yes	Paired	60	Male	4	GCB	NA	NA	IV	high	Good	3.09041	1	4.56986	0
Case-111	China	WES	Yes	Paired	64	Male	5	GCB	NA	NA	IV	high	Poor	0.619178	1	1.14521	1
Case-115	China	WES	Yes	Paired	62	Male	4	nonGCB	NA	NA	IVE	low	Good	7.69589	0	7.69589	0
Case-117	China	WES	Yes	Paired	47	Male	0	GCB	NA	NA	II	high	Poor	0.668493	1	1.23836	1
Case-46	China	WGS	Yes	Paired	67	Female	2	nonGCB	No	Yes	III	high	Poor	1.76438	1	8.21644	1
case-367	China	WES	NA	Paired	55	Female	1	GCB	NA	NA	IV	NA	Good	3.09041	0	3.09041	0
case-369	China	Lymphochip	NA	Tumor-only	58	Female	2	nonGCB	NA	NA	III	NA	Poor	0.619178	1	5.35616	1
Case-125	China	WES	Yes	Paired	55	Male	1	nonGCB	NA	NA	III	high	Poor	1.47945	1	10.4	0
case-372	China	Lymphochip	NA	Tumor-only	34	Female	0	GCB	NA	NA	II	NA	Good	6.13699	0	6.13699	0
case-373	China	Lymphochip	NA	Tumor-only	59	Female	0	nonGCB	NA	NA	I	NA	Good	5.93425	0	5.93425	0
case-375	China	Lymphochip	NA	Tumor-only	69	Male	2	nonGCB	NA	NA	II	NA	Good	8	0	8	0
case-379	China	Lymphochip	NA	Tumor-only	68	Male	0	nonGCB	NA	NA	II	NA	Good	4.11507	1	7.46575	0
Case-42	China	WGS	Yes	Paired	68	Female	5	nonGCB	No	No	IV	high	Poor	0.594521	1	3.22466	1
case-384	China	Lymphochip	Yes	Tumor-only	17	Female	2	nonGCB	NA	NA	III	low	Good	3.11507	1	6.60274	0
case-386	China	Lymphochip	NA	Tumor-only	57	Female	1	nonGCB	NA	NA	III	NA	Good	3.95068	1	6.52055	0
case-387	China	Lymphochip	NA	Tumor-only	23	Male	4	nonGCB	NA	NA	IV	NA	Good	4.22466	1	5.30959	1
case-388	China	Lymphochip	Yes	Tumor-only	55	Female	2	nonGCB	NA	NA	IV	low	Good	6.47397	0	6.47397	0
case-394	China	Lymphochip	NA	Tumor-only	31	Male	0	nonGCB	NA	NA	II	NA	Good	5.96986	0	5.96986	0
case-395	China	Lymphochip	Yes	Tumor-only	65	Male	3	nonGCB	NA	NA	IV	low	Good	5.92877	0	5.92877	0
case-397	China	Lymphochip	Yes	Tumor-only	60	Female	0	GCB	NA	NA	I	low	Good	5.38082	0	5.38082	0
case-401	China	Lymphochip	NA	Tumor-only	61	Female	2	nonGCB	NA	NA	II	NA	Good	4.01096	1	5.24384	0
case-403	China	Lymphochip	NA	Tumor-only	70	Male	5	nonGCB	NA	NA	IV	NA	Good	3.47671	1	5.12055	0
case-406	China	Lymphochip	NA	Tumor-only	29	Male	0	GCB	NA	NA	II	NA	Good	4.85753	0	4.85753	0
case-410	China	Lymphochip	NA	Tumor-only	65	Male	1	nonGCB	NA	NA	I	NA	Good	4.72329	0	4.72329	0
case-416	China	Lymphochip	NA	Tumor-only	23	Female	2	GCB	NA	NA	IV	NA	Good	4.36164	0	4.36164	0
case-417	China	Lymphochip	Yes	Tumor-only	63	Male	2	GCB	NA	NA	IV	low	Good	4.35616	0	4.35616	0
case-421	China	Lymphochip	NA	Tumor-only	49	Male	2	nonGCB	NA	NA	III	NA	Good	4.24384	0	4.24384	0
case-423	China	Lymphochip	Yes	Tumor-only	62	Female	2	GCB	NA	NA	I	low	Good	4.12877	0	4.12877	0
case-424	China	Lymphochip	NA	Tumor-only	46	Female	0	nonGCB	NA	NA	II	NA	Good	4.12603	0	4.12603	0
case-425	China	Lymphochip	NA	Tumor-only	37	Male	0	GCB	NA	NA	I	NA	Good	4.11507	0	4.11507	0
case-428	China	Lymphochip	NA	Tumor-only	57	Male	0	nonGCB	NA	NA	I	NA	Good	4.01096	0	4.01096	0
case-429	China	Lymphochip	NA	Tumor-only	58	Female	2	GCB	NA	NA	IV	NA	Good	3.95068	0	3.95068	0
Case-128	China	Lymphochip	Yes	Tumor-only	45	Female	2	GCB	NA	NA	III	low	Good	2.49589	0	2.49589	0
case-441	China	Lymphochip	Yes	Tumor-only	55	Male	0	GCB	NA	NA	II	low	Good	3.47671	0	3.47671	0
case-447	China	Lymphochip	NA	Tumor-only	74	Male	4	GCB	NA	NA	IV	NA	Poor	0.29589	1	0.29589	1
case-448	China	Lymphochip	Yes	Tumor-only	39	Male	1	GCB	NA	NA	I	low	Good	3.11507	0	3.11507	0
case-452	China	Lymphochip	Yes	Tumor-only	67	Female	1	GCB	NA	NA	II	low	Good	3.03288	1	3.03288	0
case-455	China	Lymphochip	Yes	Tumor-only	57	Female	2	nonGCB	NA	NA	IV	high	Good	4.64932	0	4.64932	0
case-456	China	Lymphochip	NA	Tumor-only	73	Female	4	nonGCB	NA	NA	IV	NA	Poor	0.39726	1	5.43014	0
case-461	China	Lymphochip	Yes	Tumor-only	31	Female	3	nonGCB	NA	NA	IV	low	Good	6.31233	0	6.31233	0
Case-130	China	WES	Yes	Paired	61	Male	5	nonGCB	NA	NA	IV	high	Poor	0.0191781	1	0.090411	1
case-466	China	WES	NA	Paired	70	Male	5	nonGCB	NA	NA	IV	NA	Poor	0.306849	1	0.673973	1
case-467	China	Lymphochip	NA	Tumor-only	62	Male	1	nonGCB	NA	NA	II	NA	Poor	0.284932	1	2.03562	1
case-470	China	WES	NA	Paired	59	Male	0	nonGCB	NA	NA	II	NA	Good	5.80274	0	5.80274	0
Case-133	China	WES	Yes	Paired	60	Female	2	nonGCB	NA	NA	III	high	Poor	0.621918	1	1.70685	1
DLK1	Sweden	WES	NA	Paired	57	Male	2	nonGCB	NA	NA	III	NA	Good	8.56423	0	8.56423	0
DLK10	Sweden	WES	Yes	Paired	55	Male	3	nonGCB	NA	NA	III	high	Poor	0.862447	1	2.16667	1
DLK11	Sweden	WES	Yes	Paired	46	Male	NA	GCB	NA	NA	NA	low	Good	5.57989	1	5.97963	1
DLK13	Sweden	WES	Yes	Paired	45	Female	0	GCB	NA	NA	I	low	Good	5.7825	0	5.7825	0
DLK15	Sweden	WES	Yes	Paired	43	Female	0	GCB	NA	NA	I	low	Good	7.33764	0	7.33764	0
DLK16	Sweden	WES	Yes	Paired	41	Male	1	GCB	NA	NA	III	low	Good	8.61899	0	8.61899	0
DLK17	Sweden	WES	Yes	Paired	39	Male	1	nonGCB	NA	NA	III	low	Good	9.32811	0	9.32811	0
DLK18	Sweden	WES	Yes	Paired	44	Female	2	nonGCB	NA	NA	IV	high	Good	4.93648	0	4.93648	0
DLK19	Sweden	WES	Yes	Paired	30	Male	0	GCB	NA	NA	I	high	Good	10.5465	0	10.5465	0
DLK2	Sweden	WES	Yes	Paired	60	Female	3	nonGCB	NA	NA	III	high	Poor	0.558537	1	8.83333	0
DLK20	Sweden	WES	NA	Paired	36	Female	2	nonGCB	NA	NA	III	NA	Good	6.2808	0	6.2808	0
DLK21	Sweden	WES	Yes	Paired	30	Male	0	GCB	NA	NA	I	high	Good	5.26503	0	5.26503	0
DLK22	Sweden	WES	Yes	Paired	26	Male	1	GCB	NA	NA	I	low	Good	5.58263	0	5.58263	0
DLK23	Sweden	WES	Yes	Paired	25	Male	2	nonGCB	NA	NA	II	low	Good	6.9954	0	6.9954	0
DLK24	Sweden	WES	Yes	Paired	75	Female	3	nonGCB	NA	NA	III	high	Good	5.4868	0	5.4868	0
DLK25	Sweden	WES	Yes	Paired	68	Female	5	nonGCB	NA	NA	IV	low	Good	10.2371	0	10.2371	0
DLK26	Sweden	WES	Yes	Paired	68	Male	3	GCB	NA	NA	III	high	Poor	0.391523	1	0.833333	1
DLK27	Sweden	WES	Yes	Paired	66	Male	1	nonGCB	NA	NA	I	high	Good	11.5294	0	11.5294	0
DLK28	Sweden	WES	Yes	Paired	64	Male	3	nonGCB	NA	NA	IV	high	Poor	0.785785	1	4.91667	1
DLK29	Sweden	WES	NA	Paired	67	Male	3	nonGCB	NA	NA	III	NA	Good	6.94612	0	6.94612	0
DLK3	Sweden	WES	Yes	Paired	64	Female	3	GCB	NA	NA	III	high	Poor	0.553061	1	1.5	1
DLK30	Sweden	WES	Yes	Paired	71	Male	4	nonGCB	NA	NA	IV	high	Poor	0.333	1	0.5	1
DLK31	Sweden	WES	Yes	Paired	60	Female	1	GCB	NA	NA	III	high	Good	6.0782	0	6.0782	0
DLK32	Sweden	WES	NA	Paired	59	Male	0	nonGCB	NA	NA	II	NA	Poor	1.13624	1	2.75	1
DLK34	Sweden	WES	Yes	Paired	71	Male	3	nonGCB	NA	NA	IV	low	Poor	1.26218	1	3.5	1
DLK35	Sweden	WES	Yes	Paired	65	Female	3	nonGCB	NA	NA	III	high	Poor	0.333	1	1.83333	1
DLK36	Sweden	WES	Yes	Tumor-only	63	Male	2	nonGCB	NA	NA	IV	high	Poor	1.6318	1	7.5	0
DLK37	Sweden	WES	NA	Tumor-only	69	Female	1	nonGCB	NA	NA	II	NA	Poor	1.67287	1	12.0833	0
DLK38	Sweden	WES	Yes	Paired	72	Female	2	GCB	NA	NA	II	high	Good	2.22046	1	4.48472	1
DLK39	Sweden	WES	Yes	Paired	69	Male	3	nonGCB	NA	NA	IV	low	Good	7.55668	0	7.55668	0
DLK4	Sweden	WES	Yes	Paired	63	Male	3	nonGCB	NA	NA	III	high	Poor	0.25	1	2	1
DLK5	Sweden	WES	Yes	Paired	55	Female	0	GCB	NA	NA	II	low	Good	8.72029	0	8.72029	0
DLK6	Sweden	WES	Yes	Paired	61	Female	1	nonGCB	NA	NA	I	high	Poor	0.440806	1	2.33333	1
DLK7	Sweden	WES	Yes	Paired	54	Female	0	nonGCB	NA	NA	IV	high	Good	2.664	1	12.1667	0
DLK8	Sweden	WES	Yes	Paired	57	Male	3	nonGCB	NA	NA	IV	low	Good	5.53609	0	5.53609	0
DLK9	Sweden	WES	Yes	Paired	46	Female	1	GCB	NA	NA	II	high	Good	10.5027	0	10.5027	0
DLS1	Sweden	Lymphochip	Yes	Tumor-only	53	Female	2		NA	NA	III	high	Good	17.7691	0	17.7691	0
DLS10	Sweden	WES	Yes	Paired	69	Female	3		NA	NA	IV	low	Good	15.0422	0	15.0422	0
DLS11	Sweden	Lymphochip	Yes	Tumor-only	49	Male	0	GCB	NA	NA	I	low	Good	12.8984	0	12.8984	0
DLS13	Sweden	Lymphochip	Yes	Tumor-only	63	Male	NA	GCB	NA	NA	IV	low	Good	15.2858	0	15.2858	0
DLS14	Sweden	WES	NA	Tumor-only	73	Female	3	GCB	NA	NA	IV	NA	Good	10.092	1	10.5657	1
DLS16	Sweden	Lymphochip	NA	Tumor-only	60	Male	1	nonGCB	NA	NA	I	NA	Good	9.44584	1	9.6594	1
DLS17	Sweden	Lymphochip	Yes	Tumor-only	79	Female	1	GCB	NA	NA	II	high	Good	3.53192	1	3.83857	1
DLS18	Sweden	Lymphochip	Yes	Tumor-only	80	Female	2	nonGCB	NA	NA	IV	high	Poor	1.804	1	3.12671	1
DLS19	Sweden	WES	NA	Tumor-only	61	Male	1	nonGCB	NA	NA	I	NA	Good	10.2481	0	10.2481	0
DLS20	Sweden	Lymphochip	Yes	Tumor-only	75	Male	2	GCB	NA	NA	II	low	Good	4.74483	0	4.74483	0
DLS21	Sweden	Lymphochip	NA	Tumor-only	66	Female	3	GCB	NA	NA	IV	NA	Good	6.34377	1	7.66667	0
DLS22	Sweden	WES	NA	Tumor-only	50	Female	1	GCB	NA	NA	III	NA	Good	9.67583	0	9.67583	0
DLS23	Sweden	Lymphochip	NA	Tumor-only	82	Male	1	GCB	NA	NA	I	NA	Good	5.328	0	5.328	0
DLS24	Sweden	WES	NA	Paired	71	Male	3	GCB	NA	NA	III	NA	Good	6.36842	0	6.36842	0
DLS25	Sweden	Lymphochip	Yes	Tumor-only	84	Female	3	GCB	NA	NA	III	low	Good	7.2911	0	7.2911	0
DLS26	Sweden	WES	NA	Paired	81	Male	3	GCB	NA	NA	I	NA	Good	10.6232	1	10.7929	1
DLS27	Sweden	Lymphochip	Yes	Tumor-only	53	Female	0	nonGCB	NA	NA	II	low	Good	14.7492	0	14.7492	0
DLS28	Sweden	WES	NA	Paired	52	Female	1	nonGCB	NA	NA	II	NA	Good	12.0332	0	12.0332	0
DLS29	Sweden	Lymphochip	Yes	Tumor-only	73	Female	1	GCB	NA	NA	II	high	Poor	0.542109	1	0.833333	1
DLS3	Sweden	Lymphochip	Yes	Tumor-only	63	Male	2		NA	NA	I	high	Poor	1.73037	1	13.6667	0
DLS31	Sweden	Lymphochip	Yes	Tumor-only	48	Male	1	nonGCB	NA	NA	II	low	Good	11.2118	0	11.2118	0
DLS32	Sweden	WES	NA	Paired	57	Male	2	GCB	NA	NA	III	NA	Good	2.78173	1	6.09462	1
DLS33	Sweden	Lymphochip	NA	Tumor-only	36	Male	0	nonGCB	NA	NA	I	NA	Good	10.4808	0	10.4808	0
DLS34	Sweden	Lymphochip	NA	Tumor-only	54	Male	NA	nonGCB	NA	NA	I	NA	Good	7.86058	0	7.86058	0
DLS35	Sweden	Lymphochip	Yes	Tumor-only	52	Male	3	GCB	NA	NA	IV	high	Poor	1.08148	1	1.25	1
DLS36	Sweden	Lymphochip	Yes	Tumor-only	45	Male	0	GCB	NA	NA	II	low	Good	8.91742	0	8.91742	0
DLS37	Sweden	Lymphochip	NA	Tumor-only	49	Male	2	GCB	NA	NA	III	NA	Good	7.89344	0	7.89344	0
DLS38	Sweden	WES	NA	Tumor-only	47	Female	2	GCB	NA	NA	III	NA	Good	7.74012	0	7.74012	0
DLS39	Sweden	WES	NA	Tumor-only	59	Female	1	GCB	NA	NA	II	NA	Good	5.85369	0	5.85369	0
DLS5	Sweden	WES	Yes	Paired	69	Male	4	nonGCB	NA	NA	IV	low	Good	11.9538	0	11.9538	0
DLS6	Sweden	WES	Yes	Paired	62	Male	2	nonGCB	NA	NA	I	high	Good	11.8224	0	11.8224	0
DLS7	Sweden	WES	Yes	Paired	67	Male	1	nonGCB	NA	NA	I	low	Good	10.7902	0	10.7902	0
DLS9	Sweden	WES	Yes	Paired	68	Female	1	GCB	NA	NA	I	high	Good	9.56084	0	9.56084	0
UL18	Sweden	Lymphochip	NA	Tumor-only	77	Male	0	GCB	NA	NA	I	NA	Good	9.71233	0	9.71233	0
UL20	Sweden	Lymphochip	NA	Tumor-only	61	Female	2	nonGCB	NA	NA	II	NA	Poor	1.08	1	1.08333	1
UL24	Sweden	Lymphochip	NA	Tumor-only	61	Female	3	GCB	NA	NA	IV	NA	Good	7.99726	0	7.99726	0
UL32	Sweden	Lymphochip	NA	Tumor-only	17	Male	1	GCB	NA	NA	I	NA	Good	5.91667	0	5.91667	0

## Sheet: Table S1B
Table S1B. Performance of WGS, WES and lymphochip in our cohort
25 paired WGS	Mean	min	max
Average sequencing depth on target (x)	40	29	95
Coverage of target region	0.990117	0.982317	0.99565
Fraction of target covered with at least 20x	0.901592	0.822283	0.94735
Fraction of target covered with at least 10x	0.957392	0.931	0.9743
Fraction of target covered with at least 4x	0.979842	0.9673	0.98905
65 paired WES	Mean	min	max
Average sequencing depth on target (x)	85	54	135
Coverage of target region	0.9903	0.9815	0.9955
Fraction of target covered with at least 20x	0.898	0.814	0.962
Fraction of target covered with at least 10x	0.966	0.936	0.985
Fraction of target covered with at least 4x	0.991	0.984	0.9965
71 samples for lymphochip	Mean	min	max
Average sequencing depth on target (x)	375	85	863
Fraction of target covered with at least 100x	0.9934	0.991	0.9969
Fraction of target covered with at least 30x	0.9995	0.9923	0.9999
Fraction of target covered with at least 10x	0.9991	0.9954	0.9999

## Sheet: Table S2A
Table S2A. Patient information in the seven cohorts used in the study
Sample ID	Cohort_name	References	Age	Sex	IPI	Stage	COO	DNA.cluster	TP53 mutation	2-year.outcome	PFS-years	PFS-status	OS-years	OS-status	DNA available	Type of DNA data	Available paired or not	Mutation calling	RNA available	Type of RNA data	24-gene risk group	Double-expressor (IHC of MYC and BCL2)	Double-hit
DLBCL-BWH_DLBCL64	Chaupy et al.	Chaupy et al., 2018 Nat. Med.	>60	M	High	ADV	GCB	NEC	No	Good	2.29444	0	6.23287	0	Yes	WES	Tumor-only or paired	MuTect, Indelocator	NA	NA	NA	NA	NA
DLBCL-c_D_1104	Chaupy et al.	Chaupy et al., 2018 Nat. Med.	<60	F	Low	Low	ABC	A53	Yes	Good	7.21944	0	11.0931	0	Yes	WES	Tumor-only or paired	MuTect, Indelocator	NA	NA	NA	NA	NA
DLBCL-c_D_1106	Chaupy et al.	Chaupy et al., 2018 Nat. Med.	>60	F	Low	ADV	UNC	NEC	No	Good	6.46667	0	10.3973	0	Yes	WES	Tumor-only or paired	MuTect, Indelocator	NA	NA	NA	NA	NA
DLBCL-c_D_1109	Chaupy et al.	Chaupy et al., 2018 Nat. Med.	<60	F	Low	ADV	ABC	NEC	No	Good	6.75277	0	10.8082	0	Yes	WES	Tumor-only or paired	MuTect, Indelocator	NA	NA	NA	NA	NA
DLBCL-c_D_1110	Chaupy et al.	Chaupy et al., 2018 Nat. Med.	>60	M	High	ADV	GCB	EZB	No	Poor	1.13611	1	1.85206	1	Yes	WES	Tumor-only or paired	MuTect, Indelocator	NA	NA	NA	NA	NA
DLBCL-c_D_1111	Chaupy et al.	Chaupy et al., 2018 Nat. Med.	<60	M	NA	ADV	GCB	NEC	No	Good	5.23889	0	5.16713	0	Yes	WES	Tumor-only or paired	MuTect, Indelocator	NA	NA	NA	NA	NA
DLBCL-c_D_1112	Chaupy et al.	Chaupy et al., 2018 Nat. Med.	>60	F	Low	Low	GCB	NEC	No	Good	6.11389	0	8.53151	0	Yes	WES	Tumor-only or paired	MuTect, Indelocator	NA	NA	NA	NA	NA
DLBCL-c_D_1113	Chaupy et al.	Chaupy et al., 2018 Nat. Med.	<60	M	Low	ADV	GCB	EZB	No	Good	5.51111	0	7.44932	0	Yes	WES	Tumor-only or paired	MuTect, Indelocator	NA	NA	NA	NA	NA
DLBCL-c_D_1114	Chaupy et al.	Chaupy et al., 2018 Nat. Med.	<60	M	Low	Low	ABC	BN2	No	Good	6.03056	0	9.86027	0	Yes	WES	Tumor-only or paired	MuTect, Indelocator	NA	NA	NA	NA	NA
DLBCL-c_D_1120	Chaupy et al.	Chaupy et al., 2018 Nat. Med.	>60	M	Low	Low	ABC	NEC	No	Good	5.71111	0	7.76713	0	Yes	WES	Tumor-only or paired	MuTect, Indelocator	NA	NA	NA	NA	NA
DLBCL-c_D_1121	Chaupy et al.	Chaupy et al., 2018 Nat. Med.	<60	M	Low	Low	GCB	EZB/ST2	No	Good	5.21944	0	5.73698	0	Yes	WES	Tumor-only or paired	MuTect, Indelocator	NA	NA	NA	NA	NA
DLBCL-c_D_1123	Chaupy et al.	Chaupy et al., 2018 Nat. Med.	>60	M	High	ADV	ABC	BN2	No	Good	2.25833	0	2.32329	0	Yes	WES	Tumor-only or paired	MuTect, Indelocator	NA	NA	NA	NA	NA
DLBCL-c_D_1124	Chaupy et al.	Chaupy et al., 2018 Nat. Med.	>60	F	High	ADV	ABC	NEC	No	Poor	1.38611	1	2.71507	1	Yes	WES	Tumor-only or paired	MuTect, Indelocator	NA	NA	NA	NA	NA
DLBCL-c_D_1126	Chaupy et al.	Chaupy et al., 2018 Nat. Med.	>60	M	High	ADV	UNC	A53	Yes	Good	5.43889	0	6.27123	0	Yes	WES	Tumor-only or paired	MuTect, Indelocator	NA	NA	NA	NA	NA
DLBCL-c_D_1128	Chaupy et al.	Chaupy et al., 2018 Nat. Med.	<60	M	Low	Low	UNC	BN2	No	Good	4.76111	0	9.16713	0	Yes	WES	Tumor-only or paired	MuTect, Indelocator	NA	NA	NA	NA	NA
DLBCL-c_D_1130	Chaupy et al.	Chaupy et al., 2018 Nat. Med.	>60	M	Low	ADV	ABC	BN2	No	Good	5.12223	0	7.76164	0	Yes	WES	Tumor-only or paired	MuTect, Indelocator	NA	NA	NA	NA	NA
DLBCL-c_D_1131	Chaupy et al.	Chaupy et al., 2018 Nat. Med.	>60	M	High	ADV	ABC	NEC	Yes	Poor	0.908333	1	1.65479	1	Yes	WES	Tumor-only or paired	MuTect, Indelocator	NA	NA	NA	NA	NA
DLBCL-c_D_1132	Chaupy et al.	Chaupy et al., 2018 Nat. Med.	<60	M	Low	Low	ABC	NEC	No	Good	5.20277	0	8.32602	0	Yes	WES	Tumor-only or paired	MuTect, Indelocator	NA	NA	NA	NA	NA
DLBCL-c_D_1133	Chaupy et al.	Chaupy et al., 2018 Nat. Med.	>60	F	Low	Low	GCB	A53	No	Poor	0.177775	1	1.57808	1	Yes	WES	Tumor-only or paired	MuTect, Indelocator	NA	NA	NA	NA	NA
DLBCL-c_D_1134	Chaupy et al.	Chaupy et al., 2018 Nat. Med.	<60	F	Low	Low	ABC	NEC	No	Good	5.13333	0	8.93425	0	Yes	WES	Tumor-only or paired	MuTect, Indelocator	NA	NA	NA	NA	NA
DLBCL-c_D_1136	Chaupy et al.	Chaupy et al., 2018 Nat. Med.	>60	F	Low	Low	ABC	A53	Yes	Good	4.99723	0	7.09315	1	Yes	WES	Tumor-only or paired	MuTect, Indelocator	NA	NA	NA	NA	NA
DLBCL-c_D_1140	Chaupy et al.	Chaupy et al., 2018 Nat. Med.	<60	F	Low	ADV	ABC	NEC	No	Good	4.6	0	8.46849	0	Yes	WES	Tumor-only or paired	MuTect, Indelocator	NA	NA	NA	NA	NA
DLBCL-c_D_1142	Chaupy et al.	Chaupy et al., 2018 Nat. Med.	>60	F	Low	Low	UNC	NEC	No	Good	4.55556	0	8.51507	0	Yes	WES	Tumor-only or paired	MuTect, Indelocator	NA	NA	NA	NA	NA
DLBCL-c_D_1144	Chaupy et al.	Chaupy et al., 2018 Nat. Med.	>60	F	High	ADV	ABC	NEC	Yes	Good	4.60556	0	8.25206	0	Yes	WES	Tumor-only or paired	MuTect, Indelocator	NA	NA	NA	NA	NA
DLBCL-c_D_1145	Chaupy et al.	Chaupy et al., 2018 Nat. Med.	>60	F	High	ADV	UNC	NEC	No	Good	3.50556	0	7.50411	0	Yes	WES	Tumor-only or paired	MuTect, Indelocator	NA	NA	NA	NA	NA
DLBCL-c_D_1146	Chaupy et al.	Chaupy et al., 2018 Nat. Med.	<60	M	Low	Low	GCB	ST2	No	Good	4.13889	0	6.93151	0	Yes	WES	Tumor-only or paired	MuTect, Indelocator	NA	NA	NA	NA	NA
DLBCL-c_D_1147	Chaupy et al.	Chaupy et al., 2018 Nat. Med.	<60	M	High	ADV	ABC	NEC	No	Good	3.61389	0	5.00274	0	Yes	WES	Tumor-only or paired	MuTect, Indelocator	NA	NA	NA	NA	NA
DLBCL-c_D_1149	Chaupy et al.	Chaupy et al., 2018 Nat. Med.	<60	M	Low	Low	ABC	NEC	No	Good	4.275	0	4.73425	0	Yes	WES	Tumor-only or paired	MuTect, Indelocator	NA	NA	NA	NA	NA
DLBCL-c_D_1152	Chaupy et al.	Chaupy et al., 2018 Nat. Med.	>60	F	Low	Low	UNC	A53	No	Good	3.61944	0	5.35617	0	Yes	WES	Tumor-only or paired	MuTect, Indelocator	NA	NA	NA	NA	NA
DLBCL-c_D_1153	Chaupy et al.	Chaupy et al., 2018 Nat. Med.	>60	M	Low	Low	UNC	NEC	No	Good	3.35556	0	4.2411	0	Yes	WES	Tumor-only or paired	MuTect, Indelocator	NA	NA	NA	NA	NA
DLBCL-c_D_1155	Chaupy et al.	Chaupy et al., 2018 Nat. Med.	>60	F	NA	ADV	ABC	NEC	No	Good	3.38611	0	6.48219	0	Yes	WES	Tumor-only or paired	MuTect, Indelocator	NA	NA	NA	NA	NA
DLBCL-c_D_1156	Chaupy et al.	Chaupy et al., 2018 Nat. Med.	<60	M	Low	Low	ABC	NEC	No	Good	3.42778	0	6.90137	0	Yes	WES	Tumor-only or paired	MuTect, Indelocator	NA	NA	NA	NA	NA
DLBCL-c_D_1158	Chaupy et al.	Chaupy et al., 2018 Nat. Med.	>60	M	High	ADV	UNC	BN2	No	Good	3.07222	0	6.85753	0	Yes	WES	Tumor-only or paired	MuTect, Indelocator	NA	NA	NA	NA	NA
DLBCL-c_D_1159	Chaupy et al.	Chaupy et al., 2018 Nat. Med.	<60	F	High	ADV	GCB	BN2	No	Poor	0.175	1	0.1726	1	Yes	WES	Tumor-only or paired	MuTect, Indelocator	NA	NA	NA	NA	NA
DLBCL-c_D_1166	Chaupy et al.	Chaupy et al., 2018 Nat. Med.	<60	M	Low	Low	UNC	A53	Yes	Poor	0.277775	1	0.931508	1	Yes	WES	Tumor-only or paired	MuTect, Indelocator	NA	NA	NA	NA	NA
DLBCL-c_D_pair13	Chaupy et al.	Chaupy et al., 2018 Nat. Med.	<60	M	High	ADV	UNC	NEC	No	Poor	1.125	1	4.86667	0	Yes	WES	Tumor-only or paired	MuTect, Indelocator	NA	NA	NA	NA	NA
DLBCL-c_D_pair2	Chaupy et al.	Chaupy et al., 2018 Nat. Med.	>60	F	High	ADV	UNC	NEC	No	Poor	1.825	1	2.97222	0	Yes	WES	Tumor-only or paired	MuTect, Indelocator	NA	NA	NA	NA	NA
DLBCL-c_D_pair20	Chaupy et al.	Chaupy et al., 2018 Nat. Med.	<60	M	Low	Low	UNC	A53	No	Poor	0.391667	1	3.05556	1	Yes	WES	Tumor-only or paired	MuTect, Indelocator	NA	NA	NA	NA	NA
DLBCL-c_D_pair22	Chaupy et al.	Chaupy et al., 2018 Nat. Med.	>60	M	High	ADV	UNC	NEC	Yes	Poor	0.75	1	4.25833	0	Yes	WES	Tumor-only or paired	MuTect, Indelocator	NA	NA	NA	NA	NA
DLBCL-c_D_pair23	Chaupy et al.	Chaupy et al., 2018 Nat. Med.	>60	F	High	ADV	UNC	A53	No	Poor	1.39722	1	3.73056	0	Yes	WES	Tumor-only or paired	MuTect, Indelocator	NA	NA	NA	NA	NA
DLBCL-c_D_pair5	Chaupy et al.	Chaupy et al., 2018 Nat. Med.	>60	F	High	ADV	UNC	NEC	Yes	Poor	0.558333	1	2.30556	0	Yes	WES	Tumor-only or paired	MuTect, Indelocator	NA	NA	NA	NA	NA
DLBCL-c_D_pair9	Chaupy et al.	Chaupy et al., 2018 Nat. Med.	<60	M	High	ADV	UNC	A53	No	Poor	0.322222	1	0.530556	1	Yes	WES	Tumor-only or paired	MuTect, Indelocator	NA	NA	NA	NA	NA
DLBCL-LS1098	Chaupy et al.	Chaupy et al., 2018 Nat. Med.	>60	M	Low	Low	UNC	EZB	No	Good	10.825	0	8.91667	0	Yes	WES	Tumor-only or paired	MuTect, Indelocator	NA	NA	NA	NA	NA
DLBCL-LS1304	Chaupy et al.	Chaupy et al., 2018 Nat. Med.	>60	M	Low	ADV	ABC	NEC	No	Poor	1.36667	1	2.825	1	Yes	WES	Tumor-only or paired	MuTect, Indelocator	NA	NA	NA	NA	NA
DLBCL-LS1395	Chaupy et al.	Chaupy et al., 2018 Nat. Med.	<60	M	Low	ADV	UNC	EZB	Yes	Good	2.3	1	10.0333	0	Yes	WES	Tumor-only or paired	MuTect, Indelocator	NA	NA	NA	NA	NA
DLBCL-LS146	Chaupy et al.	Chaupy et al., 2018 Nat. Med.	>60	M	Low	Low	GCB	A53	Yes	Good	2.48333	1	3.76667	1	Yes	WES	Tumor-only or paired	MuTect, Indelocator	NA	NA	NA	NA	NA
DLBCL-LS148	Chaupy et al.	Chaupy et al., 2018 Nat. Med.	>60	F	High	ADV	UNC	NEC	No	Poor	0.441667	1	0.516667	1	Yes	WES	Tumor-only or paired	MuTect, Indelocator	NA	NA	NA	NA	NA
DLBCL-LS1546	Chaupy et al.	Chaupy et al., 2018 Nat. Med.	>60	M	Low	ADV	ABC	NEC	No	Good	9.95833	0	7.94167	0	Yes	WES	Tumor-only or paired	MuTect, Indelocator	NA	NA	NA	NA	NA
DLBCL-LS155	Chaupy et al.	Chaupy et al., 2018 Nat. Med.	>60	F	High	ADV	GCB	EZB/ST2	No	Good	5.50833	1	5.61667	1	Yes	WES	Tumor-only or paired	MuTect, Indelocator	NA	NA	NA	NA	NA
DLBCL-LS1583	Chaupy et al.	Chaupy et al., 2018 Nat. Med.	>60	M	Low	ADV	ABC	MCD	No	Poor	1.24167	1	2.23333	1	Yes	WES	Tumor-only or paired	MuTect, Indelocator	NA	NA	NA	NA	NA
DLBCL-LS1620	Chaupy et al.	Chaupy et al., 2018 Nat. Med.	>60	F	High	Low	GCB	EZB	No	Poor	0.616667	1	1.74167	1	Yes	WES	Tumor-only or paired	MuTect, Indelocator	NA	NA	NA	NA	NA
DLBCL-LS1668	Chaupy et al.	Chaupy et al., 2018 Nat. Med.	>60	F	Low	Low	UNC	A53	Yes	Good	9.125	0	7.91667	0	Yes	WES	Tumor-only or paired	MuTect, Indelocator	NA	NA	NA	NA	NA
DLBCL-LS1683	Chaupy et al.	Chaupy et al., 2018 Nat. Med.	<60	M	Low	ADV	ABC	NEC	Yes	Good	7.65833	0	7.75	0	Yes	WES	Tumor-only or paired	MuTect, Indelocator	NA	NA	NA	NA	NA
DLBCL-LS1757	Chaupy et al.	Chaupy et al., 2018 Nat. Med.	>60	M	Low	ADV	UNC	BN2	No	Good	10.125	0	7.9	0	Yes	WES	Tumor-only or paired	MuTect, Indelocator	NA	NA	NA	NA	NA
DLBCL-LS1899	Chaupy et al.	Chaupy et al., 2018 Nat. Med.	<60	M	Low	Low	GCB	NEC	No	Good	8.89167	0	7.975	0	Yes	WES	Tumor-only or paired	MuTect, Indelocator	NA	NA	NA	NA	NA
DLBCL-LS1921	Chaupy et al.	Chaupy et al., 2018 Nat. Med.	>60	F	Low	Low	GCB	A53	No	Poor	0.45	1	7.925	0	Yes	WES	Tumor-only or paired	MuTect, Indelocator	NA	NA	NA	NA	NA
DLBCL-LS2089	Chaupy et al.	Chaupy et al., 2018 Nat. Med.	>60	M	High	ADV	ABC	A53	Yes	Poor	0.633333	1	1.74167	1	Yes	WES	Tumor-only or paired	MuTect, Indelocator	NA	NA	NA	NA	NA
DLBCL-LS2154	Chaupy et al.	Chaupy et al., 2018 Nat. Med.	<60	M	High	ADV	ABC	NEC	No	Good	8.25	0	7.24167	0	Yes	WES	Tumor-only or paired	MuTect, Indelocator	NA	NA	NA	NA	NA
DLBCL-LS2208	Chaupy et al.	Chaupy et al., 2018 Nat. Med.	<60	M	High	ADV	ABC	NEC	No	Poor	0.583333	1	1.14167	1	Yes	WES	Tumor-only or paired	MuTect, Indelocator	NA	NA	NA	NA	NA
DLBCL-LS2245	Chaupy et al.	Chaupy et al., 2018 Nat. Med.	>60	F	Low	Low	GCB	BN2/EZB	No	Good	6.83333	1	6.025	0	Yes	WES	Tumor-only or paired	MuTect, Indelocator	NA	NA	NA	NA	NA
DLBCL-LS2258	Chaupy et al.	Chaupy et al., 2018 Nat. Med.	<60	M	Low	ADV	ABC	NEC	Yes	Good	4.55833	1	7	0	Yes	WES	Tumor-only or paired	MuTect, Indelocator	NA	NA	NA	NA	NA
DLBCL-LS2264	Chaupy et al.	Chaupy et al., 2018 Nat. Med.	<60	M	Low	ADV	UNC	EZB	No	Good	8.85833	0	6.93333	0	Yes	WES	Tumor-only or paired	MuTect, Indelocator	NA	NA	NA	NA	NA
DLBCL-LS2305	Chaupy et al.	Chaupy et al., 2018 Nat. Med.	>60	F	High	ADV	UNC	EZB/A53	No	Good	9.13333	0	6.925	0	Yes	WES	Tumor-only or paired	MuTect, Indelocator	NA	NA	NA	NA	NA
DLBCL-LS2325	Chaupy et al.	Chaupy et al., 2018 Nat. Med.	<60	M	Low	Low	UNC	EZB	No	Good	8.86667	0	6.91667	0	Yes	WES	Tumor-only or paired	MuTect, Indelocator	NA	NA	NA	NA	NA
DLBCL-LS2328	Chaupy et al.	Chaupy et al., 2018 Nat. Med.	>60	F	Low	Low	GCB	EZB/A53	Yes	Good	4.53333	1	4.65	1	Yes	WES	Tumor-only or paired	MuTect, Indelocator	NA	NA	NA	NA	NA
DLBCL-LS2357	Chaupy et al.	Chaupy et al., 2018 Nat. Med.	<60	M	High	ADV	UNC	NEC	No	Good	7.69167	0	4.33333	0	Yes	WES	Tumor-only or paired	MuTect, Indelocator	NA	NA	NA	NA	NA
DLBCL-LS2590	Chaupy et al.	Chaupy et al., 2018 Nat. Med.	<60	F	Low	Low	ABC	MCD	No	Good	5.01667	1	5.05833	1	Yes	WES	Tumor-only or paired	MuTect, Indelocator	NA	NA	NA	NA	NA
DLBCL-LS2595	Chaupy et al.	Chaupy et al., 2018 Nat. Med.	>60	M	Low	Low	UNC	NEC	No	Good	8.9	0	6.9	0	Yes	WES	Tumor-only or paired	MuTect, Indelocator	NA	NA	NA	NA	NA
DLBCL-LS2596	Chaupy et al.	Chaupy et al., 2018 Nat. Med.	<60	F	High	ADV	ABC	MCD	No	Good	2.2	1	4.98333	1	Yes	WES	Tumor-only or paired	MuTect, Indelocator	NA	NA	NA	NA	NA
DLBCL-LS2599	Chaupy et al.	Chaupy et al., 2018 Nat. Med.	>60	F	Low	ADV	GCB	BN2/EZB/N1/ST2	No	Poor	0.408333	1	1.05833	1	Yes	WES	Tumor-only or paired	MuTect, Indelocator	NA	NA	NA	NA	NA
DLBCL-LS2848	Chaupy et al.	Chaupy et al., 2018 Nat. Med.	<60	M	Low	ADV	ABC	NEC	No	Good	7.90833	0	5.9	0	Yes	WES	Tumor-only or paired	MuTect, Indelocator	NA	NA	NA	NA	NA
DLBCL-LS2978	Chaupy et al.	Chaupy et al., 2018 Nat. Med.	>60	F	High	ADV	ABC	BN2	Yes	Poor	0.825	1	0.85	1	Yes	WES	Tumor-only or paired	MuTect, Indelocator	NA	NA	NA	NA	NA
DLBCL-LS3085	Chaupy et al.	Chaupy et al., 2018 Nat. Med.	<60	M	High	ADV	ABC	NEC	No	Good	7.04167	0	5.25833	0	Yes	WES	Tumor-only or paired	MuTect, Indelocator	NA	NA	NA	NA	NA
DLBCL-LS3200	Chaupy et al.	Chaupy et al., 2018 Nat. Med.	<60	M	Low	Low	ABC	NEC	No	Poor	1.70833	1	4.90833	0	Yes	WES	Tumor-only or paired	MuTect, Indelocator	NA	NA	NA	NA	NA
DLBCL-LS3204	Chaupy et al.	Chaupy et al., 2018 Nat. Med.	>60	M	Low	Low	GCB	NEC	No	Good	6.05	0	6.08333	0	Yes	WES	Tumor-only or paired	MuTect, Indelocator	NA	NA	NA	NA	NA
DLBCL-LS3245	Chaupy et al.	Chaupy et al., 2018 Nat. Med.	>60	M	High	ADV	GCB	EZB/A53	Yes	Good	3.125	1	5.90833	0	Yes	WES	Tumor-only or paired	MuTect, Indelocator	NA	NA	NA	NA	NA
DLBCL-LS3271	Chaupy et al.	Chaupy et al., 2018 Nat. Med.	>60	M	High	ADV	ABC	NEC	No	Good	7.875	0	5.10833	0	Yes	WES	Tumor-only or paired	MuTect, Indelocator	NA	NA	NA	NA	NA
DLBCL-LS3309	Chaupy et al.	Chaupy et al., 2018 Nat. Med.	>60	M	High	ADV	GCB	EZB/A53	Yes	Good	4.93333	0	4.975	0	Yes	WES	Tumor-only or paired	MuTect, Indelocator	NA	NA	NA	NA	NA
DLBCL-LS3387	Chaupy et al.	Chaupy et al., 2018 Nat. Med.	>60	M	High	ADV	GCB	BN2/EZB	No	Good	4.11667	0	4.125	0	Yes	WES	Tumor-only or paired	MuTect, Indelocator	NA	NA	NA	NA	NA
DLBCL-LS3615	Chaupy et al.	Chaupy et al., 2018 Nat. Med.	<60	M	High	ADV	UNC	NEC	No	Good	4.71667	0	4.725	0	Yes	WES	Tumor-only or paired	MuTect, Indelocator	NA	NA	NA	NA	NA
DLBCL-LS3749	Chaupy et al.	Chaupy et al., 2018 Nat. Med.	<60	M	Low	Low	GCB	NEC	No	Good	6.91667	0	4.925	0	Yes	WES	Tumor-only or paired	MuTect, Indelocator	NA	NA	NA	NA	NA
DLBCL-LS378	Chaupy et al.	Chaupy et al., 2018 Nat. Med.	<60	F	High	ADV	UNC	BN2	No	Good	4.96667	0	4.99167	0	Yes	WES	Tumor-only or paired	MuTect, Indelocator	NA	NA	NA	NA	NA
DLBCL-LS3808	Chaupy et al.	Chaupy et al., 2018 Nat. Med.	<60	F	Low	ADV	UNC	NEC	No	Good	5.88333	0	4.93333	0	Yes	WES	Tumor-only or paired	MuTect, Indelocator	NA	NA	NA	NA	NA
DLBCL-LS3866	Chaupy et al.	Chaupy et al., 2018 Nat. Med.	<60	F	Low	Low	GCB	NEC	No	Good	6.38333	0	4.925	0	Yes	WES	Tumor-only or paired	MuTect, Indelocator	NA	NA	NA	NA	NA
DLBCL-LS4054	Chaupy et al.	Chaupy et al., 2018 Nat. Med.	>60	F	High	ADV	ABC	N1	No	Good	5.89167	0	4.975	0	Yes	WES	Tumor-only or paired	MuTect, Indelocator	NA	NA	NA	NA	NA
DLBCL-LS4085	Chaupy et al.	Chaupy et al., 2018 Nat. Med.	>60	F	High	ADV	ABC	NEC	No	Poor	1.59167	1	1.625	1	Yes	WES	Tumor-only or paired	MuTect, Indelocator	NA	NA	NA	NA	NA
DLBCL-LS4222	Chaupy et al.	Chaupy et al., 2018 Nat. Med.	>60	M	High	ADV	UNC	NEC	No	Good	5.88333	0	3.925	0	Yes	WES	Tumor-only or paired	MuTect, Indelocator	NA	NA	NA	NA	NA
DLBCL-LS4323	Chaupy et al.	Chaupy et al., 2018 Nat. Med.	<60	F	Low	ADV	ABC	NEC	Yes	Good	5.98333	0	2.95	0	Yes	WES	Tumor-only or paired	MuTect, Indelocator	NA	NA	NA	NA	NA
DLBCL-LS4394	Chaupy et al.	Chaupy et al., 2018 Nat. Med.	>60	M	High	ADV	UNC	A53	Yes	Good	5.925	0	3.9	0	Yes	WES	Tumor-only or paired	MuTect, Indelocator	NA	NA	NA	NA	NA
DLBCL-LS4592	Chaupy et al.	Chaupy et al., 2018 Nat. Med.	>60	M	Low	Low	GCB	EZB/ST2	No	Poor	0.741667	1	3.96667	0	Yes	WES	Tumor-only or paired	MuTect, Indelocator	NA	NA	NA	NA	NA
DLBCL-LS4593	Chaupy et al.	Chaupy et al., 2018 Nat. Med.	>60	F	High	ADV	UNC	EZB	No	Good	4.91667	0	3.96667	0	Yes	WES	Tumor-only or paired	MuTect, Indelocator	NA	NA	NA	NA	NA
DLBCL-LS4618	Chaupy et al.	Chaupy et al., 2018 Nat. Med.	<60	M	Low	Low	GCB	EZB	Yes	Good	4.85833	0	3.90833	0	Yes	WES	Tumor-only or paired	MuTect, Indelocator	NA	NA	NA	NA	NA
DLBCL-LS4619	Chaupy et al.	Chaupy et al., 2018 Nat. Med.	>60	M	High	ADV	GCB	NEC	No	Poor	0.5	1	0.533333	1	Yes	WES	Tumor-only or paired	MuTect, Indelocator	NA	NA	NA	NA	NA
DLBCL-LS843	Chaupy et al.	Chaupy et al., 2018 Nat. Med.	<60	M	High	ADV	UNC	EZB	No	Poor	0.541667	1	1.14167	1	Yes	WES	Tumor-only or paired	MuTect, Indelocator	NA	NA	NA	NA	NA
DLBCL-LS951	Chaupy et al.	Chaupy et al., 2018 Nat. Med.	>60	M	High	ADV	GCB	NEC	No	Poor	0.0583333	1	0.0833333	1	Yes	WES	Tumor-only or paired	MuTect, Indelocator	NA	NA	NA	NA	NA
DLBCL-MC_F064AB	Chaupy et al.	Chaupy et al., 2018 Nat. Med.	>60	F	Low	ADV	GCB	NEC	No	Good	4.96944	0	4.96944	0	Yes	WES	Tumor-only or paired	MuTect, Indelocator	NA	NA	NA	NA	NA
DLBCL-MC_F089_MLB	Chaupy et al.	Chaupy et al., 2018 Nat. Med.	>60	F	High	ADV	ABC	MCD	No	Poor	0.136108	1	0.141667	1	Yes	WES	Tumor-only or paired	MuTect, Indelocator	NA	NA	NA	NA	NA
DLBCL-MC_F139_LJF	Chaupy et al.	Chaupy et al., 2018 Nat. Med.	>60	M	Low	Low	GCB	ST2	No	Good	3.42778	0	3.42778	0	Yes	WES	Tumor-only or paired	MuTect, Indelocator	NA	NA	NA	NA	NA
DLBCL-MC_F210_GWC	Chaupy et al.	Chaupy et al., 2018 Nat. Med.	<60	M	Low	Low	UNC	NEC	No	Good	5.36944	0	5.36944	0	Yes	WES	Tumor-only or paired	MuTect, Indelocator	NA	NA	NA	NA	NA
DLBCL-MC_F231_CAO	Chaupy et al.	Chaupy et al., 2018 Nat. Med.	>60	M	High	ADV	ABC	NEC	No	Good	3.89723	0	3.89723	0	Yes	WES	Tumor-only or paired	MuTect, Indelocator	NA	NA	NA	NA	NA
DLBCL-MC_F262_WLC	Chaupy et al.	Chaupy et al., 2018 Nat. Med.	>60	M	High	ADV	ABC	NEC	No	Poor	0.236108	1	0.286108	1	Yes	WES	Tumor-only or paired	MuTect, Indelocator	NA	NA	NA	NA	NA
DLBCL-MC_F339_JPS2	Chaupy et al.	Chaupy et al., 2018 Nat. Med.	<60	F	High	ADV	ABC	NEC	No	Poor	0.136108	1	0.416667	1	Yes	WES	Tumor-only or paired	MuTect, Indelocator	NA	NA	NA	NA	NA
DLBCL-MC_F344_CJS	Chaupy et al.	Chaupy et al., 2018 Nat. Med.	>60	F	High	Low	GCB	EZB	No	Good	4.8	0	4.8	0	Yes	WES	Tumor-only or paired	MuTect, Indelocator	NA	NA	NA	NA	NA
DLBCL-MC_F349_BJJ	Chaupy et al.	Chaupy et al., 2018 Nat. Med.	>60	F	High	ADV	GCB	EZB	No	Good	7.53333	0	7.53333	0	Yes	WES	Tumor-only or paired	MuTect, Indelocator	NA	NA	NA	NA	NA
DLBCL-MC_F358_WDS	Chaupy et al.	Chaupy et al., 2018 Nat. Med.	>60	M	High	ADV	GCB	EZB	No	Poor	0.680558	1	2.35556	1	Yes	WES	Tumor-only or paired	MuTect, Indelocator	NA	NA	NA	NA	NA
DLBCL-MC_F496DMP	Chaupy et al.	Chaupy et al., 2018 Nat. Med.	>60	F	High	ADV	ABC	NEC	No	Good	3.39167	1	3.39167	1	Yes	WES	Tumor-only or paired	MuTect, Indelocator	NA	NA	NA	NA	NA
DLBCL-MC_F500_ECU	Chaupy et al.	Chaupy et al., 2018 Nat. Med.	<60	M	Low	ADV	ABC	NEC	No	Good	6.03056	0	6.03056	0	Yes	WES	Tumor-only or paired	MuTect, Indelocator	NA	NA	NA	NA	NA
DLBCL-MC_F519_ALT	Chaupy et al.	Chaupy et al., 2018 Nat. Med.	>60	F	Low	ADV	ABC	NEC	No	Poor	1.36667	1	7.64167	0	Yes	WES	Tumor-only or paired	MuTect, Indelocator	NA	NA	NA	NA	NA
DLBCL-MC_F606_DMJ	Chaupy et al.	Chaupy et al., 2018 Nat. Med.	<60	M	High	ADV	GCB	EZB	No	Good	6.80833	0	6.80833	0	Yes	WES	Tumor-only or paired	MuTect, Indelocator	NA	NA	NA	NA	NA
DLBCL-MC_F648_JKW	Chaupy et al.	Chaupy et al., 2018 Nat. Med.	<60	F	Low	Low	ABC	NEC	Yes	Poor	0.986108	1	1.90278	1	Yes	WES	Tumor-only or paired	MuTect, Indelocator	NA	NA	NA	NA	NA
DLBCL-MC_F739_AMA3	Chaupy et al.	Chaupy et al., 2018 Nat. Med.	>60	M	Low	ADV	GCB	EZB	Yes	Good	7.69723	0	7.69723	0	Yes	WES	Tumor-only or paired	MuTect, Indelocator	NA	NA	NA	NA	NA
DLBCL-MC_F815_BAT	Chaupy et al.	Chaupy et al., 2018 Nat. Med.	<60	M	Low	ADV	GCB	NEC	No	Poor	0.45	1	1.10278	1	Yes	WES	Tumor-only or paired	MuTect, Indelocator	NA	NA	NA	NA	NA
DLBCL-MC_F886_EJH	Chaupy et al.	Chaupy et al., 2018 Nat. Med.	>60	M	Low	Low	UNC	NEC	No	Poor	1.18056	1	2.51111	0	Yes	WES	Tumor-only or paired	MuTect, Indelocator	NA	NA	NA	NA	NA
DLBCL-MC_F925_DLR	Chaupy et al.	Chaupy et al., 2018 Nat. Med.	>60	M	Low	Low	ABC	NEC	No	Good	6.04444	0	6.04444	0	Yes	WES	Tumor-only or paired	MuTect, Indelocator	NA	NA	NA	NA	NA
DLBCL-MC_F959_ERM	Chaupy et al.	Chaupy et al., 2018 Nat. Med.	<60	M	High	ADV	ABC	A53	Yes	Good	6.89722	0	6.89722	0	Yes	WES	Tumor-only or paired	MuTect, Indelocator	NA	NA	NA	NA	NA
DLBCL-MC_F990_MNA	Chaupy et al.	Chaupy et al., 2018 Nat. Med.	>60	F	Low	Low	ABC	MCD/A53	No	Poor	0.0194417	1	0.0194417	1	Yes	WES	Tumor-only or paired	MuTect, Indelocator	NA	NA	NA	NA	NA
DLBCL-RICOVER_1013	Chaupy et al.	Chaupy et al., 2018 Nat. Med.	>60	M	Low	Low	GCB	EZB	No	Poor	0.59685	1	1.76044	1	Yes	WES	Tumor-only or paired	MuTect, Indelocator	NA	NA	NA	NA	NA
DLBCL-RICOVER_1018	Chaupy et al.	Chaupy et al., 2018 Nat. Med.	>60	M	High	ADV	ABC	ST2/A53	No	Poor	0.0328583	1	0.0328583	1	Yes	WES	Tumor-only or paired	MuTect, Indelocator	NA	NA	NA	NA	NA
DLBCL-RICOVER_102	Chaupy et al.	Chaupy et al., 2018 Nat. Med.	>60	M	Low	Low	UNC	NEC	No	Good	4.54209	1	4.54209	1	Yes	WES	Tumor-only or paired	MuTect, Indelocator	NA	NA	NA	NA	NA
DLBCL-RICOVER_1032	Chaupy et al.	Chaupy et al., 2018 Nat. Med.	>60	F	High	ADV	ABC	MCD/A53	Yes	Poor	1.08967	1	2.26967	1	Yes	WES	Tumor-only or paired	MuTect, Indelocator	NA	NA	NA	NA	NA
DLBCL-RICOVER_1045	Chaupy et al.	Chaupy et al., 2018 Nat. Med.	>60	F	High	ADV	UNC	NEC	No	Good	3.75359	1	3.75359	1	Yes	WES	Tumor-only or paired	MuTect, Indelocator	NA	NA	NA	NA	NA
DLBCL-RICOVER_1046	Chaupy et al.	Chaupy et al., 2018 Nat. Med.	>60	M	Low	ADV	GCB	EZB/A53	Yes	Good	6.09446	0	6.09446	0	Yes	WES	Tumor-only or paired	MuTect, Indelocator	NA	NA	NA	NA	NA
DLBCL-RICOVER_105	Chaupy et al.	Chaupy et al., 2018 Nat. Med.	>60	M	High	ADV	UNC	A53	No	Poor	1.49761	1	1.90007	1	Yes	WES	Tumor-only or paired	MuTect, Indelocator	NA	NA	NA	NA	NA
DLBCL-RICOVER_1060	Chaupy et al.	Chaupy et al., 2018 Nat. Med.	>60	M	Low	Low	ABC	NEC	No	Good	5.59069	0	5.59069	0	Yes	WES	Tumor-only or paired	MuTect, Indelocator	NA	NA	NA	NA	NA
DLBCL-RICOVER_1061	Chaupy et al.	Chaupy et al., 2018 Nat. Med.	>60	M	Low	ADV	GCB	ST2	No	Poor	0.3614	1	0.3614	1	Yes	WES	Tumor-only or paired	MuTect, Indelocator	NA	NA	NA	NA	NA
DLBCL-RICOVER_107	Chaupy et al.	Chaupy et al., 2018 Nat. Med.	>60	F	High	ADV	UNC	NEC	No	Poor	0.402467	1	0.402467	1	Yes	WES	Tumor-only or paired	MuTect, Indelocator	NA	NA	NA	NA	NA
DLBCL-RICOVER_1072	Chaupy et al.	Chaupy et al., 2018 Nat. Med.	>60	M	Low	Low	GCB	NEC	No	Good	5.88912	0	5.88912	0	Yes	WES	Tumor-only or paired	MuTect, Indelocator	NA	NA	NA	NA	NA
DLBCL-RICOVER_1081	Chaupy et al.	Chaupy et al., 2018 Nat. Med.	>60	F	Low	ADV	GCB	BN2	No	Good	6.13005	0	6.13005	0	Yes	WES	Tumor-only or paired	MuTect, Indelocator	NA	NA	NA	NA	NA
DLBCL-RICOVER_1106	Chaupy et al.	Chaupy et al., 2018 Nat. Med.	>60	M	Low	Low	ABC	MCD	No	Good	5.80424	0	5.80424	0	Yes	WES	Tumor-only or paired	MuTect, Indelocator	NA	NA	NA	NA	NA
DLBCL-RICOVER_111	Chaupy et al.	Chaupy et al., 2018 Nat. Med.	>60	F	Low	Low	UNC	NEC	No	Good	3.81109	1	3.81109	1	Yes	WES	Tumor-only or paired	MuTect, Indelocator	NA	NA	NA	NA	NA
DLBCL-RICOVER_1144	Chaupy et al.	Chaupy et al., 2018 Nat. Med.	>60	M	Low	Low	ABC	NEC	No	Poor	1.91102	1	1.91102	1	Yes	WES	Tumor-only or paired	MuTect, Indelocator	NA	NA	NA	NA	NA
DLBCL-RICOVER_1150	Chaupy et al.	Chaupy et al., 2018 Nat. Med.	>60	F	High	ADV	ABC	BN2/A53	No	Good	4.42162	1	4.91992	1	Yes	WES	Tumor-only or paired	MuTect, Indelocator	NA	NA	NA	NA	NA
DLBCL-RICOVER_1165	Chaupy et al.	Chaupy et al., 2018 Nat. Med.	>60	M	Low	ADV	ABC	A53	Yes	Poor	0.320325	1	0.320325	1	Yes	WES	Tumor-only or paired	MuTect, Indelocator	NA	NA	NA	NA	NA
DLBCL-RICOVER_1169	Chaupy et al.	Chaupy et al., 2018 Nat. Med.	>60	F	Low	Low	ABC	NEC	No	Good	5.53867	0	5.53867	0	Yes	WES	Tumor-only or paired	MuTect, Indelocator	NA	NA	NA	NA	NA
DLBCL-RICOVER_1190	Chaupy et al.	Chaupy et al., 2018 Nat. Med.	>60	F	High	ADV	ABC	NEC	No	Good	5.34976	0	5.34976	0	Yes	WES	Tumor-only or paired	MuTect, Indelocator	NA	NA	NA	NA	NA
DLBCL-RICOVER_1192	Chaupy et al.	Chaupy et al., 2018 Nat. Med.	>60	F	Low	Low	ABC	MCD	No	Good	5.77139	0	5.77139	0	Yes	WES	Tumor-only or paired	MuTect, Indelocator	NA	NA	NA	NA	NA
DLBCL-RICOVER_1199	Chaupy et al.	Chaupy et al., 2018 Nat. Med.	>60	M	Low	Low	UNC	EZB	No	Good	5.69747	0	5.69747	0	Yes	WES	Tumor-only or paired	MuTect, Indelocator	NA	NA	NA	NA	NA
DLBCL-RICOVER_120	Chaupy et al.	Chaupy et al., 2018 Nat. Med.	>60	F	High	ADV	ABC	NEC	No	Good	7.01438	1	7.01438	1	Yes	WES	Tumor-only or paired	MuTect, Indelocator	NA	NA	NA	NA	NA
DLBCL-RICOVER_1204	Chaupy et al.	Chaupy et al., 2018 Nat. Med.	>60	M	Low	Low	UNC	MCD	No	Good	5.53867	0	5.53867	0	Yes	WES	Tumor-only or paired	MuTect, Indelocator	NA	NA	NA	NA	NA
DLBCL-RICOVER_1210	Chaupy et al.	Chaupy et al., 2018 Nat. Med.	>60	M	Low	Low	UNC	NEC	Yes	Poor	1.11978	1	1.71389	1	Yes	WES	Tumor-only or paired	MuTect, Indelocator	NA	NA	NA	NA	NA
DLBCL-RICOVER_1219	Chaupy et al.	Chaupy et al., 2018 Nat. Med.	>60	F	High	ADV	ABC	MCD	No	Poor	0.700892	1	0.700892	1	Yes	WES	Tumor-only or paired	MuTect, Indelocator	NA	NA	NA	NA	NA
DLBCL-RICOVER_1235	Chaupy et al.	Chaupy et al., 2018 Nat. Med.	>60	M	Low	Low	UNC	EZB/A53	Yes	Good	5.3744	0	5.3744	0	Yes	WES	Tumor-only or paired	MuTect, Indelocator	NA	NA	NA	NA	NA
DLBCL-RICOVER_1237	Chaupy et al.	Chaupy et al., 2018 Nat. Med.	>60	M	High	ADV	UNC	NEC	No	Good	5.25393	0	5.25393	0	Yes	WES	Tumor-only or paired	MuTect, Indelocator	NA	NA	NA	NA	NA
DLBCL-RICOVER_1247	Chaupy et al.	Chaupy et al., 2018 Nat. Med.	>60	M	Low	Low	UNC	NEC	No	Poor	0.835042	1	1.81246	1	Yes	WES	Tumor-only or paired	MuTect, Indelocator	NA	NA	NA	NA	NA
DLBCL-RICOVER_1248	Chaupy et al.	Chaupy et al., 2018 Nat. Med.	>60	M	High	ADV	ABC	MCD	No	Poor	0.580425	1	0.796717	1	Yes	WES	Tumor-only or paired	MuTect, Indelocator	NA	NA	NA	NA	NA
DLBCL-RICOVER_1257	Chaupy et al.	Chaupy et al., 2018 Nat. Med.	>60	M	High	ADV	UNC	NEC	No	Good	5.09788	0	5.09788	0	Yes	WES	Tumor-only or paired	MuTect, Indelocator	NA	NA	NA	NA	NA
DLBCL-RICOVER_126	Chaupy et al.	Chaupy et al., 2018 Nat. Med.	>60	F	Low	ADV	GCB	EZB/A53	Yes	Good	4.00822	1	4.00822	1	Yes	WES	Tumor-only or paired	MuTect, Indelocator	NA	NA	NA	NA	NA
DLBCL-RICOVER_1263	Chaupy et al.	Chaupy et al., 2018 Nat. Med.	>60	M	High	ADV	UNC	EZB/A53	No	Good	5.14716	0	5.14716	0	Yes	WES	Tumor-only or paired	MuTect, Indelocator	NA	NA	NA	NA	NA
DLBCL-RICOVER_1269	Chaupy et al.	Chaupy et al., 2018 Nat. Med.	>60	F	Low	Low	GCB	NEC	No	Good	4.95277	0	4.95277	0	Yes	WES	Tumor-only or paired	MuTect, Indelocator	NA	NA	NA	NA	NA
DLBCL-RICOVER_1278	Chaupy et al.	Chaupy et al., 2018 Nat. Med.	>60	M	High	ADV	UNC	MCD	Yes	Poor	0.188908	1	0.229983	1	Yes	WES	Tumor-only or paired	MuTect, Indelocator	NA	NA	NA	NA	NA
DLBCL-RICOVER_1287	Chaupy et al.	Chaupy et al., 2018 Nat. Med.	>60	F	High	ADV	ABC	NEC	No	Poor	0.114992	1	0.114992	1	Yes	WES	Tumor-only or paired	MuTect, Indelocator	NA	NA	NA	NA	NA
DLBCL-RICOVER_134	Chaupy et al.	Chaupy et al., 2018 Nat. Med.	>60	M	Low	Low	ABC	MCD/A53	No	Good	8.96646	0	8.96646	0	Yes	WES	Tumor-only or paired	MuTect, Indelocator	NA	NA	NA	NA	NA
DLBCL-RICOVER_147	Chaupy et al.	Chaupy et al., 2018 Nat. Med.	>60	F	Low	Low	UNC	NEC	No	Good	8.73648	0	8.73648	0	Yes	WES	Tumor-only or paired	MuTect, Indelocator	NA	NA	NA	NA	NA
DLBCL-RICOVER_148	Chaupy et al.	Chaupy et al., 2018 Nat. Med.	>60	F	Low	Low	GCB	ST2	No	Poor	1.1499	1	2.72416	1	Yes	WES	Tumor-only or paired	MuTect, Indelocator	NA	NA	NA	NA	NA
DLBCL-RICOVER_150	Chaupy et al.	Chaupy et al., 2018 Nat. Med.	>60	M	Low	ADV	ABC	A53	No	Good	3.43327	1	3.43327	1	Yes	WES	Tumor-only or paired	MuTect, Indelocator	NA	NA	NA	NA	NA
DLBCL-RICOVER_151	Chaupy et al.	Chaupy et al., 2018 Nat. Med.	>60	F	Low	Low	UNC	ST2	Yes	Good	8.72279	0	8.72279	0	Yes	WES	Tumor-only or paired	MuTect, Indelocator	NA	NA	NA	NA	NA
DLBCL-RICOVER_173	Chaupy et al.	Chaupy et al., 2018 Nat. Med.	>60	M	Low	ADV	ABC	NEC	No	Good	8.52293	0	8.52293	0	Yes	WES	Tumor-only or paired	MuTect, Indelocator	NA	NA	NA	NA	NA
DLBCL-RICOVER_174	Chaupy et al.	Chaupy et al., 2018 Nat. Med.	>60	F	High	ADV	ABC	A53	Yes	Good	5.28953	1	5.28953	1	Yes	WES	Tumor-only or paired	MuTect, Indelocator	NA	NA	NA	NA	NA
DLBCL-RICOVER_181	Chaupy et al.	Chaupy et al., 2018 Nat. Med.	>60	F	High	ADV	UNC	BN2	No	Poor	0.522933	1	0.522933	1	Yes	WES	Tumor-only or paired	MuTect, Indelocator	NA	NA	NA	NA	NA
DLBCL-RICOVER_197	Chaupy et al.	Chaupy et al., 2018 Nat. Med.	>60	M	High	ADV	GCB	EZB	No	Good	2.141	1	2.141	1	Yes	WES	Tumor-only or paired	MuTect, Indelocator	NA	NA	NA	NA	NA
DLBCL-RICOVER_208	Chaupy et al.	Chaupy et al., 2018 Nat. Med.	>60	M	Low	Low	UNC	A53	Yes	Poor	0.147842	1	0.870633	1	Yes	WES	Tumor-only or paired	MuTect, Indelocator	NA	NA	NA	NA	NA
DLBCL-RICOVER_215	Chaupy et al.	Chaupy et al., 2018 Nat. Med.	>60	F	High	ADV	ABC	NEC	No	Good	2.36277	1	3.58385	1	Yes	WES	Tumor-only or paired	MuTect, Indelocator	NA	NA	NA	NA	NA
DLBCL-RICOVER_216	Chaupy et al.	Chaupy et al., 2018 Nat. Med.	>60	F	Low	ADV	ABC	NEC	No	Good	3.20876	1	8.39425	0	Yes	WES	Tumor-only or paired	MuTect, Indelocator	NA	NA	NA	NA	NA
DLBCL-RICOVER_221	Chaupy et al.	Chaupy et al., 2018 Nat. Med.	>60	M	High	ADV	UNC	NEC	No	Poor	1.79056	1	1.90281	1	Yes	WES	Tumor-only or paired	MuTect, Indelocator	NA	NA	NA	NA	NA
DLBCL-RICOVER_224	Chaupy et al.	Chaupy et al., 2018 Nat. Med.	>60	F	Low	Low	UNC	NEC	No	Good	5.7577	1	5.90828	1	Yes	WES	Tumor-only or paired	MuTect, Indelocator	NA	NA	NA	NA	NA
DLBCL-RICOVER_253	Chaupy et al.	Chaupy et al., 2018 Nat. Med.	>60	F	Low	Low	GCB	A53	Yes	Good	7.76181	1	7.76181	1	Yes	WES	Tumor-only or paired	MuTect, Indelocator	NA	NA	NA	NA	NA
DLBCL-RICOVER_258	Chaupy et al.	Chaupy et al., 2018 Nat. Med.	>60	M	High	ADV	UNC	NEC	No	Poor	0.306642	1	0.306642	1	Yes	WES	Tumor-only or paired	MuTect, Indelocator	NA	NA	NA	NA	NA
DLBCL-RICOVER_266	Chaupy et al.	Chaupy et al., 2018 Nat. Med.	>60	F	Low	Low	ABC	NEC	No	Good	6.92676	1	8.06297	0	Yes	WES	Tumor-only or paired	MuTect, Indelocator	NA	NA	NA	NA	NA
DLBCL-RICOVER_267	Chaupy et al.	Chaupy et al., 2018 Nat. Med.	>60	M	Low	ADV	GCB	EZB	No	Good	3.04723	1	3.04723	1	Yes	WES	Tumor-only or paired	MuTect, Indelocator	NA	NA	NA	NA	NA
DLBCL-RICOVER_269	Chaupy et al.	Chaupy et al., 2018 Nat. Med.	>60	F	High	ADV	GCB	A53	No	Good	8.16975	0	8.16975	0	Yes	WES	Tumor-only or paired	MuTect, Indelocator	NA	NA	NA	NA	NA
DLBCL-RICOVER_274	Chaupy et al.	Chaupy et al., 2018 Nat. Med.	>60	M	High	ADV	ABC	A53	Yes	Poor	0.410675	1	0.410675	1	Yes	WES	Tumor-only or paired	MuTect, Indelocator	NA	NA	NA	NA	NA
DLBCL-RICOVER_288	Chaupy et al.	Chaupy et al., 2018 Nat. Med.	>60	M	Low	Low	ABC	NEC	Yes	Good	8.20534	0	8.20534	0	Yes	WES	Tumor-only or paired	MuTect, Indelocator	NA	NA	NA	NA	NA
DLBCL-RICOVER_290	Chaupy et al.	Chaupy et al., 2018 Nat. Med.	>60	M	Low	ADV	ABC	BN2	No	Good	7.7974	0	7.7974	0	Yes	WES	Tumor-only or paired	MuTect, Indelocator	NA	NA	NA	NA	NA
DLBCL-RICOVER_299	Chaupy et al.	Chaupy et al., 2018 Nat. Med.	>60	F	Low	Low	GCB	EZB/A53	No	Good	7.61397	0	7.61397	0	Yes	WES	Tumor-only or paired	MuTect, Indelocator	NA	NA	NA	NA	NA
DLBCL-RICOVER_314	Chaupy et al.	Chaupy et al., 2018 Nat. Med.	>60	M	Low	Low	UNC	NEC	Yes	Good	8.19438	0	8.19438	0	Yes	WES	Tumor-only or paired	MuTect, Indelocator	NA	NA	NA	NA	NA
DLBCL-RICOVER_320	Chaupy et al.	Chaupy et al., 2018 Nat. Med.	>60	M	Low	Low	GCB	NEC	No	Good	7.45517	1	7.45517	1	Yes	WES	Tumor-only or paired	MuTect, Indelocator	NA	NA	NA	NA	NA
DLBCL-RICOVER_325	Chaupy et al.	Chaupy et al., 2018 Nat. Med.	>60	M	Low	Low	UNC	NEC	Yes	Poor	1.30322	1	4.44353	1	Yes	WES	Tumor-only or paired	MuTect, Indelocator	NA	NA	NA	NA	NA
DLBCL-RICOVER_335	Chaupy et al.	Chaupy et al., 2018 Nat. Med.	>60	M	High	ADV	GCB	A53	Yes	Good	8.09857	0	8.09857	0	Yes	WES	Tumor-only or paired	MuTect, Indelocator	NA	NA	NA	NA	NA
DLBCL-RICOVER_336	Chaupy et al.	Chaupy et al., 2018 Nat. Med.	>60	F	High	ADV	UNC	ST2	No	Good	5.50308	0	5.50308	0	Yes	WES	Tumor-only or paired	MuTect, Indelocator	NA	NA	NA	NA	NA
DLBCL-RICOVER_338	Chaupy et al.	Chaupy et al., 2018 Nat. Med.	>60	M	Low	Low	GCB	NEC	No	Good	7.88775	0	7.88775	0	Yes	WES	Tumor-only or paired	MuTect, Indelocator	NA	NA	NA	NA	NA
DLBCL-RICOVER_342	Chaupy et al.	Chaupy et al., 2018 Nat. Med.	>60	M	Low	Low	GCB	NEC	No	Poor	0.262833	1	0.262833	1	Yes	WES	Tumor-only or paired	MuTect, Indelocator	NA	NA	NA	NA	NA
DLBCL-RICOVER_361	Chaupy et al.	Chaupy et al., 2018 Nat. Med.	>60	F	Low	Low	GCB	ST2	No	Good	6.94319	0	6.94319	0	Yes	WES	Tumor-only or paired	MuTect, Indelocator	NA	NA	NA	NA	NA
DLBCL-RICOVER_384	Chaupy et al.	Chaupy et al., 2018 Nat. Med.	>60	F	Low	Low	GCB	EZB	No	Good	7.76181	0	7.76181	0	Yes	WES	Tumor-only or paired	MuTect, Indelocator	NA	NA	NA	NA	NA
DLBCL-RICOVER_401	Chaupy et al.	Chaupy et al., 2018 Nat. Med.	>60	F	Low	Low	UNC	EZB/A53	Yes	Good	3.04175	1	6.94319	0	Yes	WES	Tumor-only or paired	MuTect, Indelocator	NA	NA	NA	NA	NA
DLBCL-RICOVER_408	Chaupy et al.	Chaupy et al., 2018 Nat. Med.	>60	M	High	ADV	GCB	NEC	No	Good	7.32649	0	7.32649	0	Yes	WES	Tumor-only or paired	MuTect, Indelocator	NA	NA	NA	NA	NA
DLBCL-RICOVER_417	Chaupy et al.	Chaupy et al., 2018 Nat. Med.	>60	M	Low	Low	ABC	MCD	No	Good	7.47159	0	7.47159	0	Yes	WES	Tumor-only or paired	MuTect, Indelocator	NA	NA	NA	NA	NA
DLBCL-RICOVER_431	Chaupy et al.	Chaupy et al., 2018 Nat. Med.	>60	M	High	ADV	ABC	MCD	No	Good	7.69062	1	7.69062	0	Yes	WES	Tumor-only or paired	MuTect, Indelocator	NA	NA	NA	NA	NA
DLBCL-RICOVER_440	Chaupy et al.	Chaupy et al., 2018 Nat. Med.	>60	F	High	ADV	UNC	EZB	Yes	Good	7.45517	0	7.45517	0	Yes	WES	Tumor-only or paired	MuTect, Indelocator	NA	NA	NA	NA	NA
DLBCL-RICOVER_449	Chaupy et al.	Chaupy et al., 2018 Nat. Med.	>60	M	Low	Low	UNC	MCD	No	Good	7.05818	0	7.05818	0	Yes	WES	Tumor-only or paired	MuTect, Indelocator	NA	NA	NA	NA	NA
DLBCL-RICOVER_451	Chaupy et al.	Chaupy et al., 2018 Nat. Med.	>60	F	High	ADV	UNC	NEC	No	Good	7.23067	0	7.23067	0	Yes	WES	Tumor-only or paired	MuTect, Indelocator	NA	NA	NA	NA	NA
DLBCL-RICOVER_463	Chaupy et al.	Chaupy et al., 2018 Nat. Med.	>60	F	Low	ADV	GCB	NEC	No	Poor	0.1013	1	0.188908	1	Yes	WES	Tumor-only or paired	MuTect, Indelocator	NA	NA	NA	NA	NA
DLBCL-RICOVER_467	Chaupy et al.	Chaupy et al., 2018 Nat. Med.	>60	M	Low	Low	ABC	A53	Yes	Good	7.87953	0	7.87953	0	Yes	WES	Tumor-only or paired	MuTect, Indelocator	NA	NA	NA	NA	NA
DLBCL-RICOVER_469	Chaupy et al.	Chaupy et al., 2018 Nat. Med.	>60	F	High	Low	GCB	EZB	No	Poor	1.35797	1	1.35797	1	Yes	WES	Tumor-only or paired	MuTect, Indelocator	NA	NA	NA	NA	NA
DLBCL-RICOVER_473	Chaupy et al.	Chaupy et al., 2018 Nat. Med.	>60	M	Low	Low	ABC	BN2	No	Good	7.22519	0	7.22519	0	Yes	WES	Tumor-only or paired	MuTect, Indelocator	NA	NA	NA	NA	NA
DLBCL-RICOVER_478	Chaupy et al.	Chaupy et al., 2018 Nat. Med.	>60	F	High	ADV	UNC	NEC	No	Poor	0.427108	1	0.427108	1	Yes	WES	Tumor-only or paired	MuTect, Indelocator	NA	NA	NA	NA	NA
DLBCL-RICOVER_496	Chaupy et al.	Chaupy et al., 2018 Nat. Med.	>60	F	Low	Low	GCB	NEC	No	Good	7.61123	0	7.61123	0	Yes	WES	Tumor-only or paired	MuTect, Indelocator	NA	NA	NA	NA	NA
DLBCL-RICOVER_506	Chaupy et al.	Chaupy et al., 2018 Nat. Med.	>60	F	High	ADV	ABC	NEC	No	Good	3.50445	1	3.50445	1	Yes	WES	Tumor-only or paired	MuTect, Indelocator	NA	NA	NA	NA	NA
DLBCL-RICOVER_522	Chaupy et al.	Chaupy et al., 2018 Nat. Med.	>60	F	High	ADV	GCB	EZB	No	Good	6.66941	0	6.66941	0	Yes	WES	Tumor-only or paired	MuTect, Indelocator	NA	NA	NA	NA	NA
DLBCL-RICOVER_533	Chaupy et al.	Chaupy et al., 2018 Nat. Med.	>60	M	Low	Low	GCB	NEC	No	Good	7.20603	0	7.20603	0	Yes	WES	Tumor-only or paired	MuTect, Indelocator	NA	NA	NA	NA	NA
DLBCL-RICOVER_543	Chaupy et al.	Chaupy et al., 2018 Nat. Med.	>60	F	High	ADV	UNC	NEC	No	Poor	1.25393	1	7.35661	1	Yes	WES	Tumor-only or paired	MuTect, Indelocator	NA	NA	NA	NA	NA
DLBCL-RICOVER_554	Chaupy et al.	Chaupy et al., 2018 Nat. Med.	>60	M	Low	ADV	UNC	NEC	No	Good	7.24435	0	7.24435	0	Yes	WES	Tumor-only or paired	MuTect, Indelocator	NA	NA	NA	NA	NA
DLBCL-RICOVER_575	Chaupy et al.	Chaupy et al., 2018 Nat. Med.	>60	M	High	ADV	ABC	ST2	No	Good	7.23067	0	7.23067	0	Yes	WES	Tumor-only or paired	MuTect, Indelocator	NA	NA	NA	NA	NA
DLBCL-RICOVER_577	Chaupy et al.	Chaupy et al., 2018 Nat. Med.	>60	F	Low	Low	GCB	EZB	No	Poor	0.344967	1	0.818617	1	Yes	WES	Tumor-only or paired	MuTect, Indelocator	NA	NA	NA	NA	NA
DLBCL-RICOVER_583	Chaupy et al.	Chaupy et al., 2018 Nat. Med.	>60	M	High	ADV	ABC	NEC	No	Good	5.52498	1	5.52498	1	Yes	WES	Tumor-only or paired	MuTect, Indelocator	NA	NA	NA	NA	NA
DLBCL-RICOVER_585	Chaupy et al.	Chaupy et al., 2018 Nat. Med.	>60	F	High	Low	ABC	A53	No	Poor	0.09035	1	0.09035	1	Yes	WES	Tumor-only or paired	MuTect, Indelocator	NA	NA	NA	NA	NA
DLBCL-RICOVER_597	Chaupy et al.	Chaupy et al., 2018 Nat. Med.	>60	M	Low	Low	ABC	MCD/A53	No	Good	7.10746	0	7.10746	0	Yes	WES	Tumor-only or paired	MuTect, Indelocator	NA	NA	NA	NA	NA
DLBCL-RICOVER_617	Chaupy et al.	Chaupy et al., 2018 Nat. Med.	>60	F	Low	Low	GCB	NEC	No	Good	6.96236	0	6.96236	0	Yes	WES	Tumor-only or paired	MuTect, Indelocator	NA	NA	NA	NA	NA
DLBCL-RICOVER_623	Chaupy et al.	Chaupy et al., 2018 Nat. Med.	>60	F	High	ADV	GCB	A53	No	Poor	0.865158	1	1.36892	1	Yes	WES	Tumor-only or paired	MuTect, Indelocator	NA	NA	NA	NA	NA
DLBCL-RICOVER_632	Chaupy et al.	Chaupy et al., 2018 Nat. Med.	>60	F	Low	Low	UNC	NEC	No	Good	6.36003	0	6.36003	0	Yes	WES	Tumor-only or paired	MuTect, Indelocator	NA	NA	NA	NA	NA
DLBCL-RICOVER_678	Chaupy et al.	Chaupy et al., 2018 Nat. Med.	>60	M	Low	Low	UNC	NEC	Yes	Good	6.97878	0	6.97878	0	Yes	WES	Tumor-only or paired	MuTect, Indelocator	NA	NA	NA	NA	NA
DLBCL-RICOVER_685	Chaupy et al.	Chaupy et al., 2018 Nat. Med.	>60	M	Low	Low	GCB	MCD	No	Good	6.45038	0	6.45038	0	Yes	WES	Tumor-only or paired	MuTect, Indelocator	NA	NA	NA	NA	NA
DLBCL-RICOVER_692	Chaupy et al.	Chaupy et al., 2018 Nat. Med.	>60	F	Low	Low	UNC	BN2/ST2	No	Good	5.40178	1	6.21218	1	Yes	WES	Tumor-only or paired	MuTect, Indelocator	NA	NA	NA	NA	NA
DLBCL-RICOVER_694	Chaupy et al.	Chaupy et al., 2018 Nat. Med.	>60	M	Low	Low	UNC	NEC	No	Good	6.84737	0	6.84737	0	Yes	WES	Tumor-only or paired	MuTect, Indelocator	NA	NA	NA	NA	NA
DLBCL-RICOVER_701	Chaupy et al.	Chaupy et al., 2018 Nat. Med.	>60	M	Low	Low	GCB	NEC	No	Good	6.53799	0	6.53799	0	Yes	WES	Tumor-only or paired	MuTect, Indelocator	NA	NA	NA	NA	NA
DLBCL-RICOVER_704	Chaupy et al.	Chaupy et al., 2018 Nat. Med.	>60	M	Low	ADV	ABC	NEC	No	Good	4.65435	0	4.65435	0	Yes	WES	Tumor-only or paired	MuTect, Indelocator	NA	NA	NA	NA	NA
DLBCL-RICOVER_712	Chaupy et al.	Chaupy et al., 2018 Nat. Med.	>60	F	Low	Low	ABC	A53	No	Good	6.41205	0	6.41205	0	Yes	WES	Tumor-only or paired	MuTect, Indelocator	NA	NA	NA	NA	NA
DLBCL-RICOVER_720	Chaupy et al.	Chaupy et al., 2018 Nat. Med.	>60	M	Low	Low	ABC	MCD	No	Good	6.39836	1	6.46133	0	Yes	WES	Tumor-only or paired	MuTect, Indelocator	NA	NA	NA	NA	NA
DLBCL-RICOVER_744	Chaupy et al.	Chaupy et al., 2018 Nat. Med.	>60	F	Low	Low	UNC	EZB	No	Good	6.53799	0	6.53799	0	Yes	WES	Tumor-only or paired	MuTect, Indelocator	NA	NA	NA	NA	NA
DLBCL-RICOVER_763	Chaupy et al.	Chaupy et al., 2018 Nat. Med.	>60	M	Low	Low	ABC	NEC	No	Good	6.34634	0	6.34634	0	Yes	WES	Tumor-only or paired	MuTect, Indelocator	NA	NA	NA	NA	NA
DLBCL-RICOVER_773	Chaupy et al.	Chaupy et al., 2018 Nat. Med.	>60	F	High	ADV	ABC	MCD	No	Poor	0.848733	1	1.47022	1	Yes	WES	Tumor-only or paired	MuTect, Indelocator	NA	NA	NA	NA	NA
DLBCL-RICOVER_780	Chaupy et al.	Chaupy et al., 2018 Nat. Med.	>60	F	Low	Low	GCB	A53	Yes	Good	4.76112	1	4.76112	1	Yes	WES	Tumor-only or paired	MuTect, Indelocator	NA	NA	NA	NA	NA
DLBCL-RICOVER_787	Chaupy et al.	Chaupy et al., 2018 Nat. Med.	>60	M	Low	Low	UNC	NEC	No	Good	5.63176	0	6.62833	0	Yes	WES	Tumor-only or paired	MuTect, Indelocator	NA	NA	NA	NA	NA
DLBCL-RICOVER_822	Chaupy et al.	Chaupy et al., 2018 Nat. Med.	>60	F	Low	Low	ABC	NEC	Yes	Good	6.11636	0	6.11636	0	Yes	WES	Tumor-only or paired	MuTect, Indelocator	NA	NA	NA	NA	NA
DLBCL-RICOVER_826	Chaupy et al.	Chaupy et al., 2018 Nat. Med.	>60	F	High	ADV	ABC	BN2	No	Good	6.53799	0	6.53799	0	Yes	WES	Tumor-only or paired	MuTect, Indelocator	NA	NA	NA	NA	NA
DLBCL-RICOVER_829	Chaupy et al.	Chaupy et al., 2018 Nat. Med.	>60	M	High	ADV	UNC	BN2	Yes	Good	5.52224	0	5.52224	0	Yes	WES	Tumor-only or paired	MuTect, Indelocator	NA	NA	NA	NA	NA
DLBCL-RICOVER_839	Chaupy et al.	Chaupy et al., 2018 Nat. Med.	>60	M	Low	Low	UNC	NEC	Yes	Good	6.17659	1	6.17659	1	Yes	WES	Tumor-only or paired	MuTect, Indelocator	NA	NA	NA	NA	NA
DLBCL-RICOVER_850	Chaupy et al.	Chaupy et al., 2018 Nat. Med.	>60	M	Low	Low	ABC	MCD	No	Good	6.56537	0	6.56537	0	Yes	WES	Tumor-only or paired	MuTect, Indelocator	NA	NA	NA	NA	NA
DLBCL-RICOVER_865	Chaupy et al.	Chaupy et al., 2018 Nat. Med.	>60	F	High	ADV	ABC	BN2	No	Good	6.20671	0	6.20671	0	Yes	WES	Tumor-only or paired	MuTect, Indelocator	NA	NA	NA	NA	NA
DLBCL-RICOVER_866	Chaupy et al.	Chaupy et al., 2018 Nat. Med.	>60	F	Low	Low	GCB	EZB/ST2	No	Good	6.34908	0	6.34908	0	Yes	WES	Tumor-only or paired	MuTect, Indelocator	NA	NA	NA	NA	NA
DLBCL-RICOVER_910	Chaupy et al.	Chaupy et al., 2018 Nat. Med.	>60	F	Low	ADV	ABC	NEC	No	Good	6.20671	0	6.20671	0	Yes	WES	Tumor-only or paired	MuTect, Indelocator	NA	NA	NA	NA	NA
DLBCL-RICOVER_945	Chaupy et al.	Chaupy et al., 2018 Nat. Med.	>60	F	High	ADV	ABC	BN2	No	Poor	1.03491	1	1.42916	1	Yes	WES	Tumor-only or paired	MuTect, Indelocator	NA	NA	NA	NA	NA
DLBCL-RICOVER_948	Chaupy et al.	Chaupy et al., 2018 Nat. Med.	>60	M	High	Low	GCB	EZB/A53	Yes	Poor	0.446267	1	0.919917	1	Yes	WES	Tumor-only or paired	MuTect, Indelocator	NA	NA	NA	NA	NA
DLBCL-RICOVER_950	Chaupy et al.	Chaupy et al., 2018 Nat. Med.	>60	M	Low	Low	UNC	NEC	No	Good	5.93293	0	5.93293	0	Yes	WES	Tumor-only or paired	MuTect, Indelocator	NA	NA	NA	NA	NA
DLBCL-RICOVER_956	Chaupy et al.	Chaupy et al., 2018 Nat. Med.	>60	F	High	ADV	ABC	NEC	No	Poor	1.71663	1	2.95688	1	Yes	WES	Tumor-only or paired	MuTect, Indelocator	NA	NA	NA	NA	NA
DLBCL-RICOVER_977	Chaupy et al.	Chaupy et al., 2018 Nat. Med.	>60	F	High	ADV	ABC	BN2	No	Good	6.11362	0	6.11362	0	Yes	WES	Tumor-only or paired	MuTect, Indelocator	NA	NA	NA	NA	NA
DLBCL-RICOVER_978	Chaupy et al.	Chaupy et al., 2018 Nat. Med.	>60	F	High	ADV	GCB	BN2	No	Good	6.23135	0	6.23135	0	Yes	WES	Tumor-only or paired	MuTect, Indelocator	NA	NA	NA	NA	NA
DLBCL-RICOVER_985	Chaupy et al.	Chaupy et al., 2018 Nat. Med.	>60	M	Low	Low	GCB	ST2	No	Good	5.78507	0	5.78507	0	Yes	WES	Tumor-only or paired	MuTect, Indelocator	NA	NA	NA	NA	NA
DLBCL-RICOVER_99	Chaupy et al.	Chaupy et al., 2018 Nat. Med.	>60	F	High	ADV	ABC	NEC	No	Good	9.16358	0	9.16358	0	Yes	WES	Tumor-only or paired	MuTect, Indelocator	NA	NA	NA	NA	NA
DLC0001	Ennishi et al.	Ennishi et al., 2019	>60	M	Low	Low	GCB	NEC	No	Good	8.9	1	8.9	1	Yes	Targeted	Tumor-only	Mutascope	NA	NA	NA	NA	No
DLC0002	Ennishi et al.	Ennishi et al., 2019	<60	M	Low	Low	UNC	NEC	No	Good	13.39	0	13.39	0	Yes	Targeted	Tumor-only	Mutascope	NA	NA	NA	NA	No
DLC0003	Ennishi et al.	Ennishi et al., 2019	<60	M	High	ADV	GCB	EZB	No	Good	12.05	0	12.05	0	Yes	Targeted	Tumor-only	Mutascope	NA	NA	NA	NA	No
DLC0004	Ennishi et al.	Ennishi et al., 2019	>60	F	Low	Low	GCB	EZB	No	Good	12.59	0	12.59	0	Yes	Targeted	Tumor-only	Mutascope	NA	NA	NA	NA	No
DLC0005	Ennishi et al.	Ennishi et al., 2019	>60	F	Low	ADV	GCB	EZB	Yes	Good	8.87	1	8.87	1	Yes	Targeted	Tumor-only	Mutascope	NA	NA	NA	NA	No
DLC0006	Ennishi et al.	Ennishi et al., 2019	<60	M	Low	ADV	GCB	EZB	No	Good	13.4	0	13.4	0	Yes	Targeted	Tumor-only	Mutascope	NA	NA	NA	NA	double-hit
DLC0007	Ennishi et al.	Ennishi et al., 2019	>60	F	High	ADV	GCB	EZB	No	Good	6.22	1	6.22	1	Yes	Targeted	Tumor-only	Mutascope	NA	NA	NA	NA	No
DLC0008	Ennishi et al.	Ennishi et al., 2019	<60	F	High	ADV	UNC	BN2	No	Good	5.31	0	5.31	0	Yes	Targeted	Tumor-only	Mutascope	NA	NA	NA	NA	No
DLC0009	Ennishi et al.	Ennishi et al., 2019	<60	M	Low	NA	GCB	NEC	No	Good	11.56	0	11.56	0	Yes	Targeted	Tumor-only	Mutascope	NA	NA	NA	NA	No
DLC0010	Ennishi et al.	Ennishi et al., 2019	<60	M	Low	Low	GCB	A53	No	Good	11.04	0	11.04	0	Yes	Targeted	Tumor-only	Mutascope	NA	NA	NA	NA	No
DLC0011	Ennishi et al.	Ennishi et al., 2019	>60	F	Low	Low	ABC	NEC	No	Poor	0.52	1	0.52	1	Yes	Targeted	Tumor-only	Mutascope	NA	NA	NA	NA	No
DLC0012	Ennishi et al.	Ennishi et al., 2019	>60	F	High	ADV	GCB	A53	Yes	Good	10.35	1	10.35	1	Yes	Targeted	Tumor-only	Mutascope	NA	NA	NA	NA	No
DLC0013	Ennishi et al.	Ennishi et al., 2019	>60	F	Low	Low	GCB	EZB	No	Good	12.47	1	12.47	1	Yes	Targeted	Tumor-only	Mutascope	NA	NA	NA	NA	No
DLC0014	Ennishi et al.	Ennishi et al., 2019	>60	M	High	ADV	ABC	MCD	No	Poor	0.66	1	0.75	1	Yes	Targeted	Tumor-only	Mutascope	NA	NA	NA	NA	No
DLC0015	Ennishi et al.	Ennishi et al., 2019	>60	F	High	ADV	ABC	NEC	No	Poor	0.13	1	0.16	1	Yes	Targeted	Tumor-only	Mutascope	NA	NA	NA	NA	No
DLC0016	Ennishi et al.	Ennishi et al., 2019	>60	M	High	ADV	GCB	NEC	Yes	Poor	0.56	1	0.59	1	Yes	Targeted	Tumor-only	Mutascope	NA	NA	NA	NA	double-hit
DLC0017	Ennishi et al.	Ennishi et al., 2019	>60	F	Low	Low	UNC	A53	No	Good	6.88	0	6.88	0	Yes	Targeted	Tumor-only	Mutascope	NA	NA	NA	NA	No
DLC0018	Ennishi et al.	Ennishi et al., 2019	<60	M	High	ADV	ABC	NEC	No	Good	10.44	0	10.44	0	Yes	Targeted	Tumor-only	Mutascope	NA	NA	NA	NA	No
DLC0019	Ennishi et al.	Ennishi et al., 2019	>60	M	Low	ADV	GCB	A53	Yes	Good	11.48	1	11.48	1	Yes	Targeted	Tumor-only	Mutascope	NA	NA	NA	NA	No
DLC0021	Ennishi et al.	Ennishi et al., 2019	>60	M	High	ADV	ABC	NEC	Yes	Poor	0.79	1	0.84	1	Yes	Targeted	Tumor-only	Mutascope	NA	NA	NA	NA	No
DLC0022	Ennishi et al.	Ennishi et al., 2019	<60	F	Low	Low	ABC	MCD	No	Good	8.54	0	8.54	0	Yes	Targeted	Tumor-only	Mutascope	NA	NA	NA	NA	No
DLC0023	Ennishi et al.	Ennishi et al., 2019	>60	M	High	ADV	ABC	MCD	No	Poor	0.6	1	1.13	1	Yes	Targeted	Tumor-only	Mutascope	NA	NA	NA	NA	No
DLC0024	Ennishi et al.	Ennishi et al., 2019	>60	F	Low	Low	GCB	ST2	No	Good	5.85	0	5.85	0	Yes	Targeted	Tumor-only	Mutascope	NA	NA	NA	NA	No
DLC0025	Ennishi et al.	Ennishi et al., 2019	<60	M	Low	ADV	UNC	MCD	No	Good	2.55	1	3.54	1	Yes	Targeted	Tumor-only	Mutascope	NA	NA	NA	NA	No
DLC0027	Ennishi et al.	Ennishi et al., 2019	>60	M	Low	Low	GCB	EZB/ST2/A53	Yes	Poor	0.27	1	0.3	1	Yes	Targeted	Tumor-only	Mutascope	NA	NA	NA	NA	No
DLC0028	Ennishi et al.	Ennishi et al., 2019	>60	M	Low	Low	ABC	A53	No	Good	13.31	0	13.31	0	Yes	Targeted	Tumor-only	Mutascope	NA	NA	NA	NA	No
DLC0029	Ennishi et al.	Ennishi et al., 2019	>60	M	High	ADV	ABC	NEC	No	Poor	0.13	1	0.13	1	Yes	Targeted	Tumor-only	Mutascope	NA	NA	NA	NA	No
DLC0030	Ennishi et al.	Ennishi et al., 2019	>60	M	High	ADV	GCB	NEC	No	Good	8.28	0	8.28	0	Yes	Targeted	Tumor-only	Mutascope	NA	NA	NA	NA	No
DLC0031	Ennishi et al.	Ennishi et al., 2019	<60	M	Low	Low	GCB	ST2	No	Good	6.61	0	6.61	0	Yes	Targeted	Tumor-only	Mutascope	NA	NA	NA	NA	No
DLC0033	Ennishi et al.	Ennishi et al., 2019	<60	F	Low	ADV	UNC	ST2	No	Good	11.94	0	11.94	0	Yes	Targeted	Tumor-only	Mutascope	NA	NA	NA	NA	No
DLC0035	Ennishi et al.	Ennishi et al., 2019	>60	M	Low	Low	ABC	NEC	No	Good	8.17	0	8.17	0	Yes	Targeted	Tumor-only	Mutascope	NA	NA	NA	NA	No
DLC0036	Ennishi et al.	Ennishi et al., 2019	>60	F	Low	Low	GCB	BN2	No	Poor	0.29	1	0.29	1	Yes	Targeted	Tumor-only	Mutascope	NA	NA	NA	NA	No
DLC0037	Ennishi et al.	Ennishi et al., 2019	<60	F	Low	Low	GCB	ST2	No	Good	5.3	0	5.3	0	Yes	Targeted	Tumor-only	Mutascope	NA	NA	NA	NA	No
DLC0039	Ennishi et al.	Ennishi et al., 2019	>60	M	Low	Low	GCB	A53	No	Poor	0.35	1	0.35	1	Yes	Targeted	Tumor-only	Mutascope	NA	NA	NA	NA	No
DLC0041	Ennishi et al.	Ennishi et al., 2019	>60	M	Low	ADV	GCB	EZB	No	Good	7.82	1	7.82	1	Yes	Targeted	Tumor-only	Mutascope	NA	NA	NA	NA	No
DLC0042	Ennishi et al.	Ennishi et al., 2019	<60	M	Low	Low	GCB	NEC	No	Poor	0.87	1	4.31	1	Yes	Targeted	Tumor-only	Mutascope	NA	NA	NA	NA	No
DLC0043	Ennishi et al.	Ennishi et al., 2019	<60	M	Low	ADV	ABC	A53	No	Good	10.97	0	10.97	0	Yes	Targeted	Tumor-only	Mutascope	NA	NA	NA	NA	No
DLC0044	Ennishi et al.	Ennishi et al., 2019	>60	M	Low	ADV	GCB	EZB/ST2/A53	No	Good	4.27	0	4.27	0	Yes	Targeted	Tumor-only	Mutascope	NA	NA	NA	NA	double-hit
DLC0045	Ennishi et al.	Ennishi et al., 2019	>60	F	Low	Low	ABC	NEC	No	Good	7.67	0	7.67	0	Yes	Targeted	Tumor-only	Mutascope	NA	NA	NA	NA	No
DLC0046	Ennishi et al.	Ennishi et al., 2019	<60	M	Low	ADV	ABC	A53	Yes	Poor	0.88	1	8.46	0	Yes	Targeted	Tumor-only	Mutascope	NA	NA	NA	NA	No
DLC0047	Ennishi et al.	Ennishi et al., 2019	>60	M	NA	ADV	GCB	EZB	No	Good	10.74	1	13.26	1	Yes	Targeted	Tumor-only	Mutascope	NA	NA	NA	NA	No
DLC0048	Ennishi et al.	Ennishi et al., 2019	<60	M	High	ADV	UNC	EZB/A53	Yes	Poor	0.7	1	0.8	1	Yes	Targeted	Tumor-only	Mutascope	NA	NA	NA	NA	No
DLC0049	Ennishi et al.	Ennishi et al., 2019	<60	M	Low	ADV	GCB	ST2	No	Good	13.58	0	13.58	0	Yes	Targeted	Tumor-only	Mutascope	NA	NA	NA	NA	No
DLC0050	Ennishi et al.	Ennishi et al., 2019	<60	F	Low	ADV	GCB	EZB	No	Good	16.31	0	16.31	0	Yes	Targeted	Tumor-only	Mutascope	NA	NA	NA	NA	No
DLC0051	Ennishi et al.	Ennishi et al., 2019	<60	M	Low	Low	ABC	NEC	No	Good	13.61	0	13.61	0	Yes	Targeted	Tumor-only	Mutascope	NA	NA	NA	NA	No
DLC0052	Ennishi et al.	Ennishi et al., 2019	<60	F	Low	Low	ABC	MCD	Yes	Good	8.7	0	8.7	0	Yes	Targeted	Tumor-only	Mutascope	NA	NA	NA	NA	No
DLC0053	Ennishi et al.	Ennishi et al., 2019	>60	M	Low	ADV	GCB	NEC	Yes	Good	8.39	1	8.39	1	Yes	Targeted	Tumor-only	Mutascope	NA	NA	NA	NA	double-hit
DLC0054	Ennishi et al.	Ennishi et al., 2019	>60	F	High	ADV	ABC	MCD	No	Poor	1.13	1	2.33	1	Yes	Targeted	Tumor-only	Mutascope	NA	NA	NA	NA	No
DLC0055	Ennishi et al.	Ennishi et al., 2019	>60	M	Low	ADV	GCB	EZB	No	Good	8.58	0	8.58	0	Yes	Targeted	Tumor-only	Mutascope	NA	NA	NA	NA	No
DLC0056	Ennishi et al.	Ennishi et al., 2019	>60	M	High	ADV	ABC	A53	No	Good	3.46	1	11.49	1	Yes	Targeted	Tumor-only	Mutascope	NA	NA	NA	NA	No
DLC0057	Ennishi et al.	Ennishi et al., 2019	<60	M	Low	Low	GCB	ST2	No	Good	11.13	0	11.13	0	Yes	Targeted	Tumor-only	Mutascope	NA	NA	NA	NA	No
DLC0058	Ennishi et al.	Ennishi et al., 2019	>60	F	Low	ADV	GCB	NEC	Yes	Good	7.67	0	7.67	0	Yes	Targeted	Tumor-only	Mutascope	NA	NA	NA	NA	No
DLC0059	Ennishi et al.	Ennishi et al., 2019	>60	M	Low	ADV	ABC	NEC	No	Poor	1.34	1	3.61	1	Yes	Targeted	Tumor-only	Mutascope	NA	NA	NA	NA	No
DLC0060	Ennishi et al.	Ennishi et al., 2019	>60	F	High	ADV	GCB	NEC	No	Good	10.37	1	10.37	1	Yes	Targeted	Tumor-only	Mutascope	NA	NA	NA	NA	No
DLC0061	Ennishi et al.	Ennishi et al., 2019	<60	M	Low	ADV	GCB	BN2	No	Poor	1.02	1	1.31	1	Yes	Targeted	Tumor-only	Mutascope	NA	NA	NA	NA	No
DLC0062	Ennishi et al.	Ennishi et al., 2019	>60	M	High	ADV	GCB	EZB/A53	No	Good	11.45	1	12.13	1	Yes	Targeted	Tumor-only	Mutascope	NA	NA	NA	NA	double-hit
DLC0064	Ennishi et al.	Ennishi et al., 2019	>60	F	Low	Low	ABC	MCD	No	Good	6.9	0	6.9	0	Yes	Targeted	Tumor-only	Mutascope	NA	NA	NA	NA	No
DLC0065	Ennishi et al.	Ennishi et al., 2019	<60	M	Low	Low	GCB	A53	No	Good	2.32	1	2.32	1	Yes	Targeted	Tumor-only	Mutascope	NA	NA	NA	NA	No
DLC0066	Ennishi et al.	Ennishi et al., 2019	<60	M	High	ADV	ABC	BN2	No	Poor	0.2	1	0.2	1	Yes	Targeted	Tumor-only	Mutascope	NA	NA	NA	NA	No
DLC0069	Ennishi et al.	Ennishi et al., 2019	>60	M	High	ADV	ABC	A53	Yes	Good	7.13	1	7.59	1	Yes	Targeted	Tumor-only	Mutascope	NA	NA	NA	NA	No
DLC0070	Ennishi et al.	Ennishi et al., 2019	<60	F	High	ADV	ABC	A53	No	Poor	0.51	1	0.59	1	Yes	Targeted	Tumor-only	Mutascope	NA	NA	NA	NA	double-hit
DLC0071	Ennishi et al.	Ennishi et al., 2019	<60	F	High	ADV	ABC	MCD/A53	No	Poor	1	1	16.01	0	Yes	Targeted	Tumor-only	Mutascope	NA	NA	NA	NA	No
DLC0073	Ennishi et al.	Ennishi et al., 2019	>60	M	High	ADV	UNC	ST2	No	Poor	0.25	1	0.45	1	Yes	Targeted	Tumor-only	Mutascope	NA	NA	NA	NA	No
DLC0074	Ennishi et al.	Ennishi et al., 2019	<60	F	Low	Low	ABC	NEC	No	Good	10.28	0	10.28	0	Yes	Targeted	Tumor-only	Mutascope	NA	NA	NA	NA	No
DLC0076	Ennishi et al.	Ennishi et al., 2019	<60	M	Low	ADV	UNC	BN2/MCD	No	Poor	1.45	1	1.91	1	Yes	Targeted	Tumor-only	Mutascope	NA	NA	NA	NA	No
DLC0077	Ennishi et al.	Ennishi et al., 2019	>60	F	Low	Low	ABC	NEC	No	Poor	0.46	1	0.64	1	Yes	Targeted	Tumor-only	Mutascope	NA	NA	NA	NA	No
DLC0078	Ennishi et al.	Ennishi et al., 2019	>60	M	High	ADV	UNC	BN2	No	Good	8.81	0	8.81	0	Yes	Targeted	Tumor-only	Mutascope	NA	NA	NA	NA	No
DLC0079	Ennishi et al.	Ennishi et al., 2019	>60	M	Low	Low	GCB	ST2	No	Good	5.51	0	5.51	0	Yes	Targeted	Tumor-only	Mutascope	NA	NA	NA	NA	No
DLC0080	Ennishi et al.	Ennishi et al., 2019	<60	F	Low	ADV	GCB	NEC	No	Good	15.58	0	15.58	0	Yes	Targeted	Tumor-only	Mutascope	NA	NA	NA	NA	No
DLC0081	Ennishi et al.	Ennishi et al., 2019	>60	F	Low	Low	GCB	NEC	No	Good	10.45	0	10.45	0	Yes	Targeted	Tumor-only	Mutascope	NA	NA	NA	NA	double-hit
DLC0082	Ennishi et al.	Ennishi et al., 2019	>60	M	High	ADV	GCB	EZB/A53	No	Good	10.17	0	10.17	0	Yes	Targeted	Tumor-only	Mutascope	NA	NA	NA	NA	No
DLC0083	Ennishi et al.	Ennishi et al., 2019	>60	M	High	ADV	ABC	NEC	No	Good	14.05	1	14.05	1	Yes	Targeted	Tumor-only	Mutascope	NA	NA	NA	NA	No
DLC0084	Ennishi et al.	Ennishi et al., 2019	>60	M	Low	Low	UNC	NEC	No	Good	7.45	0	7.45	0	Yes	Targeted	Tumor-only	Mutascope	NA	NA	NA	NA	No
DLC0085	Ennishi et al.	Ennishi et al., 2019	>60	F	Low	ADV	GCB	EZB	No	Good	12.13	1	12.8	0	Yes	Targeted	Tumor-only	Mutascope	NA	NA	NA	NA	double-hit
DLC0086	Ennishi et al.	Ennishi et al., 2019	>60	F	Low	ADV	GCB	EZB/A53	No	Poor	0.74	1	1.33	1	Yes	Targeted	Tumor-only	Mutascope	NA	NA	NA	NA	No
DLC0087	Ennishi et al.	Ennishi et al., 2019	<60	F	Low	ADV	GCB	EZB	No	Good	7.39	0	7.39	0	Yes	Targeted	Tumor-only	Mutascope	NA	NA	NA	NA	double-hit
DLC0088	Ennishi et al.	Ennishi et al., 2019	<60	F	Low	ADV	GCB	EZB/A53	Yes	Poor	0.61	1	5.69	0	Yes	Targeted	Tumor-only	Mutascope	NA	NA	NA	NA	No
DLC0089	Ennishi et al.	Ennishi et al., 2019	<60	M	Low	ADV	GCB	NEC	No	Good	9.19	0	9.19	0	Yes	Targeted	Tumor-only	Mutascope	NA	NA	NA	NA	No
DLC0090	Ennishi et al.	Ennishi et al., 2019	<60	M	High	ADV	GCB	EZB	Yes	Poor	0.59	1	0.63	1	Yes	Targeted	Tumor-only	Mutascope	NA	NA	NA	NA	double-hit
DLC0091	Ennishi et al.	Ennishi et al., 2019	>60	M	Low	ADV	UNC	BN2	No	Poor	0.44	1	0.44	1	Yes	Targeted	Tumor-only	Mutascope	NA	NA	NA	NA	No
DLC0092	Ennishi et al.	Ennishi et al., 2019	<60	M	Low	ADV	GCB	EZB/ST2	No	Good	10.16	0	10.16	0	Yes	Targeted	Tumor-only	Mutascope	NA	NA	NA	NA	No
DLC0093	Ennishi et al.	Ennishi et al., 2019	<60	M	NA	ADV	GCB	EZB	No	Good	13.17	0	13.17	0	Yes	Targeted	Tumor-only	Mutascope	NA	NA	NA	NA	No
DLC0094	Ennishi et al.	Ennishi et al., 2019	>60	M	Low	Low	GCB	NEC	Yes	Good	8.58	0	8.58	0	Yes	Targeted	Tumor-only	Mutascope	NA	NA	NA	NA	double-hit
DLC0096	Ennishi et al.	Ennishi et al., 2019	<60	F	Low	ADV	GCB	NEC	Yes	Good	10.72	0	10.72	0	Yes	Targeted	Tumor-only	Mutascope	NA	NA	NA	NA	No
DLC0097	Ennishi et al.	Ennishi et al., 2019	>60	F	High	ADV	GCB	EZB/ST2/A53	No	Poor	0.4	1	0.51	1	Yes	Targeted	Tumor-only	Mutascope	NA	NA	NA	NA	double-hit
DLC0100	Ennishi et al.	Ennishi et al., 2019	<60	M	Low	ADV	GCB	EZB	No	Good	16.02	0	16.02	0	Yes	Targeted	Tumor-only	Mutascope	NA	NA	NA	NA	No
DLC0101	Ennishi et al.	Ennishi et al., 2019	<60	M	Low	ADV	GCB	NEC	No	Good	7.73	0	7.73	0	Yes	Targeted	Tumor-only	Mutascope	NA	NA	NA	NA	No
DLC0103	Ennishi et al.	Ennishi et al., 2019	<60	F	Low	Low	GCB	EZB/A53	No	Good	12.22	0	12.22	0	Yes	Targeted	Tumor-only	Mutascope	NA	NA	NA	NA	No
DLC0104	Ennishi et al.	Ennishi et al., 2019	<60	M	Low	Low	GCB	NEC	No	Good	11.47	0	11.47	0	Yes	Targeted	Tumor-only	Mutascope	NA	NA	NA	NA	No
DLC0105	Ennishi et al.	Ennishi et al., 2019	<60	F	Low	ADV	UNC	NEC	No	Poor	0.75	1	1.59	1	Yes	Targeted	Tumor-only	Mutascope	NA	NA	NA	NA	No
DLC0106	Ennishi et al.	Ennishi et al., 2019	<60	M	Low	Low	GCB	EZB	Yes	Good	7.32	1	7.81	0	Yes	Targeted	Tumor-only	Mutascope	NA	NA	NA	NA	No
DLC0107	Ennishi et al.	Ennishi et al., 2019	>60	F	High	ADV	ABC	MCD	Yes	Poor	0.61	1	0.77	1	Yes	Targeted	Tumor-only	Mutascope	NA	NA	NA	NA	No
DLC0108	Ennishi et al.	Ennishi et al., 2019	<60	M	Low	Low	GCB	ST2	No	Good	13.1	0	13.1	0	Yes	Targeted	Tumor-only	Mutascope	NA	NA	NA	NA	No
DLC0109	Ennishi et al.	Ennishi et al., 2019	>60	M	Low	Low	ABC	A53	Yes	Good	8.13	0	8.13	0	Yes	Targeted	Tumor-only	Mutascope	NA	NA	NA	NA	No
DLC0110	Ennishi et al.	Ennishi et al., 2019	>60	F	High	ADV	ABC	A53	Yes	Poor	0.65	1	1.09	1	Yes	Targeted	Tumor-only	Mutascope	NA	NA	NA	NA	No
DLC0111	Ennishi et al.	Ennishi et al., 2019	<60	F	Low	ADV	ABC	ST2/A53	No	Poor	0.41	1	1.31	1	Yes	Targeted	Tumor-only	Mutascope	NA	NA	NA	NA	No
DLC0113	Ennishi et al.	Ennishi et al., 2019	>60	M	High	ADV	ABC	MCD	No	Poor	0.92	1	1.1	1	Yes	Targeted	Tumor-only	Mutascope	NA	NA	NA	NA	No
DLC0114	Ennishi et al.	Ennishi et al., 2019	<60	M	Low	ADV	GCB	A53	No	Good	12.75	0	12.75	0	Yes	Targeted	Tumor-only	Mutascope	NA	NA	NA	NA	No
DLC0115	Ennishi et al.	Ennishi et al., 2019	<60	M	Low	ADV	GCB	ST2	No	Good	13.34	0	13.34	0	Yes	Targeted	Tumor-only	Mutascope	NA	NA	NA	NA	No
DLC0116	Ennishi et al.	Ennishi et al., 2019	<60	M	Low	ADV	UNC	EZB/ST2	Yes	Good	5.54	0	5.54	0	Yes	Targeted	Tumor-only	Mutascope	NA	NA	NA	NA	No
DLC0117	Ennishi et al.	Ennishi et al., 2019	<60	F	High	ADV	ABC	N1/A53	Yes	Good	6.73	0	6.73	0	Yes	Targeted	Tumor-only	Mutascope	NA	NA	NA	NA	No
DLC0118	Ennishi et al.	Ennishi et al., 2019	>60	F	NA	NA	ABC	A53	No	Poor	0.1	1	0.17	1	Yes	Targeted	Tumor-only	Mutascope	NA	NA	NA	NA	No
DLC0119	Ennishi et al.	Ennishi et al., 2019	>60	M	Low	Low	UNC	NEC	Yes	Good	7.22	0	7.22	0	Yes	Targeted	Tumor-only	Mutascope	NA	NA	NA	NA	No
DLC0121	Ennishi et al.	Ennishi et al., 2019	<60	M	High	ADV	GCB	EZB	No	Good	2.35	1	6.11	1	Yes	Targeted	Tumor-only	Mutascope	NA	NA	NA	NA	No
DLC0123	Ennishi et al.	Ennishi et al., 2019	>60	F	High	ADV	UNC	NEC	No	Good	2.2	1	2.38	1	Yes	Targeted	Tumor-only	Mutascope	NA	NA	NA	NA	No
DLC0125	Ennishi et al.	Ennishi et al., 2019	<60	M	Low	Low	ABC	NEC	No	Good	13.41	0	13.41	0	Yes	Targeted	Tumor-only	Mutascope	NA	NA	NA	NA	No
DLC0126	Ennishi et al.	Ennishi et al., 2019	<60	M	Low	ADV	GCB	EZB	No	Poor	0.67	1	1.17	1	Yes	Targeted	Tumor-only	Mutascope	NA	NA	NA	NA	double-hit
DLC0127	Ennishi et al.	Ennishi et al., 2019	>60	F	Low	Low	ABC	A53	No	Good	2.21	1	6.11	1	Yes	Targeted	Tumor-only	Mutascope	NA	NA	NA	NA	No
DLC0128	Ennishi et al.	Ennishi et al., 2019	<60	M	Low	Low	ABC	NEC	No	Good	15.27	0	15.27	0	Yes	Targeted	Tumor-only	Mutascope	NA	NA	NA	NA	No
DLC0129	Ennishi et al.	Ennishi et al., 2019	>60	F	Low	ADV	GCB	EZB	No	Good	13.67	0	13.67	0	Yes	Targeted	Tumor-only	Mutascope	NA	NA	NA	NA	No
DLC0130	Ennishi et al.	Ennishi et al., 2019	<60	M	High	ADV	ABC	NEC	No	Poor	0.66	1	0.79	1	Yes	Targeted	Tumor-only	Mutascope	NA	NA	NA	NA	No
DLC0131	Ennishi et al.	Ennishi et al., 2019	>60	M	High	ADV	ABC	MCD/A53	No	Poor	0.46	1	0.55	1	Yes	Targeted	Tumor-only	Mutascope	NA	NA	NA	NA	No
DLC0134	Ennishi et al.	Ennishi et al., 2019	>60	F	Low	ADV	GCB	EZB	No	Good	10.85	0	10.85	0	Yes	Targeted	Tumor-only	Mutascope	NA	NA	NA	NA	No
DLC0135	Ennishi et al.	Ennishi et al., 2019	>60	M	Low	ADV	GCB	A53	No	Good	10.67	0	10.67	0	Yes	Targeted	Tumor-only	Mutascope	NA	NA	NA	NA	No
DLC0136	Ennishi et al.	Ennishi et al., 2019	>60	M	High	ADV	ABC	N1	No	Poor	0.59	1	0.94	1	Yes	Targeted	Tumor-only	Mutascope	NA	NA	NA	NA	No
DLC0137	Ennishi et al.	Ennishi et al., 2019	>60	M	Low	ADV	ABC	A53	No	Poor	0.96	1	0.96	1	Yes	Targeted	Tumor-only	Mutascope	NA	NA	NA	NA	No
DLC0139	Ennishi et al.	Ennishi et al., 2019	>60	M	Low	ADV	GCB	NEC	No	Good	6.63	0	6.63	0	Yes	Targeted	Tumor-only	Mutascope	NA	NA	NA	NA	No
DLC0140	Ennishi et al.	Ennishi et al., 2019	<60	M	Low	Low	GCB	EZB	No	Poor	0.8	1	4.79	0	Yes	Targeted	Tumor-only	Mutascope	NA	NA	NA	NA	double-hit
DLC0141	Ennishi et al.	Ennishi et al., 2019	<60	F	Low	ADV	GCB	NEC	No	Good	10.76	1	10.76	1	Yes	Targeted	Tumor-only	Mutascope	NA	NA	NA	NA	No
DLC0142	Ennishi et al.	Ennishi et al., 2019	<60	F	High	ADV	ABC	MCD	No	Poor	0.81	1	0.86	1	Yes	Targeted	Tumor-only	Mutascope	NA	NA	NA	NA	No
DLC0143	Ennishi et al.	Ennishi et al., 2019	>60	F	Low	ADV	ABC	NEC	No	Poor	0.08	1	0.1	1	Yes	Targeted	Tumor-only	Mutascope	NA	NA	NA	NA	No
DLC0145	Ennishi et al.	Ennishi et al., 2019	>60	M	Low	ADV	ABC	MCD	No	Poor	0.72	1	1.41	1	Yes	Targeted	Tumor-only	Mutascope	NA	NA	NA	NA	No
DLC0146	Ennishi et al.	Ennishi et al., 2019	>60	F	Low	ADV	GCB	EZB/ST2	No	Good	6.27	0	6.27	0	Yes	Targeted	Tumor-only	Mutascope	NA	NA	NA	NA	double-hit
DLC0147	Ennishi et al.	Ennishi et al., 2019	>60	M	High	ADV	GCB	EZB	Yes	Poor	0.77	1	0.87	1	Yes	Targeted	Tumor-only	Mutascope	NA	NA	NA	NA	double-hit
DLC0148	Ennishi et al.	Ennishi et al., 2019	>60	F	High	ADV	UNC	BN2/EZB	Yes	Poor	1.15	1	2.18	1	Yes	Targeted	Tumor-only	Mutascope	NA	NA	NA	NA	No
DLC0149	Ennishi et al.	Ennishi et al., 2019	<60	M	Low	Low	ABC	MCD	Yes	Good	10.69	0	10.69	0	Yes	Targeted	Tumor-only	Mutascope	NA	NA	NA	NA	No
DLC0150	Ennishi et al.	Ennishi et al., 2019	>60	F	Low	Low	GCB	A53	No	Good	7.34	0	7.34	0	Yes	Targeted	Tumor-only	Mutascope	NA	NA	NA	NA	No
DLC0151	Ennishi et al.	Ennishi et al., 2019	>60	M	High	ADV	ABC	NEC	No	Good	5.56	1	5.56	1	Yes	Targeted	Tumor-only	Mutascope	NA	NA	NA	NA	No
DLC0152	Ennishi et al.	Ennishi et al., 2019	>60	M	High	ADV	GCB	EZB	No	Poor	1.77	1	3.39	1	Yes	Targeted	Tumor-only	Mutascope	NA	NA	NA	NA	No
DLC0154	Ennishi et al.	Ennishi et al., 2019	<60	M	Low	ADV	GCB	EZB	No	Good	2.68	1	2.68	1	Yes	Targeted	Tumor-only	Mutascope	NA	NA	NA	NA	double-hit
DLC0155	Ennishi et al.	Ennishi et al., 2019	>60	F	High	ADV	GCB	EZB	No	Good	2.7	1	6.86	1	Yes	Targeted	Tumor-only	Mutascope	NA	NA	NA	NA	double-hit
DLC0156	Ennishi et al.	Ennishi et al., 2019	<60	M	High	ADV	ABC	A53	Yes	Poor	0.59	1	1.03	1	Yes	Targeted	Tumor-only	Mutascope	NA	NA	NA	NA	double-hit
DLC0157	Ennishi et al.	Ennishi et al., 2019	>60	F	High	ADV	GCB	NEC	Yes	Poor	0.55	1	0.61	1	Yes	Targeted	Tumor-only	Mutascope	NA	NA	NA	NA	No
DLC0158	Ennishi et al.	Ennishi et al., 2019	>60	F	High	ADV	GCB	ST2	Yes	Good	9.36	1	9.36	1	Yes	Targeted	Tumor-only	Mutascope	NA	NA	NA	NA	No
DLC0161	Ennishi et al.	Ennishi et al., 2019	<60	M	Low	Low	GCB	NEC	No	Good	5.12	0	5.12	0	Yes	Targeted	Tumor-only	Mutascope	NA	NA	NA	NA	No
DLC0162	Ennishi et al.	Ennishi et al., 2019	>60	F	Low	Low	GCB	NEC	No	Good	8.67	0	8.67	0	Yes	Targeted	Tumor-only	Mutascope	NA	NA	NA	NA	No
DLC0163	Ennishi et al.	Ennishi et al., 2019	>60	M	Low	Low	GCB	EZB	No	Poor	0.58	1	8.16	0	Yes	Targeted	Tumor-only	Mutascope	NA	NA	NA	NA	No
DLC0164	Ennishi et al.	Ennishi et al., 2019	<60	M	High	ADV	UNC	MCD	No	Good	10.58	0	10.58	0	Yes	Targeted	Tumor-only	Mutascope	NA	NA	NA	NA	No
DLC0165	Ennishi et al.	Ennishi et al., 2019	>60	F	Low	Low	ABC	NEC	Yes	Poor	0.51	1	1.03	1	Yes	Targeted	Tumor-only	Mutascope	NA	NA	NA	NA	No
DLC0166	Ennishi et al.	Ennishi et al., 2019	>60	M	High	ADV	GCB	EZB	No	Good	7.73	0	7.73	0	Yes	Targeted	Tumor-only	Mutascope	NA	NA	NA	NA	double-hit
DLC0167	Ennishi et al.	Ennishi et al., 2019	<60	M	Low	ADV	GCB	ST2	No	Good	4.99	0	4.99	0	Yes	Targeted	Tumor-only	Mutascope	NA	NA	NA	NA	No
DLC0168	Ennishi et al.	Ennishi et al., 2019	<60	F	Low	ADV	GCB	EZB	No	Good	10.23	0	10.23	0	Yes	Targeted	Tumor-only	Mutascope	NA	NA	NA	NA	double-hit
DLC0170	Ennishi et al.	Ennishi et al., 2019	<60	M	High	ADV	GCB	EZB	No	Good	5.45	0	5.45	0	Yes	Targeted	Tumor-only	Mutascope	NA	NA	NA	NA	No
DLC0171	Ennishi et al.	Ennishi et al., 2019	>60	M	NA	NA	GCB	EZB	No	Good	8.58	1	8.58	1	Yes	Targeted	Tumor-only	Mutascope	NA	NA	NA	NA	No
DLC0172	Ennishi et al.	Ennishi et al., 2019	<60	M	Low	Low	GCB	EZB	No	Good	5.25	0	5.25	0	Yes	Targeted	Tumor-only	Mutascope	NA	NA	NA	NA	double-hit
DLC0173	Ennishi et al.	Ennishi et al., 2019	>60	M	Low	Low	GCB	ST2	No	Poor	0.46	1	0.46	1	Yes	Targeted	Tumor-only	Mutascope	NA	NA	NA	NA	No
DLC0174	Ennishi et al.	Ennishi et al., 2019	>60	F	Low	ADV	GCB	ST2	No	Good	5.92	0	5.92	0	Yes	Targeted	Tumor-only	Mutascope	NA	NA	NA	NA	No
DLC0175	Ennishi et al.	Ennishi et al., 2019	<60	F	Low	ADV	ABC	A53	No	Good	7.77	0	7.77	0	Yes	Targeted	Tumor-only	Mutascope	NA	NA	NA	NA	No
DLC0177	Ennishi et al.	Ennishi et al., 2019	>60	M	Low	ADV	ABC	NEC	No	Good	5.8	0	5.8	0	Yes	Targeted	Tumor-only	Mutascope	NA	NA	NA	NA	No
DLC0178	Ennishi et al.	Ennishi et al., 2019	>60	F	NA	ADV	GCB	EZB	No	Good	11.69	1	11.69	1	Yes	Targeted	Tumor-only	Mutascope	NA	NA	NA	NA	No
DLC0181	Ennishi et al.	Ennishi et al., 2019	>60	F	Low	Low	ABC	NEC	No	Poor	0.36	1	0.36	1	Yes	Targeted	Tumor-only	Mutascope	NA	NA	NA	NA	No
DLC0182	Ennishi et al.	Ennishi et al., 2019	<60	M	High	ADV	ABC	NEC	No	Poor	0.23	1	0.23	1	Yes	Targeted	Tumor-only	Mutascope	NA	NA	NA	NA	No
DLC0183	Ennishi et al.	Ennishi et al., 2019	>60	M	Low	Low	UNC	ST2	No	Good	4.24	1	4.24	1	Yes	Targeted	Tumor-only	Mutascope	NA	NA	NA	NA	No
DLC0185	Ennishi et al.	Ennishi et al., 2019	<60	F	High	ADV	UNC	NEC	No	Good	5.46	0	5.46	0	Yes	Targeted	Tumor-only	Mutascope	NA	NA	NA	NA	No
DLC0186	Ennishi et al.	Ennishi et al., 2019	>60	M	High	Low	GCB	A53	Yes	Good	10.06	0	10.06	0	Yes	Targeted	Tumor-only	Mutascope	NA	NA	NA	NA	No
DLC0187	Ennishi et al.	Ennishi et al., 2019	<60	F	Low	Low	GCB	ST2	Yes	Good	6.25	0	6.25	0	Yes	Targeted	Tumor-only	Mutascope	NA	NA	NA	NA	No
DLC0188	Ennishi et al.	Ennishi et al., 2019	>60	F	High	ADV	GCB	EZB/ST2	No	Poor	0.48	1	0.57	1	Yes	Targeted	Tumor-only	Mutascope	NA	NA	NA	NA	No
DLC0189	Ennishi et al.	Ennishi et al., 2019	<60	M	Low	Low	GCB	NEC	No	Good	6.94	0	6.94	0	Yes	Targeted	Tumor-only	Mutascope	NA	NA	NA	NA	No
DLC0190	Ennishi et al.	Ennishi et al., 2019	<60	M	Low	ADV	GCB	EZB	No	Good	5.43	0	5.43	0	Yes	Targeted	Tumor-only	Mutascope	NA	NA	NA	NA	double-hit
DLC0192	Ennishi et al.	Ennishi et al., 2019	<60	M	Low	ADV	UNC	NEC	No	Good	10.76	0	10.76	0	Yes	Targeted	Tumor-only	Mutascope	NA	NA	NA	NA	No
DLC0193	Ennishi et al.	Ennishi et al., 2019	>60	M	Low	Low	ABC	MCD	No	Poor	0.54	1	4.64	1	Yes	Targeted	Tumor-only	Mutascope	NA	NA	NA	NA	No
DLC0194	Ennishi et al.	Ennishi et al., 2019	>60	M	Low	ADV	GCB	EZB	No	Good	5.16	0	5.16	0	Yes	Targeted	Tumor-only	Mutascope	NA	NA	NA	NA	No
DLC0196	Ennishi et al.	Ennishi et al., 2019	>60	F	Low	Low	UNC	NEC	No	Good	5.95	1	5.95	1	Yes	Targeted	Tumor-only	Mutascope	NA	NA	NA	NA	No
DLC0197	Ennishi et al.	Ennishi et al., 2019	<60	M	Low	Low	GCB	NEC	No	Good	9.48	0	9.48	0	Yes	Targeted	Tumor-only	Mutascope	NA	NA	NA	NA	No
DLC0198	Ennishi et al.	Ennishi et al., 2019	>60	F	High	ADV	ABC	BN2	No	Good	10.6	0	10.6	0	Yes	Targeted	Tumor-only	Mutascope	NA	NA	NA	NA	No
DLC0201	Ennishi et al.	Ennishi et al., 2019	<60	M	Low	ADV	ABC	BN2	No	Good	12.82	0	12.82	0	Yes	Targeted	Tumor-only	Mutascope	NA	NA	NA	NA	No
DLC0202	Ennishi et al.	Ennishi et al., 2019	<60	F	High	ADV	GCB	A53	Yes	Poor	0.16	1	0.38	1	Yes	Targeted	Tumor-only	Mutascope	NA	NA	NA	NA	double-hit
DLC0203	Ennishi et al.	Ennishi et al., 2019	>60	F	High	ADV	ABC	NEC	No	Poor	0.58	1	1.36	1	Yes	Targeted	Tumor-only	Mutascope	NA	NA	NA	NA	No
DLC0204	Ennishi et al.	Ennishi et al., 2019	>60	M	NA	ADV	UNC	NEC	No	Poor	0.3	1	0.45	1	Yes	Targeted	Tumor-only	Mutascope	NA	NA	NA	NA	double-hit
DLC0205	Ennishi et al.	Ennishi et al., 2019	<60	M	Low	ADV	GCB	EZB	No	Good	11.55	0	11.55	0	Yes	Targeted	Tumor-only	Mutascope	NA	NA	NA	NA	No
DLC0206	Ennishi et al.	Ennishi et al., 2019	>60	M	High	ADV	ABC	NEC	No	Poor	0.25	1	0.27	1	Yes	Targeted	Tumor-only	Mutascope	NA	NA	NA	NA	No
DLC0207	Ennishi et al.	Ennishi et al., 2019	<60	F	Low	ADV	GCB	EZB	No	Good	11.62	0	11.62	0	Yes	Targeted	Tumor-only	Mutascope	NA	NA	NA	NA	No
DLC0208	Ennishi et al.	Ennishi et al., 2019	<60	M	Low	ADV	GCB	A53	Yes	Poor	0.24	1	0.71	1	Yes	Targeted	Tumor-only	Mutascope	NA	NA	NA	NA	double-hit
DLC0209	Ennishi et al.	Ennishi et al., 2019	>60	M	High	ADV	ABC	BN2	Yes	Poor	0.62	1	1.23	1	Yes	Targeted	Tumor-only	Mutascope	NA	NA	NA	NA	No
DLC0210	Ennishi et al.	Ennishi et al., 2019	>60	M	High	ADV	ABC	N1	No	Good	4.01	1	4.01	1	Yes	Targeted	Tumor-only	Mutascope	NA	NA	NA	NA	No
DLC0212	Ennishi et al.	Ennishi et al., 2019	>60	F	Low	Low	GCB	EZB	No	Good	5.57	1	6.06	0	Yes	Targeted	Tumor-only	Mutascope	NA	NA	NA	NA	No
DLC0213	Ennishi et al.	Ennishi et al., 2019	<60	M	Low	ADV	GCB	EZB	No	Good	2.55	1	11.48	0	Yes	Targeted	Tumor-only	Mutascope	NA	NA	NA	NA	double-hit
DLC0214	Ennishi et al.	Ennishi et al., 2019	>60	F	NA	ADV	GCB	EZB/A53	Yes	Good	3.33	1	4.4	1	Yes	Targeted	Tumor-only	Mutascope	NA	NA	NA	NA	No
DLC0216	Ennishi et al.	Ennishi et al., 2019	>60	F	Low	Low	GCB	ST2	No	Good	4.89	0	4.89	0	Yes	Targeted	Tumor-only	Mutascope	NA	NA	NA	NA	No
DLC0217	Ennishi et al.	Ennishi et al., 2019	>60	M	NA	ADV	GCB	A53	No	Good	6.96	1	6.96	1	Yes	Targeted	Tumor-only	Mutascope	NA	NA	NA	NA	No
DLC0219	Ennishi et al.	Ennishi et al., 2019	>60	F	High	ADV	ABC	MCD	No	Poor	1.25	1	1.44	1	Yes	Targeted	Tumor-only	Mutascope	NA	NA	NA	NA	No
DLC0220	Ennishi et al.	Ennishi et al., 2019	>60	F	Low	Low	GCB	ST2	No	Good	6.5	0	6.5	0	Yes	Targeted	Tumor-only	Mutascope	NA	NA	NA	NA	double-hit
DLC0221	Ennishi et al.	Ennishi et al., 2019	>60	M	Low	ADV	UNC	EZB/A53	Yes	Good	9.39	0	9.39	0	Yes	Targeted	Tumor-only	Mutascope	NA	NA	NA	NA	double-hit
DLC0222	Ennishi et al.	Ennishi et al., 2019	<60	M	High	ADV	UNC	ST2	No	Poor	0.44	1	1.15	1	Yes	Targeted	Tumor-only	Mutascope	NA	NA	NA	NA	No
DLC0224	Ennishi et al.	Ennishi et al., 2019	>60	M	High	ADV	GCB	EZB	No	Poor	0.64	1	0.64	1	Yes	Targeted	Tumor-only	Mutascope	NA	NA	NA	NA	double-hit
DLC0225	Ennishi et al.	Ennishi et al., 2019	>60	M	High	ADV	GCB	EZB	Yes	Poor	0.4	1	0.56	1	Yes	Targeted	Tumor-only	Mutascope	NA	NA	NA	NA	double-hit
DLC0226	Ennishi et al.	Ennishi et al., 2019	>60	M	Low	ADV	ABC	BN2	No	Good	10.91	1	10.91	1	Yes	Targeted	Tumor-only	Mutascope	NA	NA	NA	NA	No
DLC0228	Ennishi et al.	Ennishi et al., 2019	<60	F	Low	ADV	ABC	A53	No	Good	5.86	0	5.86	0	Yes	Targeted	Tumor-only	Mutascope	NA	NA	NA	NA	No
DLC0230	Ennishi et al.	Ennishi et al., 2019	<60	F	Low	ADV	GCB	NEC	No	Good	12.54	0	12.54	0	Yes	Targeted	Tumor-only	Mutascope	NA	NA	NA	NA	No
DLC0231	Ennishi et al.	Ennishi et al., 2019	<60	M	Low	ADV	ABC	BN2/A53	No	Good	14.63	0	14.63	0	Yes	Targeted	Tumor-only	Mutascope	NA	NA	NA	NA	No
DLC0233	Ennishi et al.	Ennishi et al., 2019	>60	F	High	ADV	GCB	BN2	No	Good	5.51	0	5.51	0	Yes	Targeted	Tumor-only	Mutascope	NA	NA	NA	NA	No
DLC0235	Ennishi et al.	Ennishi et al., 2019	>60	M	Low	ADV	ABC	NEC	Yes	Good	5.59	0	5.59	0	Yes	Targeted	Tumor-only	Mutascope	NA	NA	NA	NA	No
DLC0236	Ennishi et al.	Ennishi et al., 2019	>60	M	High	ADV	GCB	EZB	No	Good	5.03	0	5.03	0	Yes	Targeted	Tumor-only	Mutascope	NA	NA	NA	NA	No
DLC0237	Ennishi et al.	Ennishi et al., 2019	<60	F	Low	Low	GCB	NEC	Yes	Good	5.74	0	5.74	0	Yes	Targeted	Tumor-only	Mutascope	NA	NA	NA	NA	No
DLC0238	Ennishi et al.	Ennishi et al., 2019	<60	M	Low	ADV	ABC	MCD	No	Good	10.17	0	10.17	0	Yes	Targeted	Tumor-only	Mutascope	NA	NA	NA	NA	No
DLC0239	Ennishi et al.	Ennishi et al., 2019	>60	F	High	ADV	UNC	NEC	No	Good	5.37	0	5.37	0	Yes	Targeted	Tumor-only	Mutascope	NA	NA	NA	NA	No
DLC0240	Ennishi et al.	Ennishi et al., 2019	>60	M	High	ADV	GCB	EZB	Yes	Poor	0.07	1	0.07	1	Yes	Targeted	Tumor-only	Mutascope	NA	NA	NA	NA	double-hit
DLC0241	Ennishi et al.	Ennishi et al., 2019	>60	M	High	ADV	GCB	NEC	No	Good	9.37	0	9.37	0	Yes	Targeted	Tumor-only	Mutascope	NA	NA	NA	NA	No
DLC0242	Ennishi et al.	Ennishi et al., 2019	<60	F	Low	Low	GCB	ST2	No	Good	5.54	0	5.54	0	Yes	Targeted	Tumor-only	Mutascope	NA	NA	NA	NA	No
DLC0243	Ennishi et al.	Ennishi et al., 2019	>60	M	High	ADV	ABC	NEC	No	Poor	0.48	1	0.48	1	Yes	Targeted	Tumor-only	Mutascope	NA	NA	NA	NA	No
DLC0244	Ennishi et al.	Ennishi et al., 2019	>60	M	Low	Low	GCB	NEC	No	Good	8.83	0	8.83	0	Yes	Targeted	Tumor-only	Mutascope	NA	NA	NA	NA	No
DLC0245	Ennishi et al.	Ennishi et al., 2019	>60	F	Low	ADV	GCB	NEC	No	Good	2.99	1	2.99	1	Yes	Targeted	Tumor-only	Mutascope	NA	NA	NA	NA	No
DLC0246	Ennishi et al.	Ennishi et al., 2019	>60	M	High	ADV	GCB	BN2/MCD	No	Good	12.87	0	12.87	0	Yes	Targeted	Tumor-only	Mutascope	NA	NA	NA	NA	No
DLC0247	Ennishi et al.	Ennishi et al., 2019	>60	F	Low	Low	ABC	MCD	No	Good	8.72	0	8.72	0	Yes	Targeted	Tumor-only	Mutascope	NA	NA	NA	NA	No
DLC0248	Ennishi et al.	Ennishi et al., 2019	<60	M	Low	ADV	ABC	MCD/A53	Yes	Poor	0.46	1	0.9	1	Yes	Targeted	Tumor-only	Mutascope	NA	NA	NA	NA	No
DLC0251	Ennishi et al.	Ennishi et al., 2019	<60	M	Low	ADV	ABC	NEC	Yes	Poor	0.53	1	8.25	0	Yes	Targeted	Tumor-only	Mutascope	NA	NA	NA	NA	No
DLC0252	Ennishi et al.	Ennishi et al., 2019	<60	F	Low	ADV	GCB	EZB/A53	Yes	Poor	0.64	1	0.83	1	Yes	Targeted	Tumor-only	Mutascope	NA	NA	NA	NA	double-hit
DLC0253	Ennishi et al.	Ennishi et al., 2019	>60	M	High	ADV	GCB	EZB	No	Good	3.01	1	3.01	1	Yes	Targeted	Tumor-only	Mutascope	NA	NA	NA	NA	No
DLC0254	Ennishi et al.	Ennishi et al., 2019	>60	M	Low	Low	GCB	EZB	No	Good	8.83	0	8.83	0	Yes	Targeted	Tumor-only	Mutascope	NA	NA	NA	NA	No
DLC0255	Ennishi et al.	Ennishi et al., 2019	>60	F	High	ADV	GCB	NEC	No	Good	10.55	0	10.55	0	Yes	Targeted	Tumor-only	Mutascope	NA	NA	NA	NA	No
DLC0258	Ennishi et al.	Ennishi et al., 2019	<60	M	High	ADV	GCB	NEC	Yes	Poor	0.4	1	0.4	1	Yes	Targeted	Tumor-only	Mutascope	NA	NA	NA	NA	No
DLC0259	Ennishi et al.	Ennishi et al., 2019	>60	M	Low	ADV	ABC	A53	Yes	Good	2.92	0	2.92	0	Yes	Targeted	Tumor-only	Mutascope	NA	NA	NA	NA	No
DLC0260	Ennishi et al.	Ennishi et al., 2019	>60	M	High	ADV	UNC	NEC	No	Poor	0.86	1	2.09	1	Yes	Targeted	Tumor-only	Mutascope	NA	NA	NA	NA	No
DLC0261	Ennishi et al.	Ennishi et al., 2019	>60	F	High	ADV	GCB	NEC	No	Good	2.66	1	2.66	1	Yes	Targeted	Tumor-only	Mutascope	NA	NA	NA	NA	No
DLC0262	Ennishi et al.	Ennishi et al., 2019	>60	F	NA	NA	GCB	NEC	No	Poor	1.4	1	1.4	1	Yes	Targeted	Tumor-only	Mutascope	NA	NA	NA	NA	double-hit
DLC0263	Ennishi et al.	Ennishi et al., 2019	<60	M	High	ADV	UNC	NEC	Yes	Poor	0.18	1	0.68	1	Yes	Targeted	Tumor-only	Mutascope	NA	NA	NA	NA	No
DLC0267	Ennishi et al.	Ennishi et al., 2019	>60	M	High	ADV	GCB	EZB/A53	Yes	Poor	0.16	1	0.37	1	Yes	Targeted	Tumor-only	Mutascope	NA	NA	NA	NA	double-hit
DLC0268	Ennishi et al.	Ennishi et al., 2019	>60	F	High	ADV	GCB	EZB	No	Good	12.23	0	12.23	0	Yes	Targeted	Tumor-only	Mutascope	NA	NA	NA	NA	No
DLC0269	Ennishi et al.	Ennishi et al., 2019	<60	F	Low	Low	GCB	BN2	Yes	Good	6.82	0	6.82	0	Yes	Targeted	Tumor-only	Mutascope	NA	NA	NA	NA	No
DLC0270	Ennishi et al.	Ennishi et al., 2019	>60	F	High	ADV	GCB	EZB	No	Good	10.48	0	10.48	0	Yes	Targeted	Tumor-only	Mutascope	NA	NA	NA	NA	No
DLC0272	Ennishi et al.	Ennishi et al., 2019	<60	M	Low	ADV	GCB	EZB/ST2	Yes	Good	5.63	0	5.63	0	Yes	Targeted	Tumor-only	Mutascope	NA	NA	NA	NA	double-hit
DLC0273	Ennishi et al.	Ennishi et al., 2019	>60	M	Low	ADV	ABC	MCD	No	Good	10.94	0	10.94	0	Yes	Targeted	Tumor-only	Mutascope	NA	NA	NA	NA	No
DLC0276	Ennishi et al.	Ennishi et al., 2019	<60	M	Low	Low	GCB	A53	No	Good	10.05	0	10.05	0	Yes	Targeted	Tumor-only	Mutascope	NA	NA	NA	NA	No
DLC0277	Ennishi et al.	Ennishi et al., 2019	>60	M	Low	ADV	GCB	NEC	No	Good	9.02	0	9.02	0	Yes	Targeted	Tumor-only	Mutascope	NA	NA	NA	NA	No
DLC0278	Ennishi et al.	Ennishi et al., 2019	>60	M	High	ADV	ABC	NEC	No	Good	12.07	0	12.07	0	Yes	Targeted	Tumor-only	Mutascope	NA	NA	NA	NA	No
DLC0279	Ennishi et al.	Ennishi et al., 2019	<60	M	Low	ADV	ABC	NEC	No	Good	10.57	0	10.57	0	Yes	Targeted	Tumor-only	Mutascope	NA	NA	NA	NA	No
DLC0280	Ennishi et al.	Ennishi et al., 2019	>60	F	Low	Low	GCB	EZB/ST2/A53	No	Good	10.35	0	10.35	0	Yes	Targeted	Tumor-only	Mutascope	NA	NA	NA	NA	No
DLC0281	Ennishi et al.	Ennishi et al., 2019	>60	F	Low	Low	ABC	MCD	No	Poor	1.96	1	9.22	0	Yes	Targeted	Tumor-only	Mutascope	NA	NA	NA	NA	No
DLC0282	Ennishi et al.	Ennishi et al., 2019	>60	M	High	ADV	GCB	A53	No	Good	7.39	0	7.39	0	Yes	Targeted	Tumor-only	Mutascope	NA	NA	NA	NA	double-hit
DLC0283	Ennishi et al.	Ennishi et al., 2019	<60	F	High	ADV	GCB	NEC	No	Poor	0.5	1	11.3	0	Yes	Targeted	Tumor-only	Mutascope	NA	NA	NA	NA	No
DLC0285	Ennishi et al.	Ennishi et al., 2019	>60	M	Low	ADV	GCB	ST2	No	Good	4.82	1	4.82	1	Yes	Targeted	Tumor-only	Mutascope	NA	NA	NA	NA	No
DLC0286	Ennishi et al.	Ennishi et al., 2019	>60	F	High	ADV	GCB	A53	Yes	Poor	1.95	1	4.15	1	Yes	Targeted	Tumor-only	Mutascope	NA	NA	NA	NA	No
DLC0287	Ennishi et al.	Ennishi et al., 2019	<60	M	Low	ADV	ABC	A53	Yes	Good	6.69	1	7.51	1	Yes	Targeted	Tumor-only	Mutascope	NA	NA	NA	NA	No
DLC0291	Ennishi et al.	Ennishi et al., 2019	>60	F	NA	ADV	ABC	MCD	No	Good	3.44	1	3.47	1	Yes	Targeted	Tumor-only	Mutascope	NA	NA	NA	NA	No
DLC0292	Ennishi et al.	Ennishi et al., 2019	>60	M	Low	Low	GCB	EZB	No	Good	7.87	1	7.87	1	Yes	Targeted	Tumor-only	Mutascope	NA	NA	NA	NA	No
DLC0293	Ennishi et al.	Ennishi et al., 2019	>60	M	High	Low	ABC	MCD	No	Poor	0.23	1	0.36	1	Yes	Targeted	Tumor-only	Mutascope	NA	NA	NA	NA	No
DLC0294	Ennishi et al.	Ennishi et al., 2019	<60	M	NA	ADV	GCB	EZB	No	Good	12.73	0	12.73	0	Yes	Targeted	Tumor-only	Mutascope	NA	NA	NA	NA	double-hit
DLC0295	Ennishi et al.	Ennishi et al., 2019	<60	F	Low	Low	GCB	EZB/A53	Yes	Good	11.35	0	11.35	0	Yes	Targeted	Tumor-only	Mutascope	NA	NA	NA	NA	No
DLC0296	Ennishi et al.	Ennishi et al., 2019	<60	M	Low	ADV	GCB	EZB	No	Good	8.96	1	8.96	1	Yes	Targeted	Tumor-only	Mutascope	NA	NA	NA	NA	No
DLC0297	Ennishi et al.	Ennishi et al., 2019	>60	M	High	ADV	ABC	BN2	No	Good	8.83	1	8.83	1	Yes	Targeted	Tumor-only	Mutascope	NA	NA	NA	NA	No
DLC0298	Ennishi et al.	Ennishi et al., 2019	>60	M	Low	ADV	GCB	NEC	No	Good	5.95	1	5.95	1	Yes	Targeted	Tumor-only	Mutascope	NA	NA	NA	NA	No
DLC0299	Ennishi et al.	Ennishi et al., 2019	<60	M	Low	ADV	GCB	N1	No	Good	7.3	1	7.45	1	Yes	Targeted	Tumor-only	Mutascope	NA	NA	NA	NA	No
DLC0301	Ennishi et al.	Ennishi et al., 2019	<60	M	Low	ADV	ABC	BN2	No	Good	9.5	0	9.5	0	Yes	Targeted	Tumor-only	Mutascope	NA	NA	NA	NA	No
DLC0303	Ennishi et al.	Ennishi et al., 2019	>60	M	High	ADV	GCB	EZB/A53	Yes	Poor	0.15	1	0.27	1	Yes	Targeted	Tumor-only	Mutascope	NA	NA	NA	NA	double-hit
DLC0304	Ennishi et al.	Ennishi et al., 2019	<60	M	Low	ADV	GCB	EZB/A53	Yes	Poor	0.13	1	0.42	1	Yes	Targeted	Tumor-only	Mutascope	NA	NA	NA	NA	double-hit
DLC0305	Ennishi et al.	Ennishi et al., 2019	<60	F	Low	ADV	GCB	ST2	No	Good	2.1	1	15.68	0	Yes	Targeted	Tumor-only	Mutascope	NA	NA	NA	NA	No
DLC0306	Ennishi et al.	Ennishi et al., 2019	>60	F	Low	ADV	UNC	EZB/A53	Yes	Good	5.6	0	5.6	0	Yes	Targeted	Tumor-only	Mutascope	NA	NA	NA	NA	No
DLC0307	Ennishi et al.	Ennishi et al., 2019	<60	M	High	ADV	UNC	ST2	No	Poor	0.27	1	0.38	1	Yes	Targeted	Tumor-only	Mutascope	NA	NA	NA	NA	No
DLC0309	Ennishi et al.	Ennishi et al., 2019	>60	M	Low	ADV	GCB	EZB	Yes	Good	8.81	0	8.81	0	Yes	Targeted	Tumor-only	Mutascope	NA	NA	NA	NA	double-hit
DLC0310	Ennishi et al.	Ennishi et al., 2019	>60	M	Low	ADV	GCB	BN2/EZB	No	Good	5.98	0	5.98	0	Yes	Targeted	Tumor-only	Mutascope	NA	NA	NA	NA	No
DLC0311	Ennishi et al.	Ennishi et al., 2019	<60	F	Low	ADV	GCB	EZB	No	Good	10.39	0	10.39	0	Yes	Targeted	Tumor-only	Mutascope	NA	NA	NA	NA	No
DLC0312	Ennishi et al.	Ennishi et al., 2019	>60	F	Low	Low	GCB	BN2	Yes	Good	9.57	0	9.57	0	Yes	Targeted	Tumor-only	Mutascope	NA	NA	NA	NA	No
DLC0313	Ennishi et al.	Ennishi et al., 2019	>60	M	Low	Low	GCB	EZB	Yes	Good	8.27	0	8.27	0	Yes	Targeted	Tumor-only	Mutascope	NA	NA	NA	NA	double-hit
DLC0314	Ennishi et al.	Ennishi et al., 2019	<60	M	Low	ADV	ABC	A53	Yes	Poor	0.68	1	1.07	1	Yes	Targeted	Tumor-only	Mutascope	NA	NA	NA	NA	No
DLC0315	Ennishi et al.	Ennishi et al., 2019	>60	F	High	ADV	GCB	EZB	No	Poor	0.72	1	0.84	1	Yes	Targeted	Tumor-only	Mutascope	NA	NA	NA	NA	No
DLC0316	Ennishi et al.	Ennishi et al., 2019	<60	M	Low	ADV	GCB	NEC	No	Good	12.06	0	12.06	0	Yes	Targeted	Tumor-only	Mutascope	NA	NA	NA	NA	No
DLC0317	Ennishi et al.	Ennishi et al., 2019	>60	M	NA	ADV	ABC	NEC	No	Good	11.13	0	11.13	0	Yes	Targeted	Tumor-only	Mutascope	NA	NA	NA	NA	No
DLC0318	Ennishi et al.	Ennishi et al., 2019	>60	F	High	ADV	ABC	NEC	Yes	Poor	0.77	1	1.23	1	Yes	Targeted	Tumor-only	Mutascope	NA	NA	NA	NA	No
DLC0319	Ennishi et al.	Ennishi et al., 2019	>60	M	High	ADV	ABC	A53	Yes	Poor	0.66	1	0.77	1	Yes	Targeted	Tumor-only	Mutascope	NA	NA	NA	NA	double-hit
DLC0320	Ennishi et al.	Ennishi et al., 2019	>60	M	Low	Low	GCB	EZB/ST2	Yes	Poor	0.15	1	0.73	1	Yes	Targeted	Tumor-only	Mutascope	NA	NA	NA	NA	No
DLC0321	Ennishi et al.	Ennishi et al., 2019	>60	F	High	ADV	GCB	EZB	No	Poor	0.37	1	0.39	1	Yes	Targeted	Tumor-only	Mutascope	NA	NA	NA	NA	double-hit
DLC0322	Ennishi et al.	Ennishi et al., 2019	>60	M	Low	ADV	ABC	NEC	No	Good	6.23	0	6.23	0	Yes	Targeted	Tumor-only	Mutascope	NA	NA	NA	NA	No
DLC0323	Ennishi et al.	Ennishi et al., 2019	>60	M	High	ADV	GCB	BN2	No	Good	10.21	0	10.21	0	Yes	Targeted	Tumor-only	Mutascope	NA	NA	NA	NA	No
DLC0324	Ennishi et al.	Ennishi et al., 2019	<60	M	High	ADV	UNC	NEC	No	Good	14.48	0	14.48	0	Yes	Targeted	Tumor-only	Mutascope	NA	NA	NA	NA	No
DLC0325	Ennishi et al.	Ennishi et al., 2019	>60	F	High	ADV	GCB	ST2	No	Good	12.05	0	12.05	0	Yes	Targeted	Tumor-only	Mutascope	NA	NA	NA	NA	No
DLC0326	Ennishi et al.	Ennishi et al., 2019	>60	F	Low	Low	GCB	EZB	Yes	Good	11.67	0	11.67	0	Yes	Targeted	Tumor-only	Mutascope	NA	NA	NA	NA	double-hit
DLC0327	Ennishi et al.	Ennishi et al., 2019	<60	M	Low	Low	GCB	BN2	No	Good	9.51	0	9.51	0	Yes	Targeted	Tumor-only	Mutascope	NA	NA	NA	NA	No
DLC0328	Ennishi et al.	Ennishi et al., 2019	>60	M	High	ADV	GCB	NEC	No	Good	13.35	0	13.35	0	Yes	Targeted	Tumor-only	Mutascope	NA	NA	NA	NA	No
DLC0329	Ennishi et al.	Ennishi et al., 2019	>60	M	Low	ADV	GCB	NEC	No	Good	11.25	0	11.25	0	Yes	Targeted	Tumor-only	Mutascope	NA	NA	NA	NA	No
DLC0330	Ennishi et al.	Ennishi et al., 2019	>60	F	Low	Low	ABC	MCD	Yes	Good	9.08	0	9.08	0	Yes	Targeted	Tumor-only	Mutascope	NA	NA	NA	NA	No
DLC0332	Ennishi et al.	Ennishi et al., 2019	<60	M	Low	Low	ABC	A53	No	Good	7.97	0	7.97	0	Yes	Targeted	Tumor-only	Mutascope	NA	NA	NA	NA	double-hit
DLC0333	Ennishi et al.	Ennishi et al., 2019	<60	M	High	ADV	ABC	A53	Yes	Good	5.23	0	5.23	0	Yes	Targeted	Tumor-only	Mutascope	NA	NA	NA	NA	No
DLC0336	Ennishi et al.	Ennishi et al., 2019	>60	M	Low	Low	GCB	NEC	Yes	Good	8.9	0	8.9	0	Yes	Targeted	Tumor-only	Mutascope	NA	NA	NA	NA	No
DLC0337	Ennishi et al.	Ennishi et al., 2019	<60	F	Low	ADV	GCB	EZB	Yes	Good	14.06	0	14.06	0	Yes	Targeted	Tumor-only	Mutascope	NA	NA	NA	NA	No
DLC0339	Ennishi et al.	Ennishi et al., 2019	>60	M	Low	ADV	ABC	BN2	No	Good	11.01	1	11.01	1	Yes	Targeted	Tumor-only	Mutascope	NA	NA	NA	NA	No
DLC0340	Ennishi et al.	Ennishi et al., 2019	<60	M	Low	ADV	UNC	EZB	Yes	Good	13.49	0	13.49	0	Yes	Targeted	Tumor-only	Mutascope	NA	NA	NA	NA	No
DLC0341	Ennishi et al.	Ennishi et al., 2019	<60	M	Low	ADV	GCB	EZB	No	Good	5.94	0	5.94	0	Yes	Targeted	Tumor-only	Mutascope	NA	NA	NA	NA	double-hit
DLC0343	Ennishi et al.	Ennishi et al., 2019	>60	M	Low	ADV	ABC	BN2	No	Good	6.22	1	6.22	1	Yes	Targeted	Tumor-only	Mutascope	NA	NA	NA	NA	No
DLC0344	Ennishi et al.	Ennishi et al., 2019	>60	M	Low	ADV	GCB	EZB/ST2	No	Good	6.7	1	6.7	1	Yes	Targeted	Tumor-only	Mutascope	NA	NA	NA	NA	double-hit
DLC0348	Ennishi et al.	Ennishi et al., 2019	>60	F	Low	Low	GCB	BN2	No	Good	8.04	1	8.21	1	Yes	Targeted	Tumor-only	Mutascope	NA	NA	NA	NA	No
DLC0351	Ennishi et al.	Ennishi et al., 2019	<60	M	Low	Low	GCB	EZB	No	Good	8.47	0	8.47	0	Yes	Targeted	Tumor-only	Mutascope	NA	NA	NA	NA	No
DLC0352	Ennishi et al.	Ennishi et al., 2019	>60	M	Low	ADV	GCB	NEC	No	Good	11.84	0	11.84	0	Yes	Targeted	Tumor-only	Mutascope	NA	NA	NA	NA	No
DLC0353	Ennishi et al.	Ennishi et al., 2019	<60	F	Low	ADV	GCB	EZB	No	Good	14.89	0	14.89	0	Yes	Targeted	Tumor-only	Mutascope	NA	NA	NA	NA	double-hit
DLC0354	Ennishi et al.	Ennishi et al., 2019	<60	M	High	ADV	GCB	EZB	No	Good	3.39	1	8.44	0	Yes	Targeted	Tumor-only	Mutascope	NA	NA	NA	NA	No
DLC0355	Ennishi et al.	Ennishi et al., 2019	>60	M	Low	Low	GCB	A53	No	Good	3.52	0	3.52	0	Yes	Targeted	Tumor-only	Mutascope	NA	NA	NA	NA	No
DLC0357	Ennishi et al.	Ennishi et al., 2019	>60	M	Low	ADV	GCB	EZB	No	Poor	0.18	1	0.53	1	Yes	Targeted	Tumor-only	Mutascope	NA	NA	NA	NA	double-hit
DLC0358	Ennishi et al.	Ennishi et al., 2019	<60	M	Low	ADV	GCB	NEC	No	Good	8.68	0	8.68	0	Yes	Targeted	Tumor-only	Mutascope	NA	NA	NA	NA	No
DLC0359	Ennishi et al.	Ennishi et al., 2019	>60	F	Low	Low	ABC	NEC	Yes	Good	4.97	1	4.97	1	Yes	Targeted	Tumor-only	Mutascope	NA	NA	NA	NA	No
DLC0361	Ennishi et al.	Ennishi et al., 2019	>60	M	Low	Low	UNC	BN2	No	Good	14.02	0	14.02	0	Yes	Targeted	Tumor-only	Mutascope	NA	NA	NA	NA	No
DLC0362	Ennishi et al.	Ennishi et al., 2019	<60	M	Low	ADV	GCB	NEC	No	Good	5.02	0	5.02	0	Yes	Targeted	Tumor-only	Mutascope	NA	NA	NA	NA	double-hit
DLC0363	Ennishi et al.	Ennishi et al., 2019	<60	M	Low	ADV	GCB	EZB/A53	Yes	Good	15.4	0	15.4	0	Yes	Targeted	Tumor-only	Mutascope	NA	NA	NA	NA	double-hit
DLC0364	Ennishi et al.	Ennishi et al., 2019	>60	F	Low	Low	GCB	EZB	No	Good	7.44	0	7.44	0	Yes	Targeted	Tumor-only	Mutascope	NA	NA	NA	NA	double-hit
DLC0367	Ennishi et al.	Ennishi et al., 2019	>60	M	High	ADV	GCB	ST2	Yes	Good	6.87	0	6.87	0	Yes	Targeted	Tumor-only	Mutascope	NA	NA	NA	NA	No
DLC0369	Ennishi et al.	Ennishi et al., 2019	>60	M	Low	ADV	ABC	A53	No	Good	6.65	1	14.43	0	Yes	Targeted	Tumor-only	Mutascope	NA	NA	NA	NA	No
DLC0370	Ennishi et al.	Ennishi et al., 2019	>60	M	High	ADV	ABC	EZB	No	Good	14.84	1	14.84	1	Yes	Targeted	Tumor-only	Mutascope	NA	NA	NA	NA	No
DLC0371	Ennishi et al.	Ennishi et al., 2019	>60	F	Low	ADV	GCB	EZB	No	Good	7.32	0	7.32	0	Yes	Targeted	Tumor-only	Mutascope	NA	NA	NA	NA	No
DLC0372	Ennishi et al.	Ennishi et al., 2019	<60	F	High	ADV	UNC	N1	No	Good	10.53	0	10.53	0	Yes	Targeted	Tumor-only	Mutascope	NA	NA	NA	NA	No
DLC0374	Ennishi et al.	Ennishi et al., 2019	>60	F	Low	ADV	GCB	EZB	No	Good	10.85	0	10.85	0	Yes	Targeted	Tumor-only	Mutascope	NA	NA	NA	NA	No
DLC0375	Ennishi et al.	Ennishi et al., 2019	>60	F	High	ADV	GCB	EZB	No	Poor	0.68	1	1.08	1	Yes	Targeted	Tumor-only	Mutascope	NA	NA	NA	NA	No
DLC0376	Ennishi et al.	Ennishi et al., 2019	>60	M	High	ADV	ABC	MCD	No	Good	4.42	1	4.42	1	Yes	Targeted	Tumor-only	Mutascope	NA	NA	NA	NA	No
DLC0379	Ennishi et al.	Ennishi et al., 2019	>60	M	Low	Low	ABC	A53	No	Good	2.64	1	3.19	1	Yes	Targeted	Tumor-only	Mutascope	NA	NA	NA	NA	No
DLC0380	Ennishi et al.	Ennishi et al., 2019	>60	F	High	ADV	GCB	EZB	No	Poor	0.69	1	0.84	1	Yes	Targeted	Tumor-only	Mutascope	NA	NA	NA	NA	double-hit
DLC0382	Ennishi et al.	Ennishi et al., 2019	>60	M	Low	ADV	GCB	EZB	No	Good	11.04	1	11.04	1	Yes	Targeted	Tumor-only	Mutascope	NA	NA	NA	NA	No
DLC0384	Ennishi et al.	Ennishi et al., 2019	<60	M	Low	Low	ABC	BN2	No	Good	2.65	1	10.26	0	Yes	Targeted	Tumor-only	Mutascope	NA	NA	NA	NA	No
DLC0385	Ennishi et al.	Ennishi et al., 2019	<60	M	Low	ADV	ABC	A53	Yes	Poor	1.17	1	2.36	1	Yes	Targeted	Tumor-only	Mutascope	NA	NA	NA	NA	No
DLC0386	Ennishi et al.	Ennishi et al., 2019	>60	M	High	ADV	ABC	BN2	No	Good	13.13	1	13.13	1	Yes	Targeted	Tumor-only	Mutascope	NA	NA	NA	NA	No
DLC0388	Ennishi et al.	Ennishi et al., 2019	>60	F	Low	Low	ABC	A53	No	Good	3.41	1	10.45	1	Yes	Targeted	Tumor-only	Mutascope	NA	NA	NA	NA	No
DLC0389	Ennishi et al.	Ennishi et al., 2019	>60	M	Low	Low	UNC	BN2	No	Poor	1.13	1	1.15	1	Yes	Targeted	Tumor-only	Mutascope	NA	NA	NA	NA	No
DLC0390	Ennishi et al.	Ennishi et al., 2019	<60	M	High	ADV	ABC	N1	Yes	Good	8.37	1	8.37	1	Yes	Targeted	Tumor-only	Mutascope	NA	NA	NA	NA	No
DLC0391	Ennishi et al.	Ennishi et al., 2019	<60	M	Low	ADV	GCB	ST2	No	Good	3.1	0	3.1	0	Yes	Targeted	Tumor-only	Mutascope	NA	NA	NA	NA	No
DLC0392	Ennishi et al.	Ennishi et al., 2019	>60	M	High	ADV	GCB	NEC	No	Poor	0.44	1	1.03	1	Yes	Targeted	Tumor-only	Mutascope	NA	NA	NA	NA	No
DLC0393	Ennishi et al.	Ennishi et al., 2019	>60	M	High	ADV	GCB	EZB	Yes	Good	4.21	1	4.21	1	Yes	Targeted	Tumor-only	Mutascope	NA	NA	NA	NA	No
DLC0397	Ennishi et al.	Ennishi et al., 2019	<60	M	High	ADV	UNC	ST2/A53	Yes	Good	14.96	0	14.96	0	Yes	Targeted	Tumor-only	Mutascope	NA	NA	NA	NA	No
DLC0399	Ennishi et al.	Ennishi et al., 2019	<60	M	Low	Low	GCB	NEC	No	Good	7.26	0	7.26	0	Yes	Targeted	Tumor-only	Mutascope	NA	NA	NA	NA	No
DLC0401	Ennishi et al.	Ennishi et al., 2019	<60	M	Low	Low	ABC	NEC	No	Good	8.58	0	8.58	0	Yes	Targeted	Tumor-only	Mutascope	NA	NA	NA	NA	No
DLC0403	Ennishi et al.	Ennishi et al., 2019	>60	M	High	ADV	ABC	NA	No	Good	3.01	1	3.06	1	Yes	Targeted	Tumor-only	Mutascope	NA	NA	NA	NA	NA
DLC0405	Ennishi et al.	Ennishi et al., 2019	>60	F	Low	Low	GCB	EZB	Yes	Good	2.87	1	2.87	1	Yes	Targeted	Tumor-only	Mutascope	NA	NA	NA	NA	No
DLC0407	Ennishi et al.	Ennishi et al., 2019	>60	M	Low	Low	ABC	A53	Yes	Poor	0.67	1	1.28	1	Yes	Targeted	Tumor-only	Mutascope	NA	NA	NA	NA	double-hit
DLC0410	Ennishi et al.	Ennishi et al., 2019	<60	M	Low	Low	GCB	ST2	No	Good	7.05	0	7.05	0	Yes	Targeted	Tumor-only	Mutascope	NA	NA	NA	NA	No
RMDB_537	GSE117556	Sha et al., 2019 JCO	<60	M	High	ADV	GCB	NA	NA	Poor	0.583162	1	0.950034	0	NA	Targeted	Tumor-only	UnifiedGenotyper	Yes	Microarray	High	NA	No
RMDB_695	GSE117556	Sha et al., 2019 JCO	>60	M	Low	Low	GCB	NA	NA	Good	3.07734	0	3.07734	0	NA	Targeted	Tumor-only	UnifiedGenotyper	Yes	Microarray	Low	NA	NA
RMDB_655	GSE117556	Sha et al., 2019 JCO	>60	M	High	ADV	GCB	EZB	No	Poor	0.301164	1	0.728268	1	Yes	Targeted	Tumor-only	UnifiedGenotyper	Yes	Microarray	High	double-expressor	double-hit
RMDB_230	GSE117556	Sha et al., 2019 JCO	>60	F	High	ADV	GCB	EZB	Yes	Poor	0.503765	1	0.941821	1	Yes	Targeted	Tumor-only	UnifiedGenotyper	Yes	Microarray	High	NA	No
P65	GSE181063	Lacy et al., 2020 Blood	>60	F	High	ADV	GCB	EZB	No	Good	13.5644	0	13.7288	0	Yes	Targeted	Tumor-only	CaVEMan, Pindel	Yes	Microarray	High	NA	double-hit
P778	GSE181063	Lacy et al., 2020 Blood	>60	F	Low	ADV	ABC	MCD	No	Poor	0.479452	1	0.857534	1	Yes	Targeted	Tumor-only	CaVEMan, Pindel	Yes	Microarray	High	NA	No
RMDB_123	GSE117556	Sha et al., 2019 JCO	>60	M	High	ADV	GCB	EZB	No	Poor	0.914442	1	1.28405	1	Yes	Targeted	Tumor-only	UnifiedGenotyper	Yes	Microarray	High	NA	double-hit
RMDB_750	GSE117556	Sha et al., 2019 JCO	<60	M	High	ADV	ABC	MCD	No	Poor	1.03491	1	2.37645	0	Yes	Targeted	Tumor-only	UnifiedGenotyper	Yes	Microarray	High	double-expressor	No
RMDB_813	GSE117556	Sha et al., 2019 JCO	>60	M	High	ADV	GCB	EZB	Yes	Poor	0.238193	1	0.325804	1	Yes	Targeted	Tumor-only	UnifiedGenotyper	Yes	Microarray	High	NA	double-hit
RMDB_289	GSE117556	Sha et al., 2019 JCO	>60	M	High	ADV	GCB	NA	NA	Poor	0.164271	1	0.164271	1	NA	Targeted	Tumor-only	UnifiedGenotyper	Yes	Microarray	High	NA	NA
P593	GSE181063	Lacy et al., 2020 Blood	>60	F	Low	Low	ABC	NEC	No	Good	2.57808	1	8.73699	0	Yes	Targeted	Tumor-only	CaVEMan, Pindel	Yes	Microarray	High	NA	double-hit
RMDB_867	GSE117556	Sha et al., 2019 JCO	<60	M	High	ADV	UNC	NA	NA	Poor	0.134155	1	0.377823	1	NA	Targeted	Tumor-only	UnifiedGenotyper	Yes	Microarray	High	NA	NA
P22	GSE181063	Lacy et al., 2020 Blood	>60	M	Low	Low	ABC	MCD	No	Good	14.0192	0	14.1315	0	Yes	Targeted	Tumor-only	CaVEMan, Pindel	Yes	Microarray	Low	NA	No
RMDB_307	GSE117556	Sha et al., 2019 JCO	<60	F	Low	ADV	GCB	NA	NA	Good	2.03696	0	2.03696	0	NA	Targeted	Tumor-only	UnifiedGenotyper	Yes	Microarray	High	NA	NA
RMDB_773	GSE117556	Sha et al., 2019 JCO	>60	F	High	ADV	GCB	NA	NA	Poor	0.0821355	1	0.306639	1	NA	Targeted	Tumor-only	UnifiedGenotyper	Yes	Microarray	High	NA	double-hit
RMDB_345	GSE117556	Sha et al., 2019 JCO	>60	M	High	ADV	ABC	NEC	No	Good	2.82272	0	2.82272	0	Yes	Targeted	Tumor-only	UnifiedGenotyper	Yes	Microarray	High	NA	NA
RMDB_784	GSE117556	Sha et al., 2019 JCO	<60	F	Low	ADV	GCB	ST2	Yes	Poor	0.202601	1	0.936345	1	Yes	Targeted	Tumor-only	UnifiedGenotyper	Yes	Microarray	High	double-expressor	NA
RMDB_372	GSE117556	Sha et al., 2019 JCO	>60	M	High	ADV	UNC	NA	NA	Poor	0.0273785	1	0.0273785	1	NA	Targeted	Tumor-only	UnifiedGenotyper	Yes	Microarray	High	NA	NA
RMDB_535	GSE117556	Sha et al., 2019 JCO	>60	M	High	ADV	UNC	N1	No	Poor	0.922656	1	1.90007	1	Yes	Targeted	Tumor-only	UnifiedGenotyper	Yes	Microarray	High	double-expressor	No
RMDB_723	GSE117556	Sha et al., 2019 JCO	>60	F	High	ADV	UNC	ST2	No	Poor	1.13621	1	2.58179	0	Yes	Targeted	Tumor-only	UnifiedGenotyper	Yes	Microarray	High	NA	NA
RMDB_825	GSE117556	Sha et al., 2019 JCO	>60	F	High	ADV	ABC	NEC	No	Poor	0.481862	1	1.06229	1	Yes	Targeted	Tumor-only	UnifiedGenotyper	Yes	Microarray	High	double-expressor	No
P214	GSE181063	Lacy et al., 2020 Blood	>60	F	High	ADV	ABC	NEC	No	Good	11.9918	0	12.1616	0	Yes	Targeted	Tumor-only	CaVEMan, Pindel	Yes	Microarray	High	NA	No
P67	GSE181063	Lacy et al., 2020 Blood	<60	M	Low	Low	ABC	MCD	No	Good	13.4904	0	13.7233	0	Yes	Targeted	Tumor-only	CaVEMan, Pindel	Yes	Microarray	Low	NA	No
P41	GSE181063	Lacy et al., 2020 Blood	>60	F	High	ADV	UNC	NEC	Yes	Poor	0.391781	1	0.652055	1	Yes	Targeted	Tumor-only	CaVEMan, Pindel	Yes	Microarray	High	NA	No
RMDB_494	GSE117556	Sha et al., 2019 JCO	>60	M	High	ADV	ABC	NEC	No	Poor	0.626968	1	1.41273	1	Yes	Targeted	Tumor-only	UnifiedGenotyper	Yes	Microarray	High	double-expressor	NA
RMDB_132	GSE117556	Sha et al., 2019 JCO	<60	F	High	ADV	GCB	NA	NA	Poor	1.00479	1	1.00479	0	NA	Targeted	Tumor-only	UnifiedGenotyper	Yes	Microarray	High	NA	NA
RMDB_36	GSE117556	Sha et al., 2019 JCO	<60	F	Low	Low	UNC	ST2	No	Good	2.36277	0	2.36277	0	Yes	Targeted	Tumor-only	UnifiedGenotyper	Yes	Microarray	Low	double-expressor	No
P165	GSE181063	Lacy et al., 2020 Blood	<60	M	High	ADV	ABC	NEC	No	Poor	1.18904	1	1.91507	1	Yes	Targeted	Tumor-only	CaVEMan, Pindel	Yes	Microarray	High	NA	No
RMDB_133	GSE117556	Sha et al., 2019 JCO	>60	M	High	ADV	GCB	NA	NA	Poor	0.372348	1	0.977413	1	NA	Targeted	Tumor-only	UnifiedGenotyper	Yes	Microarray	High	NA	NA
RMDB_362	GSE117556	Sha et al., 2019 JCO	>60	M	High	ADV	UNC	NEC	No	Good	2.46954	0	2.46954	0	Yes	Targeted	Tumor-only	UnifiedGenotyper	Yes	Microarray	High	double-expressor	No
P769	GSE181063	Lacy et al., 2020 Blood	>60	F	High	ADV	GCB	ST2	Yes	Good	7.26849	0	7.4411	0	Yes	Targeted	Tumor-only	CaVEMan, Pindel	Yes	Microarray	Low	NA	No
RMDB_237	GSE117556	Sha et al., 2019 JCO	>60	M	High	ADV	ABC	NA	NA	Poor	0.933607	1	1.31964	1	NA	Targeted	Tumor-only	UnifiedGenotyper	Yes	Microarray	High	double-expressor	NA
P314	GSE181063	Lacy et al., 2020 Blood	<60	M	High	ADV	UNC	EZB	No	Good	10.863	0	11.0685	0	Yes	Targeted	Tumor-only	CaVEMan, Pindel	Yes	Microarray	High	NA	No
RMDB_790	GSE117556	Sha et al., 2019 JCO	<60	M	Low	ADV	UNC	NA	NA	Poor	0.517454	1	1.27858	1	NA	Targeted	Tumor-only	UnifiedGenotyper	Yes	Microarray	High	NA	NA
P545	GSE181063	Lacy et al., 2020 Blood	>60	M	Low	Low	ABC	NEC	No	Poor	1.81918	1	9.16164	0	Yes	Targeted	Tumor-only	CaVEMan, Pindel	Yes	Microarray	High	NA	No
RMDB_533	GSE117556	Sha et al., 2019 JCO	>60	F	High	ADV	ABC	NA	NA	Poor	0.457221	1	0.574949	1	NA	Targeted	Tumor-only	UnifiedGenotyper	Yes	Microarray	High	NA	NA
P421	GSE181063	Lacy et al., 2020 Blood	>60	M	High	ADV	ABC	MCD	Yes	Poor	0.00547945	1	0.0520548	1	Yes	Targeted	Tumor-only	CaVEMan, Pindel	Yes	Microarray	High	NA	No
RMDB_103	GSE117556	Sha et al., 2019 JCO	>60	M	High	Low	UNC	NA	NA	Poor	1.64271	1	1.64271	1	NA	Targeted	Tumor-only	UnifiedGenotyper	Yes	Microarray	High	NA	double-hit
RMDB_558	GSE117556	Sha et al., 2019 JCO	<60	M	High	ADV	GCB	NEC	No	Good	3.85216	0	3.85216	0	Yes	Targeted	Tumor-only	UnifiedGenotyper	Yes	Microarray	Low	double-expressor	No
P460	GSE181063	Lacy et al., 2020 Blood	>60	M	Low	ADV	GCB	EZB	Yes	Poor	0.613699	1	0.821918	1	Yes	Targeted	Tumor-only	CaVEMan, Pindel	Yes	Microarray	High	NA	No
RMDB_694	GSE117556	Sha et al., 2019 JCO	>60	M	High	Low	ABC	NA	NA	Good	2.91855	0	2.91855	0	NA	Targeted	Tumor-only	UnifiedGenotyper	Yes	Microarray	High	NA	NA
RMDB_291	GSE117556	Sha et al., 2019 JCO	>60	M	High	ADV	ABC	MCD	No	Good	2.42026	0	2.42026	0	Yes	Targeted	Tumor-only	UnifiedGenotyper	Yes	Microarray	High	double-expressor	No
RMDB_177	GSE117556	Sha et al., 2019 JCO	>60	F	High	ADV	ABC	NA	NA	Poor	0.180698	1	0.219028	1	NA	Targeted	Tumor-only	UnifiedGenotyper	Yes	Microarray	High	NA	NA
P61	GSE181063	Lacy et al., 2020 Blood	>60	F	High	ADV	GCB	EZB	No	Poor	0.315068	1	0.926027	1	Yes	Targeted	Tumor-only	CaVEMan, Pindel	Yes	Microarray	High	NA	double-hit
P277	GSE181063	Lacy et al., 2020 Blood	>60	F	High	ADV	UNC	N1	No	Poor	0.0767123	1	0.410959	1	Yes	Targeted	Tumor-only	CaVEMan, Pindel	Yes	Microarray	High	NA	No
P311	GSE181063	Lacy et al., 2020 Blood	>60	M	High	ADV	ABC	NEC	No	Poor	0.684932	1	0.742466	1	Yes	Targeted	Tumor-only	CaVEMan, Pindel	Yes	Microarray	High	NA	No
RMDB_244	GSE117556	Sha et al., 2019 JCO	<60	M	Low	Low	ABC	NEC	Yes	Good	2.30253	0	2.30253	0	Yes	Targeted	Tumor-only	UnifiedGenotyper	Yes	Microarray	Low	double-expressor	NA
RMDB_302	GSE117556	Sha et al., 2019 JCO	<60	M	High	ADV	ABC	NA	NA	Poor	0.0164271	1	0.0164271	1	NA	Targeted	Tumor-only	UnifiedGenotyper	Yes	Microarray	High	NA	NA
RMDB_365	GSE117556	Sha et al., 2019 JCO	<60	M	Low	Low	ABC	NEC	No	Poor	0.952772	1	2.18754	1	Yes	Targeted	Tumor-only	UnifiedGenotyper	Yes	Microarray	High	double-expressor	No
P746	GSE181063	Lacy et al., 2020 Blood	<60	M	High	ADV	GCB	NEC	Yes	Good	7.46575	0	7.61644	0	Yes	Targeted	Tumor-only	CaVEMan, Pindel	Yes	Microarray	High	NA	No
RMDB_262	GSE117556	Sha et al., 2019 JCO	>60	M	High	ADV	UNC	N1	No	Poor	0.774812	1	1.46201	0	Yes	Targeted	Tumor-only	UnifiedGenotyper	Yes	Microarray	High	double-expressor	No
P344	GSE181063	Lacy et al., 2020 Blood	<60	F	Low	ADV	ABC	N1	No	Poor	1.25205	1	1.92055	1	Yes	Targeted	Tumor-only	CaVEMan, Pindel	Yes	Microarray	High	NA	No
RMDB_211	GSE117556	Sha et al., 2019 JCO	>60	F	Low	ADV	UNC	BN2	No	Poor	0.657084	1	1.84805	1	Yes	Targeted	Tumor-only	UnifiedGenotyper	Yes	Microarray	High	double-expressor	No
RMDB_868	GSE117556	Sha et al., 2019 JCO	>60	F	Low	ADV	ABC	NA	NA	Good	3.90418	0	3.90418	0	NA	Targeted	Tumor-only	UnifiedGenotyper	Yes	Microarray	High	NA	NA
RMDB_423	GSE117556	Sha et al., 2019 JCO	>60	F	Low	Low	ABC	NEC	No	Poor	0.668036	1	4.86516	0	Yes	Targeted	Tumor-only	UnifiedGenotyper	Yes	Microarray	High	double-expressor	NA
RMDB_441	GSE117556	Sha et al., 2019 JCO	>60	M	Low	Low	ABC	NA	NA	Poor	0.980151	1	2.22587	0	NA	Targeted	Tumor-only	UnifiedGenotyper	Yes	Microarray	Low	double-expressor	NA
RMDB_802	GSE117556	Sha et al., 2019 JCO	>60	M	Low	Low	ABC	MCD	No	Poor	0.383299	1	4.33128	0	Yes	Targeted	Tumor-only	UnifiedGenotyper	Yes	Microarray	Low	double-expressor	NA
P914	GSE181063	Lacy et al., 2020 Blood	>60	M	Low	Low	ABC	MCD	No	Good	6.2	0	6.40822	0	Yes	Targeted	Tumor-only	CaVEMan, Pindel	Yes	Microarray	Low	NA	No
RMDB_421	GSE117556	Sha et al., 2019 JCO	<60	M	High	ADV	ABC	BN2	No	Good	5.38535	0	5.38535	0	Yes	Targeted	Tumor-only	UnifiedGenotyper	Yes	Microarray	Low	double-expressor	NA
RMDB_87	GSE117556	Sha et al., 2019 JCO	<60	M	Low	Low	ABC	MCD	No	Good	3.31828	0	3.31828	0	Yes	Targeted	Tumor-only	UnifiedGenotyper	Yes	Microarray	High	double-expressor	No
RMDB_473	GSE117556	Sha et al., 2019 JCO	>60	F	High	ADV	GCB	EZB	Yes	Good	4.33676	0	4.33676	0	Yes	Targeted	Tumor-only	UnifiedGenotyper	Yes	Microarray	Low	double-expressor	double-hit
P359	GSE181063	Lacy et al., 2020 Blood	<60	M	Low	Low	ABC	NEC	No	Good	10.5699	0	10.7397	0	Yes	Targeted	Tumor-only	CaVEMan, Pindel	Yes	Microarray	Low	NA	No
RMDB_485	GSE117556	Sha et al., 2019 JCO	>60	F	High	ADV	GCB	EZB	Yes	Poor	0.435318	1	1.01574	1	Yes	Targeted	Tumor-only	UnifiedGenotyper	Yes	Microarray	High	double-expressor	double-hit
P196	GSE181063	Lacy et al., 2020 Blood	>60	F	High	ADV	GCB	BN2	Yes	Good	12.0904	0	12.2658	0	Yes	Targeted	Tumor-only	CaVEMan, Pindel	Yes	Microarray	High	NA	No
RMDB_654	GSE117556	Sha et al., 2019 JCO	>60	M	Low	ADV	ABC	NEC	No	Good	2.65024	0	2.65024	0	Yes	Targeted	Tumor-only	UnifiedGenotyper	Yes	Microarray	High	double-expressor	No
P913	GSE181063	Lacy et al., 2020 Blood	>60	F	Low	ADV	GCB	EZB	No	Poor	0.000273973	1	0.00273973	1	Yes	Targeted	Tumor-only	CaVEMan, Pindel	Yes	Microarray	High	NA	No
P296	GSE181063	Lacy et al., 2020 Blood	>60	M	Low	Low	GCB	NEC	No	Poor	1.85753	1	11.2411	0	Yes	Targeted	Tumor-only	CaVEMan, Pindel	Yes	Microarray	Low	NA	No
RMDB_595	GSE117556	Sha et al., 2019 JCO	>60	M	High	ADV	ABC	NA	NA	Poor	0.668036	1	1.16359	1	NA	Targeted	Tumor-only	UnifiedGenotyper	Yes	Microarray	Low	NA	NA
RMDB_640	GSE117556	Sha et al., 2019 JCO	<60	M	Low	Low	ABC	MCD	No	Good	2.21766	0	2.21766	0	Yes	Targeted	Tumor-only	UnifiedGenotyper	Yes	Microarray	High	double-expressor	No
RMDB_719	GSE117556	Sha et al., 2019 JCO	>60	F	High	Low	GCB	NA	NA	Poor	0.325804	1	1.04586	1	NA	Targeted	Tumor-only	UnifiedGenotyper	Yes	Microarray	High	NA	No
P811	GSE181063	Lacy et al., 2020 Blood	<60	F	Low	ADV	ABC	MCD	Yes	Poor	0.427397	1	0.709589	1	Yes	Targeted	Tumor-only	CaVEMan, Pindel	Yes	Microarray	High	NA	No
P832	GSE181063	Lacy et al., 2020 Blood	<60	M	Low	Low	GCB	EZB	No	Poor	0.347945	1	1.52877	1	Yes	Targeted	Tumor-only	CaVEMan, Pindel	Yes	Microarray	Low	NA	double-hit
P548	GSE181063	Lacy et al., 2020 Blood	>60	F	Low	NA	ABC	NEC	Yes	Poor	0.216438	1	0.334247	1	Yes	Targeted	Tumor-only	CaVEMan, Pindel	Yes	Microarray	Low	NA	No
P679	GSE181063	Lacy et al., 2020 Blood	<60	M	High	ADV	ABC	EZB	Yes	Poor	0.361644	1	0.378082	1	Yes	Targeted	Tumor-only	CaVEMan, Pindel	Yes	Microarray	High	NA	No
RMDB_435	GSE117556	Sha et al., 2019 JCO	>60	F	Low	Low	ABC	NEC	No	Good	3.00342	0	3.00342	0	Yes	Targeted	Tumor-only	UnifiedGenotyper	Yes	Microarray	High	double-expressor	NA
RMDB_886	GSE117556	Sha et al., 2019 JCO	>60	M	Low	ADV	ABC	NA	NA	Good	2.0616	0	2.0616	0	NA	Targeted	Tumor-only	UnifiedGenotyper	Yes	Microarray	Low	NA	NA
RMDB_626	GSE117556	Sha et al., 2019 JCO	<60	F	Low	ADV	ABC	NEC	No	Good	2.59548	0	2.59548	0	Yes	Targeted	Tumor-only	UnifiedGenotyper	Yes	Microarray	High	double-expressor	NA
RMDB_267	GSE117556	Sha et al., 2019 JCO	<60	M	Low	Low	GCB	NEC	No	Good	3.44422	0	3.44422	0	Yes	Targeted	Tumor-only	UnifiedGenotyper	Yes	Microarray	Low	double-expressor	No
RMDB_653	GSE117556	Sha et al., 2019 JCO	<60	M	High	ADV	ABC	NEC	Yes	Poor	1.24298	1	2.41205	0	Yes	Targeted	Tumor-only	UnifiedGenotyper	Yes	Microarray	High	double-expressor	No
P740	GSE181063	Lacy et al., 2020 Blood	>60	M	Low	ADV	UNC	NEC	Yes	Poor	0.345205	1	0.69589	1	Yes	Targeted	Tumor-only	CaVEMan, Pindel	Yes	Microarray	High	NA	No
RMDB_383	GSE117556	Sha et al., 2019 JCO	>60	M	High	ADV	GCB	NEC	No	Poor	0.481862	1	1.56331	1	Yes	Targeted	Tumor-only	UnifiedGenotyper	Yes	Microarray	High	NA	double-hit
P423	GSE181063	Lacy et al., 2020 Blood	<60	F	Low	Low	GCB	MCD	No	Poor	0.172603	1	0.317808	1	Yes	Targeted	Tumor-only	CaVEMan, Pindel	Yes	Microarray	High	NA	No
P336	GSE181063	Lacy et al., 2020 Blood	>60	M	Low	Low	GCB	NEC	NA	Good	10.7041	0	10.8693	0	NA	Targeted	Tumor-only	CaVEMan, Pindel	Yes	Microarray	High	NA	No
P919	GSE181063	Lacy et al., 2020 Blood	>60	M	High	ADV	ABC	NEC	No	Poor	1.27123	1	1.53699	1	Yes	Targeted	Tumor-only	CaVEMan, Pindel	Yes	Microarray	Low	NA	No
P908	GSE181063	Lacy et al., 2020 Blood	>60	F	Low	Low	ABC	NEC	No	Poor	1.11507	1	1.25205	1	Yes	Targeted	Tumor-only	CaVEMan, Pindel	Yes	Microarray	High	NA	No
RMDB_521	GSE117556	Sha et al., 2019 JCO	>60	F	High	ADV	ABC	MCD	No	Good	3.76728	0	3.76728	0	Yes	Targeted	Tumor-only	UnifiedGenotyper	Yes	Microarray	High	double-expressor	NA
RMDB_154	GSE117556	Sha et al., 2019 JCO	>60	M	Low	ADV	ABC	MCD	No	Good	3.4141	0	3.4141	0	Yes	Targeted	Tumor-only	UnifiedGenotyper	Yes	Microarray	High	double-expressor	No
RMDB_717	GSE117556	Sha et al., 2019 JCO	>60	M	Low	ADV	UNC	NEC	No	Good	3.40315	0	3.40315	0	Yes	Targeted	Tumor-only	UnifiedGenotyper	Yes	Microarray	High	double-expressor	No
RMDB_368	GSE117556	Sha et al., 2019 JCO	<60	M	High	ADV	GCB	EZB	No	Good	2.79261	0	2.79261	0	Yes	Targeted	Tumor-only	UnifiedGenotyper	Yes	Microarray	Low	double-expressor	No
RMDB_424	GSE117556	Sha et al., 2019 JCO	<60	M	Low	Low	ABC	NEC	No	Good	4.39425	0	4.39425	0	Yes	Targeted	Tumor-only	UnifiedGenotyper	Yes	Microarray	Low	NA	NA
RMDB_528	GSE117556	Sha et al., 2019 JCO	<60	M	Low	Low	GCB	NA	NA	Poor	0.396988	1	0.829569	1	NA	Targeted	Tumor-only	UnifiedGenotyper	Yes	Microarray	High	NA	No
P251	GSE181063	Lacy et al., 2020 Blood	>60	M	Low	Low	UNC	EZB	No	Good	2.12055	1	2.39178	1	Yes	Targeted	Tumor-only	CaVEMan, Pindel	Yes	Microarray	Low	NA	No
RMDB_341	GSE117556	Sha et al., 2019 JCO	>60	F	High	ADV	ABC	NA	NA	Poor	0.164271	1	0.164271	1	NA	Targeted	Tumor-only	UnifiedGenotyper	Yes	Microarray	High	NA	NA
P27	GSE181063	Lacy et al., 2020 Blood	<60	F	Low	ADV	UNC	NEC	NA	Good	13.8767	0	14.1218	0	NA	Targeted	Tumor-only	CaVEMan, Pindel	Yes	Microarray	Low	NA	No
RMDB_37	GSE117556	Sha et al., 2019 JCO	<60	F	Low	ADV	ABC	MCD	No	Good	2.3655	0	2.3655	0	Yes	Targeted	Tumor-only	UnifiedGenotyper	Yes	Microarray	High	double-expressor	NA
RMDB_806	GSE117556	Sha et al., 2019 JCO	>60	M	High	ADV	GCB	NA	NA	Poor	0.525667	1	0.81588	1	NA	Targeted	Tumor-only	UnifiedGenotyper	Yes	Microarray	High	NA	double-hit
RMDB_124	GSE117556	Sha et al., 2019 JCO	>60	F	High	ADV	UNC	NEC	No	Poor	0.421629	1	0.599589	1	Yes	Targeted	Tumor-only	UnifiedGenotyper	Yes	Microarray	High	NA	No
RMDB_194	GSE117556	Sha et al., 2019 JCO	>60	M	High	ADV	UNC	EZB	Yes	Poor	0.676249	1	0.676249	1	Yes	Targeted	Tumor-only	UnifiedGenotyper	Yes	Microarray	Low	double-expressor	No
RMDB_882	GSE117556	Sha et al., 2019 JCO	<60	M	High	ADV	GCB	NA	NA	Good	2.39288	0	2.39288	0	NA	Targeted	Tumor-only	UnifiedGenotyper	Yes	Microarray	High	NA	NA
RMDB_377	GSE117556	Sha et al., 2019 JCO	>60	F	High	ADV	ABC	NA	NA	Good	2.47228	0	2.47228	0	NA	Targeted	Tumor-only	UnifiedGenotyper	Yes	Microarray	High	NA	NA
RMDB_141	GSE117556	Sha et al., 2019 JCO	>60	M	Low	Low	ABC	NEC	No	Good	2.70773	1	3.44695	1	Yes	Targeted	Tumor-only	UnifiedGenotyper	Yes	Microarray	High	double-expressor	No
P636	GSE181063	Lacy et al., 2020 Blood	<60	F	Low	ADV	ABC	BN2	Yes	Good	8.29041	0	8.41644	0	Yes	Targeted	Tumor-only	CaVEMan, Pindel	Yes	Microarray	High	NA	No
RMDB_296	GSE117556	Sha et al., 2019 JCO	<60	F	Low	Low	GCB	MCD	No	Poor	1.03217	1	1.40452	0	Yes	Targeted	Tumor-only	UnifiedGenotyper	Yes	Microarray	High	double-expressor	No
P109	GSE181063	Lacy et al., 2020 Blood	>60	F	Low	Low	ABC	NEC	No	Good	11.9397	1	11.9452	1	Yes	Targeted	Tumor-only	CaVEMan, Pindel	Yes	Microarray	High	NA	No
P522	GSE181063	Lacy et al., 2020 Blood	<60	M	Low	ADV	GCB	BN2	No	Poor	0.868493	1	0.906849	1	Yes	Targeted	Tumor-only	CaVEMan, Pindel	Yes	Microarray	High	NA	No
RMDB_139	GSE117556	Sha et al., 2019 JCO	>60	F	High	Low	ABC	NA	NA	Poor	0.40794	1	0.492813	1	NA	Targeted	Tumor-only	UnifiedGenotyper	Yes	Microarray	High	NA	No
RMDB_549	GSE117556	Sha et al., 2019 JCO	>60	M	High	ADV	ABC	MCD	No	Good	2.89665	0	2.89665	0	Yes	Targeted	Tumor-only	UnifiedGenotyper	Yes	Microarray	Low	double-expressor	NA
RMDB_914	GSE117556	Sha et al., 2019 JCO	>60	F	High	ADV	ABC	NA	NA	Poor	0.799452	1	1.013	1	NA	Targeted	Tumor-only	UnifiedGenotyper	Yes	Microarray	Low	NA	NA
RMDB_900	GSE117556	Sha et al., 2019 JCO	>60	F	High	ADV	GCB	NA	NA	Poor	0.952772	1	1.50856	1	NA	Targeted	Tumor-only	UnifiedGenotyper	Yes	Microarray	High	NA	No
RMDB_447	GSE117556	Sha et al., 2019 JCO	<60	M	Low	ADV	ABC	EZB	No	Good	2.86379	0	2.86379	0	Yes	Targeted	Tumor-only	UnifiedGenotyper	Yes	Microarray	High	double-expressor	NA
P325	GSE181063	Lacy et al., 2020 Blood	>60	M	High	ADV	ABC	MCD	No	Poor	0.000273973	1	0.090411	1	Yes	Targeted	Tumor-only	CaVEMan, Pindel	Yes	Microarray	High	NA	double-hit
RMDB_492	GSE117556	Sha et al., 2019 JCO	<60	F	High	ADV	GCB	NA	NA	Good	2.94319	0	2.94319	0	NA	Targeted	Tumor-only	UnifiedGenotyper	Yes	Microarray	High	double-expressor	double-hit
RMDB_645	GSE117556	Sha et al., 2019 JCO	>60	M	High	ADV	ABC	NEC	No	Good	4.88159	0	4.88159	0	Yes	Targeted	Tumor-only	UnifiedGenotyper	Yes	Microarray	High	double-expressor	NA
RMDB_290	GSE117556	Sha et al., 2019 JCO	<60	M	High	ADV	GCB	NA	NA	Good	2.33812	0	2.33812	0	NA	Targeted	Tumor-only	UnifiedGenotyper	Yes	Microarray	High	NA	double-hit
RMDB_608	GSE117556	Sha et al., 2019 JCO	<60	M	Low	ADV	GCB	EZB	Yes	Poor	0.388775	1	0.977413	1	Yes	Targeted	Tumor-only	UnifiedGenotyper	Yes	Microarray	High	NA	double-hit
RMDB_209	GSE117556	Sha et al., 2019 JCO	<60	M	Low	ADV	GCB	NA	NA	Good	3.80835	0	3.80835	0	NA	Targeted	Tumor-only	UnifiedGenotyper	Yes	Microarray	Low	NA	No
P547	GSE181063	Lacy et al., 2020 Blood	>60	M	High	ADV	UNC	NEC	No	Good	9.01918	0	9.13973	0	Yes	Targeted	Tumor-only	CaVEMan, Pindel	Yes	Microarray	High	NA	No
RMDB_89	GSE117556	Sha et al., 2019 JCO	<60	M	High	ADV	UNC	NEC	No	Poor	0.632444	1	2.39562	0	Yes	Targeted	Tumor-only	UnifiedGenotyper	Yes	Microarray	High	double-expressor	No
P291	GSE181063	Lacy et al., 2020 Blood	>60	F	Low	Low	ABC	NEC	Yes	Good	3.60822	1	9.18082	1	Yes	Targeted	Tumor-only	CaVEMan, Pindel	Yes	Microarray	Low	NA	No
RMDB_656	GSE117556	Sha et al., 2019 JCO	<60	F	Low	ADV	ABC	NEC	No	Poor	0.791239	1	1.14168	1	Yes	Targeted	Tumor-only	UnifiedGenotyper	Yes	Microarray	High	double-expressor	No
RMDB_768	GSE117556	Sha et al., 2019 JCO	>60	M	High	ADV	ABC	NA	NA	Good	4.15606	0	4.15606	0	NA	Targeted	Tumor-only	UnifiedGenotyper	Yes	Microarray	Low	double-expressor	NA
RMDB_396	GSE117556	Sha et al., 2019 JCO	>60	M	High	ADV	ABC	NA	NA	Poor	0.344969	1	0.511978	1	NA	Targeted	Tumor-only	UnifiedGenotyper	Yes	Microarray	High	NA	NA
RMDB_870	GSE117556	Sha et al., 2019 JCO	>60	F	High	ADV	ABC	NA	NA	Good	2.62286	0	2.62286	0	NA	Targeted	Tumor-only	UnifiedGenotyper	Yes	Microarray	Low	NA	NA
RMDB_384	GSE117556	Sha et al., 2019 JCO	<60	M	Low	ADV	GCB	NA	NA	Poor	0.350445	1	0.350445	1	NA	Targeted	Tumor-only	UnifiedGenotyper	Yes	Microarray	High	NA	double-hit
P559	GSE181063	Lacy et al., 2020 Blood	>60	M	Low	Low	GCB	BN2	No	Poor	0.605479	1	1.27671	1	Yes	Targeted	Tumor-only	CaVEMan, Pindel	Yes	Microarray	High	NA	No
P75	GSE181063	Lacy et al., 2020 Blood	>60	F	Low	Low	UNC	NEC	No	Poor	1.81918	1	2.25753	1	Yes	Targeted	Tumor-only	CaVEMan, Pindel	Yes	Microarray	High	NA	No
RMDB_411	GSE117556	Sha et al., 2019 JCO	>60	M	High	ADV	GCB	BN2	Yes	Good	2.89117	0	2.89117	0	Yes	Targeted	Tumor-only	UnifiedGenotyper	Yes	Microarray	Low	NA	No
RMDB_794	GSE117556	Sha et al., 2019 JCO	<60	M	Low	ADV	ABC	NA	NA	Poor	0.421629	1	0.511978	0	NA	Targeted	Tumor-only	UnifiedGenotyper	Yes	Microarray	High	NA	NA
P710	GSE181063	Lacy et al., 2020 Blood	<60	F	High	ADV	ABC	ST2	No	Good	4.06575	1	4.06849	1	Yes	Targeted	Tumor-only	CaVEMan, Pindel	Yes	Microarray	High	NA	No
RMDB_10	GSE117556	Sha et al., 2019 JCO	>60	F	Low	Low	ABC	NA	NA	Poor	0.306639	1	0.643395	1	NA	Targeted	Tumor-only	UnifiedGenotyper	Yes	Microarray	High	double-expressor	NA
P13	GSE181063	Lacy et al., 2020 Blood	>60	M	High	ADV	UNC	NEC	Yes	Poor	0.789041	1	4.95616	1	Yes	Targeted	Tumor-only	CaVEMan, Pindel	Yes	Microarray	Low	NA	No
RMDB_276	GSE117556	Sha et al., 2019 JCO	>60	M	Low	ADV	ABC	MCD	Yes	Poor	0.0793977	1	1.86448	0	Yes	Targeted	Tumor-only	UnifiedGenotyper	Yes	Microarray	Low	double-expressor	NA
RMDB_186	GSE117556	Sha et al., 2019 JCO	>60	M	Low	ADV	ABC	NEC	Yes	Good	3.18686	0	3.18686	0	Yes	Targeted	Tumor-only	UnifiedGenotyper	Yes	Microarray	Low	double-expressor	NA
P830	GSE181063	Lacy et al., 2020 Blood	>60	M	High	ADV	ABC	MCD	No	Good	5.03288	1	5.15616	1	Yes	Targeted	Tumor-only	CaVEMan, Pindel	Yes	Microarray	Low	NA	No
RMDB_388	GSE117556	Sha et al., 2019 JCO	>60	M	Low	Low	ABC	N1	Yes	Good	2.93498	0	2.93498	0	Yes	Targeted	Tumor-only	UnifiedGenotyper	Yes	Microarray	Low	NA	NA
RMDB_721	GSE117556	Sha et al., 2019 JCO	<60	M	High	ADV	GCB	NA	NA	Poor	0.40794	1	1.01574	1	NA	Targeted	Tumor-only	UnifiedGenotyper	Yes	Microarray	High	NA	NA
RMDB_515	GSE117556	Sha et al., 2019 JCO	>60	M	Low	Low	GCB	EZB	No	Good	2.06708	0	2.06708	0	Yes	Targeted	Tumor-only	UnifiedGenotyper	Yes	Microarray	Low	double-expressor	No
RMDB_482	GSE117556	Sha et al., 2019 JCO	<60	M	Low	Low	UNC	EZB	Yes	Good	3.38672	0	3.38672	0	Yes	Targeted	Tumor-only	UnifiedGenotyper	Yes	Microarray	Low	double-expressor	No
RMDB_347	GSE117556	Sha et al., 2019 JCO	>60	M	High	ADV	ABC	NEC	No	Good	2.45585	0	2.45585	0	Yes	Targeted	Tumor-only	UnifiedGenotyper	Yes	Microarray	High	NA	NA
P750	GSE181063	Lacy et al., 2020 Blood	>60	M	Low	ADV	ABC	NEC	No	Poor	0.693151	1	0.852055	1	Yes	Targeted	Tumor-only	CaVEMan, Pindel	Yes	Microarray	Low	NA	No
RMDB_785	GSE117556	Sha et al., 2019 JCO	>60	F	High	ADV	GCB	EZB	Yes	Good	2.70226	0	2.70226	0	Yes	Targeted	Tumor-only	UnifiedGenotyper	Yes	Microarray	High	double-expressor	No
P698	GSE181063	Lacy et al., 2020 Blood	>60	M	Low	Low	ABC	NEC	No	Good	7.74795	0	7.94247	0	Yes	Targeted	Tumor-only	CaVEMan, Pindel	Yes	Microarray	Low	NA	No
P395	GSE181063	Lacy et al., 2020 Blood	>60	M	Low	Low	GCB	EZB	No	Good	10.3096	0	10.463	0	Yes	Targeted	Tumor-only	CaVEMan, Pindel	Yes	Microarray	High	NA	No
P564	GSE181063	Lacy et al., 2020 Blood	>60	F	Low	Low	ABC	BN2	No	Good	2.60548	1	7.59726	1	Yes	Targeted	Tumor-only	CaVEMan, Pindel	Yes	Microarray	Low	NA	No
RMDB_446	GSE117556	Sha et al., 2019 JCO	>60	F	High	ADV	GCB	NA	NA	Good	2.75975	0	2.75975	0	NA	Targeted	Tumor-only	UnifiedGenotyper	Yes	Microarray	High	double-expressor	double-hit
P838	GSE181063	Lacy et al., 2020 Blood	>60	M	Low	Low	ABC	MCD	No	Good	6.7589	0	6.93973	0	Yes	Targeted	Tumor-only	CaVEMan, Pindel	Yes	Microarray	Low	NA	No
RMDB_881	GSE117556	Sha et al., 2019 JCO	>60	F	High	Low	UNC	NA	NA	Poor	0.0520192	1	0.0520192	1	NA	Targeted	Tumor-only	UnifiedGenotyper	Yes	Microarray	Low	NA	NA
RMDB_605	GSE117556	Sha et al., 2019 JCO	<60	M	Low	Low	ABC	NEC	No	Good	4.29021	0	4.29021	0	Yes	Targeted	Tumor-only	UnifiedGenotyper	Yes	Microarray	Low	double-expressor	No
RMDB_897	GSE117556	Sha et al., 2019 JCO	<60	F	Low	ADV	GCB	NA	NA	Poor	0.380561	1	1.3963	0	NA	Targeted	Tumor-only	UnifiedGenotyper	Yes	Microarray	Low	NA	NA
RMDB_1	GSE117556	Sha et al., 2019 JCO	<60	M	Low	Low	ABC	EZB	No	Good	3.45243	0	3.45243	0	Yes	Targeted	Tumor-only	UnifiedGenotyper	Yes	Microarray	High	double-expressor	No
RMDB_611	GSE117556	Sha et al., 2019 JCO	>60	M	High	ADV	UNC	NA	NA	Good	3.04723	0	3.04723	0	NA	Targeted	Tumor-only	UnifiedGenotyper	Yes	Microarray	Low	NA	NA
RMDB_474	GSE117556	Sha et al., 2019 JCO	>60	M	High	ADV	ABC	N1	No	Poor	0.125941	1	0.131417	1	Yes	Targeted	Tumor-only	UnifiedGenotyper	Yes	Microarray	High	double-expressor	NA
RMDB_623	GSE117556	Sha et al., 2019 JCO	>60	F	Low	Low	ABC	EZB	No	Good	3.90965	0	3.90965	0	Yes	Targeted	Tumor-only	UnifiedGenotyper	Yes	Microarray	Low	NA	NA
RMDB_501	GSE117556	Sha et al., 2019 JCO	>60	F	High	ADV	GCB	EZB	No	Poor	0.213552	1	0.607803	1	Yes	Targeted	Tumor-only	UnifiedGenotyper	Yes	Microarray	Low	double-expressor	No
RMDB_892	GSE117556	Sha et al., 2019 JCO	<60	M	Low	ADV	UNC	NA	NA	Poor	0.366872	1	0.996578	1	NA	Targeted	Tumor-only	UnifiedGenotyper	Yes	Microarray	High	NA	No
RMDB_519	GSE117556	Sha et al., 2019 JCO	>60	F	High	ADV	ABC	MCD	No	Poor	1.26215	1	1.28405	1	Yes	Targeted	Tumor-only	UnifiedGenotyper	Yes	Microarray	High	double-expressor	NA
RMDB_461	GSE117556	Sha et al., 2019 JCO	>60	F	High	ADV	ABC	NEC	No	Good	3.26899	0	3.26899	0	Yes	Targeted	Tumor-only	UnifiedGenotyper	Yes	Microarray	Low	NA	NA
RMDB_541	GSE117556	Sha et al., 2019 JCO	>60	F	Low	Low	ABC	NA	NA	Good	4.31212	0	4.31212	0	NA	Targeted	Tumor-only	UnifiedGenotyper	Yes	Microarray	High	double-expressor	NA
RMDB_508	GSE117556	Sha et al., 2019 JCO	>60	M	High	ADV	GCB	NA	NA	Poor	0.202601	1	0.202601	1	NA	Targeted	Tumor-only	UnifiedGenotyper	Yes	Microarray	Low	NA	NA
RMDB_391	GSE117556	Sha et al., 2019 JCO	<60	F	Low	ADV	GCB	NA	NA	Poor	0.610541	1	1.9165	0	NA	Targeted	Tumor-only	UnifiedGenotyper	Yes	Microarray	High	NA	NA
RMDB_334	GSE117556	Sha et al., 2019 JCO	>60	M	High	ADV	ABC	MCD	No	Good	3.40315	0	3.40315	0	Yes	Targeted	Tumor-only	UnifiedGenotyper	Yes	Microarray	Low	double-expressor	NA
RMDB_724	GSE117556	Sha et al., 2019 JCO	<60	F	High	ADV	GCB	NA	NA	Poor	0.251882	1	0.626968	1	NA	Targeted	Tumor-only	UnifiedGenotyper	Yes	Microarray	High	NA	No
P105	GSE181063	Lacy et al., 2020 Blood	>60	M	Low	Low	ABC	MCD	No	Poor	0.745205	1	1.4137	1	Yes	Targeted	Tumor-only	CaVEMan, Pindel	Yes	Microarray	Low	NA	No
RMDB_493	GSE117556	Sha et al., 2019 JCO	<60	F	Low	ADV	ABC	NA	NA	Poor	0.402464	1	0.898015	1	NA	Targeted	Tumor-only	UnifiedGenotyper	Yes	Microarray	High	NA	NA
P680	GSE181063	Lacy et al., 2020 Blood	>60	M	Low	Low	ABC	NEC	No	Good	2.96712	1	3.03562	1	Yes	Targeted	Tumor-only	CaVEMan, Pindel	Yes	Microarray	Low	NA	No
RMDB_823	GSE117556	Sha et al., 2019 JCO	>60	F	Low	Low	GCB	EZB	No	Good	2.35455	0	2.35455	0	Yes	Targeted	Tumor-only	UnifiedGenotyper	Yes	Microarray	Low	double-expressor	No
RMDB_693	GSE117556	Sha et al., 2019 JCO	>60	M	High	Low	ABC	NA	NA	Poor	0.80219	1	1.18275	1	NA	Targeted	Tumor-only	UnifiedGenotyper	Yes	Microarray	High	NA	NA
RMDB_553	GSE117556	Sha et al., 2019 JCO	>60	F	Low	ADV	ABC	NEC	No	Good	1.99042	0	1.99042	0	Yes	Targeted	Tumor-only	UnifiedGenotyper	NA	NA	NA	NA	NA
RMDB_401	GSE117556	Sha et al., 2019 JCO	>60	F	High	ADV	ABC	NA	NA	Poor	0.47091	1	0.895277	1	NA	Targeted	Tumor-only	UnifiedGenotyper	Yes	Microarray	High	NA	No
RMDB_418	GSE117556	Sha et al., 2019 JCO	>60	M	Low	ADV	GCB	NA	NA	Good	4.24914	0	4.24914	0	NA	Targeted	Tumor-only	UnifiedGenotyper	Yes	Microarray	Low	double-expressor	double-hit
P152	GSE181063	Lacy et al., 2020 Blood	<60	M	Low	Low	GCB	NEC	No	Good	12.4712	0	12.6712	0	Yes	Targeted	Tumor-only	CaVEMan, Pindel	Yes	Microarray	Low	NA	No
RMDB_245	GSE117556	Sha et al., 2019 JCO	<60	M	Low	ADV	UNC	NEC	No	Good	2.28884	0	2.28884	0	Yes	Targeted	Tumor-only	UnifiedGenotyper	Yes	Microarray	Low	double-expressor	NA
RMDB_436	GSE117556	Sha et al., 2019 JCO	>60	M	Low	ADV	ABC	NA	NA	Poor	1.51403	1	1.51403	0	NA	Targeted	Tumor-only	UnifiedGenotyper	Yes	Microarray	High	NA	NA
RMDB_226	GSE117556	Sha et al., 2019 JCO	>60	M	High	ADV	ABC	BN2	No	Poor	1.54689	1	1.8371	0	Yes	Targeted	Tumor-only	UnifiedGenotyper	Yes	Microarray	Low	double-expressor	No
RMDB_844	GSE117556	Sha et al., 2019 JCO	<60	F	Low	ADV	ABC	NA	NA	Good	3.81383	0	3.81383	0	NA	Targeted	Tumor-only	UnifiedGenotyper	Yes	Microarray	Low	NA	NA
RMDB_751	GSE117556	Sha et al., 2019 JCO	<60	M	Low	ADV	ABC	NA	NA	Poor	0.747433	1	1.33881	0	NA	Targeted	Tumor-only	UnifiedGenotyper	Yes	Microarray	Low	NA	NA
RMDB_38	GSE117556	Sha et al., 2019 JCO	<60	F	Low	ADV	ABC	EZB	Yes	Poor	0.167009	1	0.572211	1	Yes	Targeted	Tumor-only	UnifiedGenotyper	Yes	Microarray	High	NA	double-hit
RMDB_112	GSE117556	Sha et al., 2019 JCO	>60	F	Low	Low	ABC	NA	NA	Good	3.82478	1	3.85489	0	NA	Targeted	Tumor-only	UnifiedGenotyper	Yes	Microarray	Low	NA	NA
RMDB_57	GSE117556	Sha et al., 2019 JCO	>60	M	High	ADV	GCB	NA	NA	Poor	0.848734	1	1.10062	1	NA	Targeted	Tumor-only	UnifiedGenotyper	Yes	Microarray	High	NA	double-hit
RMDB_639	GSE117556	Sha et al., 2019 JCO	>60	M	Low	Low	UNC	NEC	Yes	Good	2.35455	0	2.35455	0	Yes	Targeted	Tumor-only	UnifiedGenotyper	Yes	Microarray	Low	double-expressor	No
RMDB_589	GSE117556	Sha et al., 2019 JCO	>60	M	High	ADV	GCB	EZB	Yes	Good	4.32307	0	4.32307	0	Yes	Targeted	Tumor-only	UnifiedGenotyper	Yes	Microarray	High	double-expressor	No
P364	GSE181063	Lacy et al., 2020 Blood	>60	F	Low	ADV	ABC	MCD	No	Good	6.53973	1	6.61644	1	Yes	Targeted	Tumor-only	CaVEMan, Pindel	Yes	Microarray	Low	NA	No
RMDB_736	GSE117556	Sha et al., 2019 JCO	>60	M	Low	ADV	GCB	ST2	Yes	Good	2.05065	0	2.05065	0	Yes	Targeted	Tumor-only	UnifiedGenotyper	Yes	Microarray	Low	double-expressor	No
RMDB_306	GSE117556	Sha et al., 2019 JCO	>60	F	Low	Low	UNC	NEC	No	Good	2.55441	0	2.55441	0	Yes	Targeted	Tumor-only	UnifiedGenotyper	Yes	Microarray	Low	double-expressor	NA
RMDB_849	GSE117556	Sha et al., 2019 JCO	>60	F	High	ADV	UNC	NA	NA	Good	2.64203	0	2.64203	0	NA	Targeted	Tumor-only	UnifiedGenotyper	Yes	Microarray	High	NA	NA
P895	GSE181063	Lacy et al., 2020 Blood	>60	F	High	ADV	GCB	EZB	No	Good	6.41096	0	6.52055	0	Yes	Targeted	Tumor-only	CaVEMan, Pindel	Yes	Microarray	Low	NA	No
RMDB_151	GSE117556	Sha et al., 2019 JCO	>60	M	Low	Low	ABC	NA	NA	Good	4.44353	0	4.44353	0	NA	Targeted	Tumor-only	UnifiedGenotyper	Yes	Microarray	Low	double-expressor	NA
RMDB_638	GSE117556	Sha et al., 2019 JCO	>60	M	High	ADV	GCB	N1	Yes	Poor	0.736482	1	0.813142	1	Yes	Targeted	Tumor-only	UnifiedGenotyper	Yes	Microarray	Low	double-expressor	No
P57	GSE181063	Lacy et al., 2020 Blood	<60	F	Low	ADV	GCB	BN2	No	Good	13.6027	0	13.8082	0	Yes	Targeted	Tumor-only	CaVEMan, Pindel	Yes	Microarray	Low	NA	No
P842	GSE181063	Lacy et al., 2020 Blood	<60	F	NA	Low	GCB	NEC	NA	Good	6.70411	0	6.93498	0	NA	Targeted	Tumor-only	CaVEMan, Pindel	Yes	Microarray	Low	NA	No
RMDB_142	GSE117556	Sha et al., 2019 JCO	>60	M	Low	Low	GCB	NA	NA	Good	4.85421	0	4.85421	0	NA	Targeted	Tumor-only	UnifiedGenotyper	Yes	Microarray	High	NA	NA
RMDB_433	GSE117556	Sha et al., 2019 JCO	>60	M	Low	ADV	ABC	NA	NA	Good	3.40315	0	3.40315	0	NA	Targeted	Tumor-only	UnifiedGenotyper	Yes	Microarray	High	double-expressor	NA
RMDB_530	GSE117556	Sha et al., 2019 JCO	<60	F	Low	Low	GCB	NA	NA	Good	2.0397	0	2.0397	0	NA	Targeted	Tumor-only	UnifiedGenotyper	Yes	Microarray	High	NA	double-hit
P817	GSE181063	Lacy et al., 2020 Blood	>60	F	Low	ADV	GCB	NEC	Yes	Poor	0.416438	1	0.775342	1	Yes	Targeted	Tumor-only	CaVEMan, Pindel	Yes	Microarray	High	NA	No
P917	GSE181063	Lacy et al., 2020 Blood	<60	M	Low	Low	ABC	NEC	No	Good	6.17534	0	6.36986	0	Yes	Targeted	Tumor-only	CaVEMan, Pindel	Yes	Microarray	High	NA	No
RMDB_228	GSE117556	Sha et al., 2019 JCO	>60	F	High	ADV	GCB	NA	NA	Good	2.61191	0	2.61191	0	NA	Targeted	Tumor-only	UnifiedGenotyper	Yes	Microarray	Low	NA	NA
P267	GSE181063	Lacy et al., 2020 Blood	>60	F	Low	Low	ABC	NEC	No	Good	11.3534	0	11.5178	0	Yes	Targeted	Tumor-only	CaVEMan, Pindel	Yes	Microarray	High	NA	No
RMDB_566	GSE117556	Sha et al., 2019 JCO	<60	F	Low	Low	GCB	EZB	No	Poor	0.481862	1	0.930869	1	Yes	Targeted	Tumor-only	UnifiedGenotyper	Yes	Microarray	Low	double-expressor	No
RMDB_883	GSE117556	Sha et al., 2019 JCO	>60	F	High	ADV	ABC	NA	NA	Good	3.31554	0	3.31554	0	NA	Targeted	Tumor-only	UnifiedGenotyper	Yes	Microarray	High	NA	NA
P350	GSE181063	Lacy et al., 2020 Blood	>60	M	High	ADV	ABC	BN2	No	Poor	0.000273973	1	0.030137	1	Yes	Targeted	Tumor-only	CaVEMan, Pindel	Yes	Microarray	High	NA	No
RMDB_277	GSE117556	Sha et al., 2019 JCO	>60	F	High	ADV	ABC	EZB	No	Good	3.84942	0	3.84942	0	Yes	Targeted	Tumor-only	UnifiedGenotyper	Yes	Microarray	Low	double-expressor	NA
P72	GSE181063	Lacy et al., 2020 Blood	<60	M	High	ADV	UNC	ST2	Yes	Poor	0.115068	1	0.706849	1	Yes	Targeted	Tumor-only	CaVEMan, Pindel	Yes	Microarray	High	NA	No
RMDB_572	GSE117556	Sha et al., 2019 JCO	<60	F	High	ADV	GCB	NA	NA	Poor	0.889802	1	0.985626	1	NA	Targeted	Tumor-only	UnifiedGenotyper	Yes	Microarray	High	NA	double-hit
RMDB_772	GSE117556	Sha et al., 2019 JCO	>60	M	High	ADV	GCB	NA	NA	Poor	0.394251	1	2.47502	0	NA	Targeted	Tumor-only	UnifiedGenotyper	Yes	Microarray	Low	NA	NA
RMDB_915	GSE117556	Sha et al., 2019 JCO	<60	M	High	ADV	GCB	NA	NA	Poor	0.429843	1	0.72553	1	NA	Targeted	Tumor-only	UnifiedGenotyper	Yes	Microarray	High	NA	NA
P426	GSE181063	Lacy et al., 2020 Blood	>60	F	High	ADV	UNC	BN2	No	Poor	0.000273973	1	0.0794521	1	Yes	Targeted	Tumor-only	CaVEMan, Pindel	Yes	Microarray	High	NA	No
RMDB_679	GSE117556	Sha et al., 2019 JCO	<60	F	High	ADV	GCB	NA	NA	Good	2.31622	0	2.31622	0	NA	Targeted	Tumor-only	UnifiedGenotyper	Yes	Microarray	Low	double-expressor	No
RMDB_525	GSE117556	Sha et al., 2019 JCO	>60	F	High	ADV	GCB	ST2	Yes	Poor	0.262834	1	2.28337	0	Yes	Targeted	Tumor-only	UnifiedGenotyper	Yes	Microarray	Low	double-expressor	double-hit
RMDB_683	GSE117556	Sha et al., 2019 JCO	>60	M	Low	Low	GCB	NA	NA	Good	3.31006	0	3.31006	0	NA	Targeted	Tumor-only	UnifiedGenotyper	Yes	Microarray	Low	NA	NA
RMDB_285	GSE117556	Sha et al., 2019 JCO	>60	M	High	ADV	UNC	BN2	No	Good	2.85284	0	2.85284	0	Yes	Targeted	Tumor-only	UnifiedGenotyper	Yes	Microarray	Low	double-expressor	No
P134	GSE181063	Lacy et al., 2020 Blood	>60	F	Low	Low	GCB	NEC	No	Poor	0.232877	1	2.99726	1	Yes	Targeted	Tumor-only	CaVEMan, Pindel	Yes	Microarray	Low	NA	No
P413	GSE181063	Lacy et al., 2020 Blood	<60	M	Low	Low	ABC	NEC	No	Good	10.1123	0	10.3288	0	Yes	Targeted	Tumor-only	CaVEMan, Pindel	Yes	Microarray	Low	NA	No
RMDB_685	GSE117556	Sha et al., 2019 JCO	<60	M	Low	ADV	ABC	MCD	Yes	Good	2.88843	0	2.88843	0	Yes	Targeted	Tumor-only	UnifiedGenotyper	Yes	Microarray	Low	double-expressor	NA
RMDB_212	GSE117556	Sha et al., 2019 JCO	>60	F	High	ADV	UNC	NA	NA	Good	2.40931	1	2.40931	0	NA	Targeted	Tumor-only	UnifiedGenotyper	Yes	Microarray	Low	NA	NA
RMDB_887	GSE117556	Sha et al., 2019 JCO	>60	M	High	ADV	GCB	NA	NA	Good	2.00958	0	2.00958	0	NA	Targeted	Tumor-only	UnifiedGenotyper	Yes	Microarray	High	NA	NA
RMDB_599	GSE117556	Sha et al., 2019 JCO	>60	F	High	ADV	ABC	NEC	No	Good	3.34565	0	3.34565	0	Yes	Targeted	Tumor-only	UnifiedGenotyper	Yes	Microarray	Low	NA	NA
P1	GSE181063	Lacy et al., 2020 Blood	<60	M	Low	Low	GCB	NEC	No	Good	14.0822	0	14.3041	0	Yes	Targeted	Tumor-only	CaVEMan, Pindel	Yes	Microarray	Low	NA	No
RMDB_426	GSE117556	Sha et al., 2019 JCO	>60	F	High	ADV	GCB	NA	NA	Poor	0.15332	1	2.35181	0	NA	Targeted	Tumor-only	UnifiedGenotyper	Yes	Microarray	Low	NA	NA
RMDB_691	GSE117556	Sha et al., 2019 JCO	>60	F	Low	Low	ABC	NA	NA	Good	3.69336	0	3.69336	0	NA	Targeted	Tumor-only	UnifiedGenotyper	Yes	Microarray	High	NA	NA
RMDB_287	GSE117556	Sha et al., 2019 JCO	>60	M	Low	Low	ABC	NA	NA	Good	2.28063	0	2.28063	0	NA	Targeted	Tumor-only	UnifiedGenotyper	Yes	Microarray	High	NA	NA
RMDB_745	GSE117556	Sha et al., 2019 JCO	<60	M	High	ADV	GCB	NA	NA	Good	2.91034	0	2.91034	0	NA	Targeted	Tumor-only	UnifiedGenotyper	Yes	Microarray	Low	NA	NA
P656	GSE181063	Lacy et al., 2020 Blood	<60	F	Low	Low	GCB	BN2	Yes	Good	8.15616	0	8.28493	0	Yes	Targeted	Tumor-only	CaVEMan, Pindel	Yes	Microarray	Low	NA	No
RMDB_229	GSE117556	Sha et al., 2019 JCO	<60	M	High	ADV	UNC	NA	NA	Poor	0.50924	1	1.44011	0	NA	Targeted	Tumor-only	UnifiedGenotyper	Yes	Microarray	High	NA	NA
RMDB_891	GSE117556	Sha et al., 2019 JCO	>60	M	Low	Low	GCB	NA	NA	Good	3.16222	0	3.16222	0	NA	Targeted	Tumor-only	UnifiedGenotyper	Yes	Microarray	High	NA	NA
P774	GSE181063	Lacy et al., 2020 Blood	>60	F	Low	Low	ABC	MCD	No	Good	7.12877	0	7.39452	0	Yes	Targeted	Tumor-only	CaVEMan, Pindel	Yes	Microarray	High	NA	No
RMDB_509	GSE117556	Sha et al., 2019 JCO	>60	F	High	ADV	ABC	NA	NA	Poor	0.262834	1	0.262834	1	NA	Targeted	Tumor-only	UnifiedGenotyper	Yes	Microarray	High	NA	NA
RMDB_699	GSE117556	Sha et al., 2019 JCO	>60	M	Low	Low	ABC	NA	NA	Poor	1.97673	1	1.97673	1	NA	Targeted	Tumor-only	UnifiedGenotyper	Yes	Microarray	High	NA	NA
RMDB_192	GSE117556	Sha et al., 2019 JCO	<60	M	Low	ADV	GCB	NA	NA	Good	4.68446	0	4.68446	0	NA	Targeted	Tumor-only	UnifiedGenotyper	Yes	Microarray	Low	NA	double-hit
RMDB_253	GSE117556	Sha et al., 2019 JCO	>60	F	High	ADV	ABC	NA	NA	Good	3.95072	0	3.95072	0	NA	Targeted	Tumor-only	UnifiedGenotyper	Yes	Microarray	High	NA	NA
P48	GSE181063	Lacy et al., 2020 Blood	>60	M	High	ADV	GCB	EZB	No	Good	4.81096	1	6.18356	1	Yes	Targeted	Tumor-only	CaVEMan, Pindel	Yes	Microarray	Low	NA	double-hit
RMDB_885	GSE117556	Sha et al., 2019 JCO	>60	M	Low	ADV	GCB	NA	NA	Poor	0.339494	1	0.355921	0	NA	Targeted	Tumor-only	UnifiedGenotyper	Yes	Microarray	High	NA	double-hit
P263	GSE181063	Lacy et al., 2020 Blood	>60	F	High	ADV	ABC	NEC	No	Good	11.3808	0	11.5589	0	Yes	Targeted	Tumor-only	CaVEMan, Pindel	Yes	Microarray	High	NA	No
RMDB_314	GSE117556	Sha et al., 2019 JCO	>60	F	High	ADV	ABC	NEC	No	Good	3.75633	0	3.75633	0	Yes	Targeted	Tumor-only	UnifiedGenotyper	Yes	Microarray	High	NA	No
RMDB_896	GSE117556	Sha et al., 2019 JCO	<60	F	High	ADV	ABC	NA	NA	Poor	0.366872	1	0.793977	1	NA	Targeted	Tumor-only	UnifiedGenotyper	Yes	Microarray	Low	NA	NA
RMDB_326	GSE117556	Sha et al., 2019 JCO	>60	M	Low	ADV	ABC	NA	NA	Good	2.10815	1	2.27515	0	NA	Targeted	Tumor-only	UnifiedGenotyper	Yes	Microarray	Low	NA	NA
RMDB_543	GSE117556	Sha et al., 2019 JCO	<60	M	Low	ADV	ABC	NA	NA	Good	3.3128	0	3.3128	0	NA	Targeted	Tumor-only	UnifiedGenotyper	Yes	Microarray	Low	NA	NA
RMDB_893	GSE117556	Sha et al., 2019 JCO	<60	M	High	ADV	ABC	NA	NA	Good	2.31622	0	2.31622	0	NA	Targeted	Tumor-only	UnifiedGenotyper	Yes	Microarray	Low	NA	NA
RMDB_438	GSE117556	Sha et al., 2019 JCO	<60	M	Low	Low	GCB	NA	NA	Poor	0.221766	1	2.00684	0	NA	Targeted	Tumor-only	UnifiedGenotyper	Yes	Microarray	Low	NA	NA
RMDB_634	GSE117556	Sha et al., 2019 JCO	<60	F	Low	ADV	ABC	NA	NA	Good	2.43669	0	2.43669	0	NA	Targeted	Tumor-only	UnifiedGenotyper	Yes	Microarray	Low	NA	NA
RMDB_288	GSE117556	Sha et al., 2019 JCO	>60	M	High	ADV	ABC	NA	NA	Good	2.29706	0	2.29706	0	NA	Targeted	Tumor-only	UnifiedGenotyper	Yes	Microarray	High	NA	NA
P274	GSE181063	Lacy et al., 2020 Blood	>60	F	High	ADV	GCB	NEC	Yes	Good	11.263	0	11.4685	0	Yes	Targeted	Tumor-only	CaVEMan, Pindel	Yes	Microarray	High	NA	No
P784	GSE181063	Lacy et al., 2020 Blood	<60	M	Low	Low	GCB	EZB	No	Good	7.18356	0	7.36712	0	Yes	Targeted	Tumor-only	CaVEMan, Pindel	Yes	Microarray	High	NA	No
P707	GSE181063	Lacy et al., 2020 Blood	>60	M	Low	Low	GCB	EZB	Yes	Good	7.6411	0	7.87397	0	Yes	Targeted	Tumor-only	CaVEMan, Pindel	Yes	Microarray	Low	NA	No
RMDB_845	GSE117556	Sha et al., 2019 JCO	>60	M	High	ADV	UNC	NEC	No	Poor	0.402464	1	0.930869	1	Yes	Targeted	Tumor-only	UnifiedGenotyper	Yes	Microarray	Low	NA	NA
P686	GSE181063	Lacy et al., 2020 Blood	>60	F	High	ADV	GCB	BN2	No	Good	7.80822	0	8	0	Yes	Targeted	Tumor-only	CaVEMan, Pindel	Yes	Microarray	Low	NA	No
RMDB_19	GSE117556	Sha et al., 2019 JCO	>60	F	High	ADV	GCB	NA	NA	Good	3.13484	0	3.13484	0	NA	Targeted	Tumor-only	UnifiedGenotyper	Yes	Microarray	High	NA	No
P481	GSE181063	Lacy et al., 2020 Blood	>60	M	High	ADV	ABC	MCD	Yes	Poor	0.00273973	1	0.0547945	1	Yes	Targeted	Tumor-only	CaVEMan, Pindel	Yes	Microarray	High	NA	No
P345	GSE181063	Lacy et al., 2020 Blood	>60	M	High	ADV	UNC	NEC	Yes	Poor	1.67945	1	1.98082	1	Yes	Targeted	Tumor-only	CaVEMan, Pindel	Yes	Microarray	High	NA	No
P509	GSE181063	Lacy et al., 2020 Blood	>60	M	Low	Low	GCB	NEC	No	Good	9.23288	0	9.45753	0	Yes	Targeted	Tumor-only	CaVEMan, Pindel	Yes	Microarray	High	NA	No
RMDB_801	GSE117556	Sha et al., 2019 JCO	>60	M	Low	Low	ABC	MCD	No	Poor	0.668036	1	0.821355	0	Yes	Targeted	Tumor-only	UnifiedGenotyper	Yes	Microarray	Low	NA	NA
RMDB_22	GSE117556	Sha et al., 2019 JCO	>60	M	High	Low	ABC	MCD	No	Good	3.00068	0	3.00068	0	Yes	Targeted	Tumor-only	UnifiedGenotyper	Yes	Microarray	High	NA	NA
P256	GSE181063	Lacy et al., 2020 Blood	<60	M	Low	ADV	UNC	NEC	No	Good	8.34247	1	11.7178	0	Yes	Targeted	Tumor-only	CaVEMan, Pindel	Yes	Microarray	Low	NA	No
RMDB_480	GSE117556	Sha et al., 2019 JCO	<60	M	High	ADV	GCB	NA	NA	Good	2.82272	0	2.82272	0	NA	Targeted	Tumor-only	UnifiedGenotyper	Yes	Microarray	Low	NA	NA
P454	GSE181063	Lacy et al., 2020 Blood	<60	M	Low	ADV	ABC	NEC	No	Good	9.7863	0	9.9726	0	Yes	Targeted	Tumor-only	CaVEMan, Pindel	Yes	Microarray	Low	NA	No
P530	GSE181063	Lacy et al., 2020 Blood	>60	F	High	NA	UNC	NEC	No	Poor	0.443836	1	0.463014	1	Yes	Targeted	Tumor-only	CaVEMan, Pindel	Yes	Microarray	Low	NA	No
P871	GSE181063	Lacy et al., 2020 Blood	<60	M	Low	ADV	UNC	NEC	No	Good	4.65753	1	6.69041	0	Yes	Targeted	Tumor-only	CaVEMan, Pindel	Yes	Microarray	High	NA	No
RMDB_475	GSE117556	Sha et al., 2019 JCO	>60	M	High	ADV	UNC	NA	NA	Poor	0.271047	1	0.271047	1	NA	Targeted	Tumor-only	UnifiedGenotyper	Yes	Microarray	High	NA	NA
RMDB_155	GSE117556	Sha et al., 2019 JCO	>60	F	Low	Low	ABC	NA	NA	Poor	0.678987	1	1.47296	1	NA	Targeted	Tumor-only	UnifiedGenotyper	Yes	Microarray	Low	NA	NA
P742	GSE181063	Lacy et al., 2020 Blood	<60	M	Low	ADV	GCB	ST2	No	Good	7.44932	0	7.62466	0	Yes	Targeted	Tumor-only	CaVEMan, Pindel	Yes	Microarray	Low	NA	No
RMDB_612	GSE117556	Sha et al., 2019 JCO	>60	F	High	ADV	ABC	NA	NA	Good	2.23956	0	2.23956	0	NA	Targeted	Tumor-only	UnifiedGenotyper	Yes	Microarray	High	NA	NA
RMDB_860	GSE117556	Sha et al., 2019 JCO	<60	M	Low	ADV	ABC	NA	NA	Poor	0.952772	1	2.31622	0	NA	Targeted	Tumor-only	UnifiedGenotyper	Yes	Microarray	High	NA	NA
P418	GSE181063	Lacy et al., 2020 Blood	>60	F	Low	Low	ABC	NEC	Yes	Poor	0.742466	1	1.15342	1	Yes	Targeted	Tumor-only	CaVEMan, Pindel	Yes	Microarray	Low	NA	No
RMDB_146	GSE117556	Sha et al., 2019 JCO	>60	M	Low	ADV	GCB	NA	NA	Good	4.46817	0	4.46817	0	NA	Targeted	Tumor-only	UnifiedGenotyper	Yes	Microarray	High	NA	NA
RMDB_70	GSE117556	Sha et al., 2019 JCO	<60	M	Low	Low	GCB	EZB	No	Good	4.01095	0	4.01095	0	Yes	Targeted	Tumor-only	UnifiedGenotyper	Yes	Microarray	Low	NA	No
RMDB_359	GSE117556	Sha et al., 2019 JCO	>60	M	Low	ADV	ABC	NA	NA	Good	4.42163	0	4.42163	0	NA	Targeted	Tumor-only	UnifiedGenotyper	Yes	Microarray	Low	NA	NA
RMDB_65	GSE117556	Sha et al., 2019 JCO	<60	F	Low	ADV	GCB	NA	NA	Good	2.49418	0	2.49418	0	NA	Targeted	Tumor-only	UnifiedGenotyper	Yes	Microarray	Low	NA	NA
RMDB_387	GSE117556	Sha et al., 2019 JCO	>60	F	High	ADV	UNC	NA	NA	Good	2.75428	0	2.75428	0	NA	Targeted	Tumor-only	UnifiedGenotyper	Yes	Microarray	High	NA	NA
RMDB_904	GSE117556	Sha et al., 2019 JCO	<60	F	Low	Low	ABC	NA	NA	Poor	1.50856	1	2.31348	0	NA	Targeted	Tumor-only	UnifiedGenotyper	Yes	Microarray	High	NA	NA
P25	GSE181063	Lacy et al., 2020 Blood	>60	F	High	ADV	GCB	EZB	No	Good	13.9699	0	14.1178	0	Yes	Targeted	Tumor-only	CaVEMan, Pindel	Yes	Microarray	Low	NA	No
P765	GSE181063	Lacy et al., 2020 Blood	<60	F	Low	Low	ABC	BN2	No	Good	7.23836	0	7.48219	0	Yes	Targeted	Tumor-only	CaVEMan, Pindel	Yes	Microarray	Low	NA	No
P633	GSE181063	Lacy et al., 2020 Blood	<60	M	Low	ADV	GCB	NEC	No	Good	8.2137	0	8.43836	0	Yes	Targeted	Tumor-only	CaVEMan, Pindel	Yes	Microarray	Low	NA	No
RMDB_800	GSE117556	Sha et al., 2019 JCO	<60	F	Low	Low	GCB	EZB	No	Good	1.99042	0	1.99042	0	Yes	Targeted	Tumor-only	UnifiedGenotyper	NA	NA	NA	NA	NA
P455	GSE181063	Lacy et al., 2020 Blood	>60	F	High	ADV	UNC	N1	No	Poor	1.98904	1	2.64658	1	Yes	Targeted	Tumor-only	CaVEMan, Pindel	Yes	Microarray	High	NA	No
P689	GSE181063	Lacy et al., 2020 Blood	>60	F	High	ADV	ABC	NEC	No	Good	7.81918	0	7.96986	0	Yes	Targeted	Tumor-only	CaVEMan, Pindel	Yes	Microarray	High	NA	No
DLBCL0007	Shen et al.	Shen et al., 2023 STTT	>60	M	High	ADV	UNC	NEC	No	Poor	0.569444	1	2.96389	1	Yes	WGS/WES/Targeted	Tumor-only	Mutect2	NA	NA	NA	double-expressor	No
DLBCL0012	Shen et al.	Shen et al., 2023 STTT	<60	F	High	ADV	UNC	NEC	No	Good	8.40833	0	8.40833	0	Yes	WGS/WES/Targeted	Tumor-only	Mutect2	NA	NA	NA	double-expressor	No
P646	GSE181063	Lacy et al., 2020 Blood	>60	F	High	ADV	ABC	MCD	No	Good	7.60822	1	7.6274	1	Yes	Targeted	Tumor-only	CaVEMan, Pindel	Yes	Microarray	Low	NA	No
P37	GSE181063	Lacy et al., 2020 Blood	<60	M	High	ADV	GCB	NEC	No	Poor	0.323288	1	0.627397	1	Yes	Targeted	Tumor-only	CaVEMan, Pindel	Yes	Microarray	Low	NA	No
DLBCL0019	Shen et al.	Shen et al., 2023 STTT	<60	M	High	ADV	GCB	NEC	No	Poor	1.46503	1	8.22615	0	Yes	WGS/WES/Targeted	Tumor-only	Mutect2	NA	NA	NA	double-expressor	No
RMDB_730	GSE117556	Sha et al., 2019 JCO	<60	M	High	ADV	GCB	NA	NA	Poor	0.402464	1	1.48118	0	NA	Targeted	Tumor-only	UnifiedGenotyper	Yes	Microarray	High	NA	NA
DLBCL0023	Shen et al.	Shen et al., 2023 STTT	<60	M	Low	Low	ABC	NEC	No	Good	6.38112	0	6.38112	0	Yes	WGS/WES/Targeted	Tumor-only	Mutect2	NA	NA	NA	double-expressor	No
DLBCL0027	Shen et al.	Shen et al., 2023 STTT	>60	F	Low	Low	GCB	EZB	No	Poor	0.855556	1	1.86944	1	Yes	WGS/WES/Targeted	Tumor-only	Mutect2	NA	NA	NA	double-expressor	No
P606	GSE181063	Lacy et al., 2020 Blood	>60	M	Low	Low	ABC	MCD	No	Good	8.3863	0	8.62192	0	Yes	Targeted	Tumor-only	CaVEMan, Pindel	Yes	Microarray	Low	NA	No
DLBCL0028	Shen et al.	Shen et al., 2023 STTT	<60	F	Low	Low	UNC	NEC	No	Good	7.80398	0	7.80398	0	Yes	WGS/WES/Targeted	Tumor-only	Mutect2	NA	NA	NA	double-expressor	No
RMDB_560	GSE117556	Sha et al., 2019 JCO	<60	F	Low	ADV	ABC	NA	NA	Poor	0.950034	1	1.05407	1	NA	Targeted	Tumor-only	UnifiedGenotyper	Yes	Microarray	High	NA	NA
RMDB_284	GSE117556	Sha et al., 2019 JCO	>60	F	Low	Low	GCB	NA	NA	Poor	0.279261	1	0.279261	1	NA	Targeted	Tumor-only	UnifiedGenotyper	Yes	Microarray	High	NA	NA
DLBCL0032	Shen et al.	Shen et al., 2023 STTT	<60	F	Low	Low	UNC	NEC	No	Good	6.48504	0	6.48504	0	Yes	WGS/WES/Targeted	Tumor-only	Mutect2	NA	NA	NA	double-expressor	No
P695	GSE181063	Lacy et al., 2020 Blood	>60	M	High	ADV	UNC	NEC	Yes	Poor	0.0931507	1	0.147945	1	Yes	Targeted	Tumor-only	CaVEMan, Pindel	Yes	Microarray	Low	NA	No
RMDB_457	GSE117556	Sha et al., 2019 JCO	>60	M	Low	Low	ABC	NA	NA	Poor	0.375086	1	0.750171	1	NA	Targeted	Tumor-only	UnifiedGenotyper	Yes	Microarray	High	NA	NA
RMDB_917	GSE117556	Sha et al., 2019 JCO	>60	M	High	ADV	UNC	NA	NA	Poor	0.47091	1	0.988364	1	NA	Targeted	Tumor-only	UnifiedGenotyper	Yes	Microarray	High	NA	NA
RMDB_675	GSE117556	Sha et al., 2019 JCO	>60	F	Low	Low	GCB	NEC	No	Good	2.25599	0	2.25599	0	Yes	Targeted	Tumor-only	UnifiedGenotyper	Yes	Microarray	Low	NA	NA
RMDB_235	GSE117556	Sha et al., 2019 JCO	>60	F	High	ADV	ABC	NA	NA	Good	3.95893	0	3.95893	0	NA	Targeted	Tumor-only	UnifiedGenotyper	Yes	Microarray	Low	NA	NA
P383	GSE181063	Lacy et al., 2020 Blood	<60	F	Low	Low	UNC	NEC	No	Good	10.4055	0	10.5589	0	Yes	Targeted	Tumor-only	CaVEMan, Pindel	Yes	Microarray	Low	NA	No
RMDB_568	GSE117556	Sha et al., 2019 JCO	>60	F	High	ADV	ABC	NA	NA	Poor	1.00479	1	1.36345	0	NA	Targeted	Tumor-only	UnifiedGenotyper	Yes	Microarray	High	NA	NA
P434	GSE181063	Lacy et al., 2020 Blood	<60	F	High	ADV	GCB	EZB	No	Good	9.96438	0	10.1288	0	Yes	Targeted	Tumor-only	CaVEMan, Pindel	Yes	Microarray	High	NA	No
P242	GSE181063	Lacy et al., 2020 Blood	>60	F	High	ADV	ABC	BN2	No	Good	6.18356	1	6.24384	1	Yes	Targeted	Tumor-only	CaVEMan, Pindel	Yes	Microarray	Low	NA	No
P324	GSE181063	Lacy et al., 2020 Blood	>60	M	High	ADV	GCB	EZB	No	Poor	0.090411	1	0.109589	1	Yes	Targeted	Tumor-only	CaVEMan, Pindel	Yes	Microarray	High	NA	No
RMDB_760	GSE117556	Sha et al., 2019 JCO	<60	M	High	ADV	GCB	EZB	No	Good	2.48597	0	2.48597	0	Yes	Targeted	Tumor-only	UnifiedGenotyper	Yes	Microarray	Low	NA	NA
RMDB_718	GSE117556	Sha et al., 2019 JCO	<60	M	Low	ADV	ABC	NA	NA	Good	3.39767	0	3.39767	0	NA	Targeted	Tumor-only	UnifiedGenotyper	Yes	Microarray	Low	NA	NA
RMDB_895	GSE117556	Sha et al., 2019 JCO	<60	M	High	ADV	GCB	NA	NA	Good	2.0616	0	2.0616	0	NA	Targeted	Tumor-only	UnifiedGenotyper	Yes	Microarray	Low	NA	No
RMDB_49	GSE117556	Sha et al., 2019 JCO	>60	M	High	ADV	ABC	NA	NA	Poor	0.837782	1	0.87885	0	NA	Targeted	Tumor-only	UnifiedGenotyper	Yes	Microarray	High	NA	NA
RMDB_877	GSE117556	Sha et al., 2019 JCO	>60	F	High	ADV	ABC	NA	NA	Poor	0.145106	1	0.145106	1	NA	Targeted	Tumor-only	UnifiedGenotyper	Yes	Microarray	Low	NA	NA
RMDB_821	GSE117556	Sha et al., 2019 JCO	>60	M	Low	Low	GCB	NEC	No	Good	2.66393	0	2.66393	0	Yes	Targeted	Tumor-only	UnifiedGenotyper	Yes	Microarray	Low	NA	NA
RMDB_486	GSE117556	Sha et al., 2019 JCO	<60	F	Low	Low	UNC	NA	NA	Good	5.02669	0	5.02669	0	NA	Targeted	Tumor-only	UnifiedGenotyper	Yes	Microarray	Low	NA	NA
RMDB_264	GSE117556	Sha et al., 2019 JCO	>60	M	High	ADV	ABC	NA	NA	Good	2.43395	0	2.43395	0	NA	Targeted	Tumor-only	UnifiedGenotyper	Yes	Microarray	High	NA	NA
P202	GSE181063	Lacy et al., 2020 Blood	>60	F	High	ADV	GCB	EZB	No	Poor	0.405479	1	0.630137	1	Yes	Targeted	Tumor-only	CaVEMan, Pindel	Yes	Microarray	High	NA	double-hit
RMDB_199	GSE117556	Sha et al., 2019 JCO	<60	M	Low	Low	UNC	NA	NA	Good	3.6386	0	3.6386	0	NA	Targeted	Tumor-only	UnifiedGenotyper	Yes	Microarray	High	NA	NA
RMDB_705	GSE117556	Sha et al., 2019 JCO	>60	F	High	ADV	GCB	NA	NA	Poor	0.876112	1	1.87543	1	NA	Targeted	Tumor-only	UnifiedGenotyper	Yes	Microarray	Low	NA	NA
RMDB_221	GSE117556	Sha et al., 2019 JCO	>60	F	High	ADV	ABC	NA	NA	Poor	0.506502	1	0.66256	1	NA	Targeted	Tumor-only	UnifiedGenotyper	Yes	Microarray	High	NA	NA
RMDB_184	GSE117556	Sha et al., 2019 JCO	>60	M	High	ADV	ABC	NA	NA	Good	4.01917	0	4.01917	0	NA	Targeted	Tumor-only	UnifiedGenotyper	Yes	Microarray	High	NA	NA
RMDB_769	GSE117556	Sha et al., 2019 JCO	<60	F	Low	Low	GCB	NA	NA	Poor	0.424367	1	3.80835	0	NA	Targeted	Tumor-only	UnifiedGenotyper	Yes	Microarray	Low	NA	double-hit
DLBCL0033	Shen et al.	Shen et al., 2023 STTT	<60	M	Low	Low	UNC	NA	No	Good	7.88953	0	7.88953	0	Yes	WGS/WES/Targeted	Tumor-only	Mutect2	NA	NA	NA	double-expressor	No
P891	GSE181063	Lacy et al., 2020 Blood	>60	F	Low	Low	GCB	NEC	No	Good	6.43288	0	6.54795	0	Yes	Targeted	Tumor-only	CaVEMan, Pindel	Yes	Microarray	Low	NA	No
P38	GSE181063	Lacy et al., 2020 Blood	>60	M	Low	Low	GCB	EZB	No	Good	13.8685	0	14.0329	0	Yes	Targeted	Tumor-only	CaVEMan, Pindel	Yes	Microarray	Low	NA	No
P642	GSE181063	Lacy et al., 2020 Blood	>60	M	High	ADV	UNC	N1	Yes	Poor	0.0739726	1	0.465753	1	Yes	Targeted	Tumor-only	CaVEMan, Pindel	Yes	Microarray	High	NA	No
P605	GSE181063	Lacy et al., 2020 Blood	>60	M	High	ADV	UNC	NEC	Yes	Poor	0.383562	1	0.449315	1	Yes	Targeted	Tumor-only	CaVEMan, Pindel	Yes	Microarray	Low	NA	No
RMDB_361	GSE117556	Sha et al., 2019 JCO	<60	M	Low	Low	UNC	NA	NA	Poor	1.25941	1	1.25941	1	NA	Targeted	Tumor-only	UnifiedGenotyper	Yes	Microarray	High	NA	NA
RMDB_207	GSE117556	Sha et al., 2019 JCO	>60	F	High	ADV	GCB	NEC	No	Poor	0.402464	1	0.70089	1	Yes	Targeted	Tumor-only	UnifiedGenotyper	Yes	Microarray	Low	NA	No
P540	GSE181063	Lacy et al., 2020 Blood	>60	M	Low	ADV	GCB	NEC	Yes	Poor	0.506849	1	0.50411	1	Yes	Targeted	Tumor-only	CaVEMan, Pindel	Yes	Microarray	Low	NA	No
P748	GSE181063	Lacy et al., 2020 Blood	>60	M	High	ADV	GCB	ST2	No	Good	7.4411	0	7.59178	0	Yes	Targeted	Tumor-only	CaVEMan, Pindel	Yes	Microarray	Low	NA	No
RMDB_924	GSE117556	Sha et al., 2019 JCO	>60	M	Low	Low	GCB	NA	NA	Good	2.52156	0	2.52156	0	NA	Targeted	Tumor-only	UnifiedGenotyper	Yes	Microarray	Low	NA	NA
P406	GSE181063	Lacy et al., 2020 Blood	<60	F	Low	ADV	ABC	BN2	No	Good	2.38082	1	10.3918	0	Yes	Targeted	Tumor-only	CaVEMan, Pindel	Yes	Microarray	High	NA	No
DLBCL0038	Shen et al.	Shen et al., 2023 STTT	<60	M	Low	Low	ABC	A53	Yes	Poor	0.599075	1	4.03796	0	Yes	WGS/WES/Targeted	Tumor-only	Mutect2	NA	NA	NA	double-expressor	No
RMDB_340	GSE117556	Sha et al., 2019 JCO	>60	M	High	ADV	UNC	NA	NA	Poor	0.596851	1	1.29774	1	NA	Targeted	Tumor-only	UnifiedGenotyper	Yes	Microarray	Low	NA	NA
P218	GSE181063	Lacy et al., 2020 Blood	>60	M	High	ADV	UNC	EZB	No	Good	5.5589	1	5.65205	1	Yes	Targeted	Tumor-only	CaVEMan, Pindel	Yes	Microarray	Low	NA	No
RMDB_323	GSE117556	Sha et al., 2019 JCO	<60	F	Low	Low	UNC	NA	NA	Good	2.29979	0	2.29979	0	NA	Targeted	Tumor-only	UnifiedGenotyper	Yes	Microarray	Low	NA	NA
P516	GSE181063	Lacy et al., 2020 Blood	>60	M	High	ADV	ABC	NEC	No	Poor	0.0136986	1	0.734247	1	Yes	Targeted	Tumor-only	CaVEMan, Pindel	Yes	Microarray	Low	NA	No
P173	GSE181063	Lacy et al., 2020 Blood	<60	M	Low	ADV	GCB	NEC	No	Good	4.19452	0	4.24932	0	Yes	Targeted	Tumor-only	CaVEMan, Pindel	Yes	Microarray	Low	NA	No
RMDB_789	GSE117556	Sha et al., 2019 JCO	<60	F	Low	ADV	GCB	NA	NA	Good	2.49144	0	2.49144	0	NA	Targeted	Tumor-only	UnifiedGenotyper	Yes	Microarray	High	NA	double-hit
P73	GSE181063	Lacy et al., 2020 Blood	>60	M	High	Low	GCB	MCD	No	Good	8.8411	1	8.86301	1	Yes	Targeted	Tumor-only	CaVEMan, Pindel	Yes	Microarray	Low	NA	No
RMDB_859	GSE117556	Sha et al., 2019 JCO	>60	M	High	ADV	GCB	NA	NA	Poor	0.358658	1	2.25325	0	NA	Targeted	Tumor-only	UnifiedGenotyper	Yes	Microarray	Low	NA	NA
P288	GSE181063	Lacy et al., 2020 Blood	>60	F	High	ADV	ABC	BN2	Yes	Good	7.73699	1	7.7863	1	Yes	Targeted	Tumor-only	CaVEMan, Pindel	Yes	Microarray	Low	NA	No
RMDB_201	GSE117556	Sha et al., 2019 JCO	<60	M	High	ADV	GCB	NA	NA	Good	2.4011	0	2.4011	0	NA	Targeted	Tumor-only	UnifiedGenotyper	Yes	Microarray	High	NA	NA
P203	GSE181063	Lacy et al., 2020 Blood	<60	F	High	ADV	GCB	NEC	No	Poor	0.745205	1	1.31781	1	Yes	Targeted	Tumor-only	CaVEMan, Pindel	Yes	Microarray	High	NA	No
RMDB_202	GSE117556	Sha et al., 2019 JCO	<60	M	Low	Low	GCB	NA	NA	Good	2.43669	0	2.43669	0	NA	Targeted	Tumor-only	UnifiedGenotyper	Yes	Microarray	Low	NA	No
P400	GSE181063	Lacy et al., 2020 Blood	>60	F	High	ADV	ABC	BN2	Yes	Good	10.3041	0	10.4329	0	Yes	Targeted	Tumor-only	CaVEMan, Pindel	Yes	Microarray	Low	NA	No
P775	GSE181063	Lacy et al., 2020 Blood	<60	M	Low	Low	UNC	NEC	No	Good	7.21644	0	7.40548	0	Yes	Targeted	Tumor-only	CaVEMan, Pindel	Yes	Microarray	Low	NA	No
P762	GSE181063	Lacy et al., 2020 Blood	>60	M	Low	Low	UNC	NEC	Yes	Good	6.31507	1	6.45479	1	Yes	Targeted	Tumor-only	CaVEMan, Pindel	Yes	Microarray	High	NA	No
P848	GSE181063	Lacy et al., 2020 Blood	>60	M	High	ADV	ABC	NEC	No	Poor	0.0328767	1	0.213699	1	Yes	Targeted	Tumor-only	CaVEMan, Pindel	Yes	Microarray	High	NA	No
RMDB_315	GSE117556	Sha et al., 2019 JCO	>60	M	High	ADV	ABC	BN2	No	Good	3.43053	0	3.43053	0	Yes	Targeted	Tumor-only	UnifiedGenotyper	Yes	Microarray	Low	NA	NA
RMDB_918	GSE117556	Sha et al., 2019 JCO	>60	M	High	ADV	ABC	NA	NA	Poor	1.96851	1	2.80082	0	NA	Targeted	Tumor-only	UnifiedGenotyper	Yes	Microarray	High	NA	NA
P734	GSE181063	Lacy et al., 2020 Blood	<60	M	Low	ADV	ABC	MCD	No	Good	7.50411	0	7.68219	0	Yes	Targeted	Tumor-only	CaVEMan, Pindel	Yes	Microarray	Low	NA	No
RMDB_150	GSE117556	Sha et al., 2019 JCO	>60	M	Low	ADV	ABC	NEC	Yes	Good	4.1807	0	4.1807	0	Yes	Targeted	Tumor-only	UnifiedGenotyper	Yes	Microarray	Low	NA	NA
RMDB_305	GSE117556	Sha et al., 2019 JCO	>60	M	Low	ADV	GCB	NA	NA	Good	3.00342	0	3.00342	0	NA	Targeted	Tumor-only	UnifiedGenotyper	Yes	Microarray	Low	NA	NA
P342	GSE181063	Lacy et al., 2020 Blood	>60	M	Low	Low	ABC	NEC	Yes	Good	5.55616	1	5.65205	1	Yes	Targeted	Tumor-only	CaVEMan, Pindel	Yes	Microarray	Low	NA	No
P262	GSE181063	Lacy et al., 2020 Blood	>60	F	Low	ADV	ABC	NEC	No	Good	7.2	1	7.25479	1	Yes	Targeted	Tumor-only	CaVEMan, Pindel	Yes	Microarray	Low	NA	No
P716	GSE181063	Lacy et al., 2020 Blood	>60	F	High	Low	ABC	MCD	No	Poor	0.0575342	1	0.835616	1	Yes	Targeted	Tumor-only	CaVEMan, Pindel	Yes	Microarray	High	NA	No
DLBCL0039	Shen et al.	Shen et al., 2023 STTT	<60	F	Low	Low	UNC	NA	No	Poor	1.91573	1	7.74629	0	Yes	WGS/WES/Targeted	Tumor-only	Mutect2	NA	NA	NA	double-expressor	No
RMDB_419	GSE117556	Sha et al., 2019 JCO	<60	M	Low	ADV	UNC	NA	NA	Good	2.92402	0	2.92402	0	NA	Targeted	Tumor-only	UnifiedGenotyper	Yes	Microarray	Low	NA	NA
RMDB_646	GSE117556	Sha et al., 2019 JCO	>60	M	High	ADV	ABC	MCD	No	Good	4.87885	0	4.87885	0	Yes	Targeted	Tumor-only	UnifiedGenotyper	Yes	Microarray	Low	NA	NA
P890	GSE181063	Lacy et al., 2020 Blood	>60	M	Low	Low	ABC	MCD	No	Good	5.9589	1	6.05753	1	Yes	Targeted	Tumor-only	CaVEMan, Pindel	Yes	Microarray	Low	NA	No
P119	GSE181063	Lacy et al., 2020 Blood	>60	M	Low	ADV	GCB	EZB	No	Poor	0.8	1	12.9781	0	Yes	Targeted	Tumor-only	CaVEMan, Pindel	Yes	Microarray	High	NA	No
RMDB_894	GSE117556	Sha et al., 2019 JCO	>60	M	High	ADV	ABC	NA	NA	Good	2.00684	0	2.00684	0	NA	Targeted	Tumor-only	UnifiedGenotyper	Yes	Microarray	High	NA	NA
DLBCL0047	Shen et al.	Shen et al., 2023 STTT	<60	M	High	ADV	UNC	MCD	No	Good	6.71533	0	6.71533	0	Yes	WGS/WES/Targeted	Tumor-only	Mutect2	NA	NA	NA	double-expressor	No
DLBCL0052	Shen et al.	Shen et al., 2023 STTT	>60	M	Low	ADV	UNC	N1	No	Good	4.39535	1	5.49257	1	Yes	WGS/WES/Targeted	Tumor-only	Mutect2	NA	NA	NA	double-expressor	No
RMDB_161	GSE117556	Sha et al., 2019 JCO	>60	M	High	ADV	GCB	NA	NA	Poor	0.750171	1	0.881588	1	NA	Targeted	Tumor-only	UnifiedGenotyper	Yes	Microarray	High	NA	No
DLBCL0055	Shen et al.	Shen et al., 2023 STTT	<60	F	Low	ADV	UNC	NEC	No	Poor	1.41722	1	1.66444	1	Yes	WGS/WES/Targeted	Tumor-only	Mutect2	NA	NA	NA	double-expressor	No
P180	GSE181063	Lacy et al., 2020 Blood	>60	F	Low	Low	UNC	MCD	No	Good	5.04658	1	5.21644	1	Yes	Targeted	Tumor-only	CaVEMan, Pindel	Yes	Microarray	High	NA	No
P177	GSE181063	Lacy et al., 2020 Blood	<60	M	Low	Low	UNC	NEC	Yes	Poor	1.47123	1	2.89863	1	Yes	Targeted	Tumor-only	CaVEMan, Pindel	Yes	Microarray	High	NA	No
RMDB_138	GSE117556	Sha et al., 2019 JCO	<60	F	Low	Low	GCB	NA	NA	Good	5.02396	0	5.02396	0	NA	Targeted	Tumor-only	UnifiedGenotyper	Yes	Microarray	Low	NA	NA
RMDB_522	GSE117556	Sha et al., 2019 JCO	>60	F	Low	ADV	GCB	ST2	Yes	Good	3.31006	0	3.31006	0	Yes	Targeted	Tumor-only	UnifiedGenotyper	Yes	Microarray	Low	NA	NA
RMDB_120	GSE117556	Sha et al., 2019 JCO	<60	M	Low	ADV	ABC	NEC	No	Poor	0.536619	1	1.22382	1	Yes	Targeted	Tumor-only	UnifiedGenotyper	Yes	Microarray	Low	NA	NA
DLBCL0057	Shen et al.	Shen et al., 2023 STTT	<60	F	Low	Low	UNC	NA	No	Good	4.32584	0	4.32584	0	Yes	WGS/WES/Targeted	Tumor-only	Mutect2	NA	NA	NA	double-expressor	No
DLBCL0064	Shen et al.	Shen et al., 2023 STTT	>60	M	High	ADV	UNC	NA	No	Good	6.39302	0	6.39302	0	Yes	WGS/WES/Targeted	Tumor-only	Mutect2	NA	NA	NA	double-expressor	No
RMDB_863	GSE117556	Sha et al., 2019 JCO	>60	F	High	ADV	UNC	NA	NA	Good	2.98973	0	2.98973	0	NA	Targeted	Tumor-only	UnifiedGenotyper	Yes	Microarray	Low	NA	NA
RMDB_298	GSE117556	Sha et al., 2019 JCO	<60	M	High	ADV	UNC	NA	NA	Poor	0.555784	1	1.33881	0	NA	Targeted	Tumor-only	UnifiedGenotyper	Yes	Microarray	High	NA	NA
RMDB_430	GSE117556	Sha et al., 2019 JCO	>60	F	High	ADV	ABC	NA	NA	Good	3.3128	0	3.3128	0	NA	Targeted	Tumor-only	UnifiedGenotyper	Yes	Microarray	Low	NA	NA
RMDB_551	GSE117556	Sha et al., 2019 JCO	<60	F	Low	ADV	ABC	NA	NA	Good	2.43395	0	2.43395	0	NA	Targeted	Tumor-only	UnifiedGenotyper	Yes	Microarray	High	NA	NA
RMDB_205	GSE117556	Sha et al., 2019 JCO	>60	M	High	ADV	GCB	NA	NA	Poor	0.0602327	1	0.84052	1	NA	Targeted	Tumor-only	UnifiedGenotyper	Yes	Microarray	High	NA	double-hit
RMDB_465	GSE117556	Sha et al., 2019 JCO	>60	F	Low	Low	UNC	NA	NA	Good	2.31896	0	2.31896	0	NA	Targeted	Tumor-only	UnifiedGenotyper	Yes	Microarray	Low	NA	NA
DLBCL0075	Shen et al.	Shen et al., 2023 STTT	<60	F	Low	Low	UNC	NA	No	Good	2.12412	1	6.1019	0	Yes	WGS/WES/Targeted	Tumor-only	Mutect2	NA	NA	NA	double-expressor	No
RMDB_735	GSE117556	Sha et al., 2019 JCO	<60	F	Low	Low	GCB	NA	NA	Poor	0.457221	1	1.13347	1	NA	Targeted	Tumor-only	UnifiedGenotyper	Yes	Microarray	High	NA	NA
RMDB_292	GSE117556	Sha et al., 2019 JCO	>60	F	High	ADV	UNC	N1	No	Good	2.33539	0	2.33539	0	Yes	Targeted	Tumor-only	UnifiedGenotyper	Yes	Microarray	Low	NA	NA
P111	GSE181063	Lacy et al., 2020 Blood	>60	M	Low	Low	ABC	MCD	No	Good	11.3562	1	11.3178	1	Yes	Targeted	Tumor-only	CaVEMan, Pindel	Yes	Microarray	High	NA	No
P574	GSE181063	Lacy et al., 2020 Blood	<60	M	Low	Low	UNC	NEC	No	Good	2.32055	1	6.03014	1	Yes	Targeted	Tumor-only	CaVEMan, Pindel	Yes	Microarray	High	NA	No
DLBCL0076	Shen et al.	Shen et al., 2023 STTT	>60	M	Low	ADV	ABC	NEC	No	Poor	1.3395	1	1.7645	1	Yes	WGS/WES/Targeted	Tumor-only	Mutect2	NA	NA	NA	double-expressor	No
RMDB_672	GSE117556	Sha et al., 2019 JCO	>60	M	High	ADV	ABC	NA	NA	Poor	1.25667	1	1.42094	0	NA	Targeted	Tumor-only	UnifiedGenotyper	Yes	Microarray	High	NA	NA
RMDB_782	GSE117556	Sha et al., 2019 JCO	>60	F	High	ADV	ABC	NA	NA	Good	3.31828	0	3.31828	0	NA	Targeted	Tumor-only	UnifiedGenotyper	Yes	Microarray	Low	NA	NA
DLBCL0079	Shen et al.	Shen et al., 2023 STTT	>60	F	Low	Low	ABC	BN2/MCD	No	Poor	0.704383	1	0.771049	1	Yes	WGS/WES/Targeted	Tumor-only	Mutect2	NA	NA	NA	double-expressor	No
DLBCL0081	Shen et al.	Shen et al., 2023 STTT	<60	M	Low	ADV	GCB	ST2	No	Poor	0.627778	1	1.62222	1	Yes	WGS/WES/Targeted	Tumor-only	Mutect2	NA	NA	NA	double-expressor	No
P375	GSE181063	Lacy et al., 2020 Blood	<60	F	Low	Low	UNC	NEC	NA	Good	10.3205	0	10.6338	0	NA	Targeted	Tumor-only	CaVEMan, Pindel	Yes	Microarray	Low	NA	No
DLBCL0085	Shen et al.	Shen et al., 2023 STTT	<60	F	Low	Low	UNC	MCD	No	Good	6.06773	0	6.06773	0	Yes	WGS/WES/Targeted	Tumor-only	Mutect2	NA	NA	NA	double-expressor	No
P26	GSE181063	Lacy et al., 2020 Blood	<60	M	Low	Low	GCB	NEC	No	Good	13.9507	0	14.1151	0	Yes	Targeted	Tumor-only	CaVEMan, Pindel	Yes	Microarray	High	NA	No
DLBCL0088	Shen et al.	Shen et al., 2023 STTT	>60	F	High	ADV	UNC	NEC	No	Poor	0.720431	1	1.33988	1	Yes	WGS/WES/Targeted	Tumor-only	Mutect2	NA	NA	NA	double-expressor	No
P692	GSE181063	Lacy et al., 2020 Blood	<60	M	Low	ADV	ABC	EZB	No	Good	2.86027	1	6.81644	1	Yes	Targeted	Tumor-only	CaVEMan, Pindel	Yes	Microarray	Low	NA	No
RMDB_455	GSE117556	Sha et al., 2019 JCO	<60	M	Low	ADV	ABC	NA	NA	Good	4.6078	0	4.6078	0	NA	Targeted	Tumor-only	UnifiedGenotyper	Yes	Microarray	Low	NA	NA
P649	GSE181063	Lacy et al., 2020 Blood	>60	F	High	ADV	UNC	NEC	No	Good	8.17808	0	8.33425	0	Yes	Targeted	Tumor-only	CaVEMan, Pindel	Yes	Microarray	Low	NA	No
RMDB_668	GSE117556	Sha et al., 2019 JCO	>60	M	Low	ADV	ABC	MCD	No	Poor	0.528405	1	1.11978	1	Yes	Targeted	Tumor-only	UnifiedGenotyper	Yes	Microarray	High	NA	No
DLBCL0091	Shen et al.	Shen et al., 2023 STTT	>60	F	High	ADV	ABC	BN2	No	Good	5.2991	0	5.2991	0	Yes	WGS/WES/Targeted	Tumor-only	Mutect2	NA	NA	NA	double-expressor	No
RMDB_164	GSE117556	Sha et al., 2019 JCO	>60	M	High	ADV	GCB	NA	NA	Good	2.29432	0	2.29432	0	NA	Targeted	Tumor-only	UnifiedGenotyper	Yes	Microarray	Low	NA	No
P654	GSE181063	Lacy et al., 2020 Blood	<60	M	High	ADV	ABC	NEC	No	Poor	0.405479	1	1.15616	1	Yes	Targeted	Tumor-only	CaVEMan, Pindel	Yes	Microarray	Low	NA	No
DLBCL0098	Shen et al.	Shen et al., 2023 STTT	<60	M	Low	ADV	UNC	NEC	No	Poor	0.945298	1	1.65919	1	Yes	WGS/WES/Targeted	Tumor-only	Mutect2	NA	NA	NA	double-expressor	No
RMDB_432	GSE117556	Sha et al., 2019 JCO	<60	M	Low	ADV	GCB	EZB	No	Good	3.90965	0	3.90965	0	Yes	Targeted	Tumor-only	UnifiedGenotyper	Yes	Microarray	Low	NA	NA
RMDB_371	GSE117556	Sha et al., 2019 JCO	<60	M	High	ADV	GCB	NA	NA	Poor	1.22108	1	1.74401	1	NA	Targeted	Tumor-only	UnifiedGenotyper	Yes	Microarray	High	NA	No
DLBCL0100	Shen et al.	Shen et al., 2023 STTT	<60	M	Low	ADV	UNC	NEC	No	Good	5.84859	0	5.84859	0	Yes	WGS/WES/Targeted	Tumor-only	Mutect2	NA	NA	NA	double-expressor	No
RMDB_884	GSE117556	Sha et al., 2019 JCO	>60	M	High	ADV	ABC	NA	NA	Poor	1.43737	1	2.43942	0	NA	Targeted	Tumor-only	UnifiedGenotyper	Yes	Microarray	Low	NA	NA
P14	GSE181063	Lacy et al., 2020 Blood	<60	F	Low	NA	GCB	BN2	Yes	Poor	0.0109589	1	0.030137	1	Yes	Targeted	Tumor-only	CaVEMan, Pindel	Yes	Microarray	Low	NA	No
RMDB_538	GSE117556	Sha et al., 2019 JCO	>60	M	Low	Low	ABC	NA	NA	Good	5.05955	0	5.05955	0	NA	Targeted	Tumor-only	UnifiedGenotyper	Yes	Microarray	Low	NA	NA
RMDB_906	GSE117556	Sha et al., 2019 JCO	>60	M	Low	Low	ABC	NA	NA	Good	3.81383	0	3.81383	0	NA	Targeted	Tumor-only	UnifiedGenotyper	Yes	Microarray	Low	NA	NA
RMDB_30	GSE117556	Sha et al., 2019 JCO	>60	M	Low	ADV	GCB	NEC	Yes	Poor	1.07598	1	1.5332	0	Yes	Targeted	Tumor-only	UnifiedGenotyper	Yes	Microarray	Low	NA	NA
RMDB_561	GSE117556	Sha et al., 2019 JCO	<60	F	Low	Low	GCB	NA	NA	Good	3.43874	0	3.43874	0	NA	Targeted	Tumor-only	UnifiedGenotyper	Yes	Microarray	Low	NA	NA
RMDB_163	GSE117556	Sha et al., 2019 JCO	>60	M	Low	Low	ABC	NA	NA	Good	2.92129	0	2.92129	0	NA	Targeted	Tumor-only	UnifiedGenotyper	Yes	Microarray	Low	NA	NA
RMDB_332	GSE117556	Sha et al., 2019 JCO	>60	M	High	ADV	GCB	N1	No	Poor	0.807666	1	1.6345	1	Yes	Targeted	Tumor-only	UnifiedGenotyper	Yes	Microarray	Low	NA	No
RMDB_500	GSE117556	Sha et al., 2019 JCO	>60	M	High	ADV	GCB	NA	NA	Poor	0.898015	1	1.28131	0	NA	Targeted	Tumor-only	UnifiedGenotyper	Yes	Microarray	Low	NA	NA
DLBCL0102	Shen et al.	Shen et al., 2023 STTT	>60	M	Low	Low	UNC	NEC	No	Poor	0.918465	1	3.0018	1	Yes	WGS/WES/Targeted	Tumor-only	Mutect2	NA	NA	NA	double-expressor	No
RMDB_594	GSE117556	Sha et al., 2019 JCO	>60	F	High	ADV	UNC	NA	NA	Good	2.75975	0	2.75975	0	NA	Targeted	Tumor-only	UnifiedGenotyper	Yes	Microarray	Low	NA	NA
DLBCL0110	Shen et al.	Shen et al., 2023 STTT	<60	F	Low	Low	ABC	A53	No	Poor	0.545143	1	5.63403	0	Yes	WGS/WES/Targeted	Tumor-only	Mutect2	NA	NA	NA	double-expressor	No
DLBCL0123	Shen et al.	Shen et al., 2023 STTT	>60	F	High	ADV	UNC	NEC	No	Good	6.14202	0	6.14202	0	Yes	WGS/WES/Targeted	Tumor-only	Mutect2	NA	NA	NA	double-expressor	No
RMDB_172	GSE117556	Sha et al., 2019 JCO	>60	F	High	ADV	GCB	NA	NA	Poor	0.821355	1	0.821355	1	NA	Targeted	Tumor-only	UnifiedGenotyper	Yes	Microarray	Low	NA	No
P766	GSE181063	Lacy et al., 2020 Blood	<60	M	Low	Low	GCB	ST2	No	Good	4.29041	0	4.31233	0	Yes	Targeted	Tumor-only	CaVEMan, Pindel	Yes	Microarray	Low	NA	No
P490	GSE181063	Lacy et al., 2020 Blood	>60	F	Low	ADV	ABC	NEC	No	Good	3.86027	1	4.34247	1	Yes	Targeted	Tumor-only	CaVEMan, Pindel	Yes	Microarray	Low	NA	No
RMDB_311	GSE117556	Sha et al., 2019 JCO	>60	M	Low	Low	GCB	NA	NA	Poor	0.607803	1	1.37988	0	NA	Targeted	Tumor-only	UnifiedGenotyper	Yes	Microarray	Low	NA	NA
P887	GSE181063	Lacy et al., 2020 Blood	>60	M	High	ADV	GCB	EZB	Yes	Good	4.91507	1	4.93699	1	Yes	Targeted	Tumor-only	CaVEMan, Pindel	Yes	Microarray	High	NA	No
P292	GSE181063	Lacy et al., 2020 Blood	<60	M	Low	ADV	GCB	NEC	No	Good	11.0959	0	11.2986	0	Yes	Targeted	Tumor-only	CaVEMan, Pindel	Yes	Microarray	Low	NA	No
RMDB_281	GSE117556	Sha et al., 2019 JCO	<60	M	Low	Low	UNC	NA	NA	Good	2.08077	1	2.08077	1	NA	Targeted	Tumor-only	UnifiedGenotyper	Yes	Microarray	High	NA	NA
P901	GSE181063	Lacy et al., 2020 Blood	>60	M	High	ADV	GCB	NEC	No	Good	6.29863	0	6.49315	0	Yes	Targeted	Tumor-only	CaVEMan, Pindel	Yes	Microarray	Low	NA	No
P897	GSE181063	Lacy et al., 2020 Blood	>60	F	Low	Low	ABC	MCD	No	Good	5.5589	1	5.62192	1	Yes	Targeted	Tumor-only	CaVEMan, Pindel	Yes	Microarray	Low	NA	No
RMDB_195	GSE117556	Sha et al., 2019 JCO	>60	M	Low	Low	ABC	MCD	No	Good	4.3833	0	4.3833	0	Yes	Targeted	Tumor-only	UnifiedGenotyper	Yes	Microarray	Low	NA	No
RMDB_770	GSE117556	Sha et al., 2019 JCO	<60	M	Low	ADV	GCB	NA	NA	Good	3.73169	0	3.73169	0	NA	Targeted	Tumor-only	UnifiedGenotyper	Yes	Microarray	Low	NA	NA
DLBCL0126	Shen et al.	Shen et al., 2023 STTT	<60	M	Low	Low	UNC	NEC	No	Good	5.97905	0	5.97905	0	Yes	WGS/WES/Targeted	Tumor-only	Mutect2	NA	NA	NA	double-expressor	No
DLBCL0146	Shen et al.	Shen et al., 2023 STTT	<60	F	Low	Low	UNC	NA	No	Good	3.40632	0	3.40632	0	Yes	WGS/WES/Targeted	Tumor-only	Mutect2	NA	NA	NA	double-expressor	No
P836	GSE181063	Lacy et al., 2020 Blood	>60	M	Low	Low	GCB	EZB	No	Good	3.52603	1	6.9589	0	Yes	Targeted	Tumor-only	CaVEMan, Pindel	Yes	Microarray	Low	NA	No
P517	GSE181063	Lacy et al., 2020 Blood	>60	F	Low	Low	GCB	EZB	No	Good	8.36712	1	8.4274	1	Yes	Targeted	Tumor-only	CaVEMan, Pindel	Yes	Microarray	Low	NA	No
RMDB_353	GSE117556	Sha et al., 2019 JCO	<60	F	High	ADV	GCB	NA	NA	Poor	1.68652	1	2.38467	0	NA	Targeted	Tumor-only	UnifiedGenotyper	Yes	Microarray	Low	NA	NA
RMDB_786	GSE117556	Sha et al., 2019 JCO	>60	F	Low	ADV	GCB	NA	NA	Good	2.83641	0	2.83641	0	NA	Targeted	Tumor-only	UnifiedGenotyper	Yes	Microarray	High	NA	NA
DLBCL0151	Shen et al.	Shen et al., 2023 STTT	>60	M	Low	ADV	GCB	BN2	No	Poor	1.64219	1	2.10886	1	Yes	WGS/WES/Targeted	Tumor-only	Mutect2	NA	NA	NA	double-expressor	Double-hit
P382	GSE181063	Lacy et al., 2020 Blood	>60	M	High	ADV	ABC	BN2	No	Good	10.3753	0	10.5644	0	Yes	Targeted	Tumor-only	CaVEMan, Pindel	Yes	Microarray	Low	NA	No
RMDB_3	GSE117556	Sha et al., 2019 JCO	>60	M	High	ADV	GCB	NA	NA	Poor	0.479124	1	1.13621	1	NA	Targeted	Tumor-only	UnifiedGenotyper	Yes	Microarray	Low	NA	NA
RMDB_617	GSE117556	Sha et al., 2019 JCO	>60	M	Low	Low	GCB	NA	NA	Good	4.5065	0	4.5065	0	NA	Targeted	Tumor-only	UnifiedGenotyper	Yes	Microarray	Low	NA	NA
DLBCL0153	Shen et al.	Shen et al., 2023 STTT	<60	F	High	ADV	ABC	MCD	No	Good	6.07658	0	6.07658	0	Yes	WGS/WES/Targeted	Tumor-only	Mutect2	NA	NA	NA	double-expressor	No
P5	GSE181063	Lacy et al., 2020 Blood	>60	F	High	ADV	GCB	BN2	Yes	Good	3.59178	1	4.32877	1	Yes	Targeted	Tumor-only	CaVEMan, Pindel	Yes	Microarray	Low	NA	No
RMDB_529	GSE117556	Sha et al., 2019 JCO	<60	M	Low	Low	GCB	NA	NA	Poor	0.646133	1	1.5332	0	NA	Targeted	Tumor-only	UnifiedGenotyper	Yes	Microarray	High	NA	NA
RMDB_504	GSE117556	Sha et al., 2019 JCO	>60	M	High	ADV	GCB	NA	NA	Poor	0.657084	1	1.23203	0	NA	Targeted	Tumor-only	UnifiedGenotyper	Yes	Microarray	Low	NA	double-hit
P149	GSE181063	Lacy et al., 2020 Blood	>60	F	High	ADV	GCB	NEC	Yes	Poor	0.953425	1	1.09041	1	Yes	Targeted	Tumor-only	CaVEMan, Pindel	Yes	Microarray	Low	NA	No
P880	GSE181063	Lacy et al., 2020 Blood	<60	M	Low	ADV	GCB	ST2	No	Good	6.43014	0	6.61644	0	Yes	Targeted	Tumor-only	CaVEMan, Pindel	Yes	Microarray	Low	NA	No
RMDB_458	GSE117556	Sha et al., 2019 JCO	<60	M	Low	Low	ABC	NEC	No	Good	3.31554	0	3.31554	0	Yes	Targeted	Tumor-only	UnifiedGenotyper	Yes	Microarray	Low	NA	NA
P500	GSE181063	Lacy et al., 2020 Blood	>60	M	High	ADV	UNC	N1	Yes	Poor	0.306849	1	0.506849	1	Yes	Targeted	Tumor-only	CaVEMan, Pindel	Yes	Microarray	Low	NA	No
P841	GSE181063	Lacy et al., 2020 Blood	<60	M	Low	Low	GCB	NEC	No	Good	6.67945	0	6.92055	0	Yes	Targeted	Tumor-only	CaVEMan, Pindel	Yes	Microarray	Low	NA	No
P785	GSE181063	Lacy et al., 2020 Blood	>60	F	Low	Low	GCB	NEC	No	Good	7.18082	0	7.34521	0	Yes	Targeted	Tumor-only	CaVEMan, Pindel	Yes	Microarray	Low	NA	No
RMDB_567	GSE117556	Sha et al., 2019 JCO	>60	M	High	ADV	GCB	NA	NA	Poor	0.073922	1	0.073922	1	NA	Targeted	Tumor-only	UnifiedGenotyper	Yes	Microarray	High	NA	NA
RMDB_88	GSE117556	Sha et al., 2019 JCO	<60	M	Low	Low	ABC	NA	NA	Good	2.80356	0	2.80356	0	NA	Targeted	Tumor-only	UnifiedGenotyper	Yes	Microarray	Low	NA	NA
P751	GSE181063	Lacy et al., 2020 Blood	>60	M	Low	Low	ABC	EZB	No	Good	7.32877	0	7.5726	0	Yes	Targeted	Tumor-only	CaVEMan, Pindel	Yes	Microarray	Low	NA	No
DLBCL0154	Shen et al.	Shen et al., 2023 STTT	<60	M	Low	Low	GCB	A53	No	Poor	1.3255	1	1.3255	1	Yes	WGS/WES/Targeted	Tumor-only	Mutect2	NA	NA	NA	double-expressor	No
P837	GSE181063	Lacy et al., 2020 Blood	>60	F	Low	ADV	GCB	EZB	No	Good	6.80548	0	6.95616	0	Yes	Targeted	Tumor-only	CaVEMan, Pindel	Yes	Microarray	Low	NA	No
P106	GSE181063	Lacy et al., 2020 Blood	>60	F	High	ADV	GCB	NEC	No	Good	5.10959	1	5.16438	1	Yes	Targeted	Tumor-only	CaVEMan, Pindel	Yes	Microarray	Low	NA	No
RMDB_588	GSE117556	Sha et al., 2019 JCO	<60	M	Low	ADV	GCB	NA	NA	Poor	1.28405	1	1.28405	0	NA	Targeted	Tumor-only	UnifiedGenotyper	Yes	Microarray	High	NA	NA
RMDB_912	GSE117556	Sha et al., 2019 JCO	>60	F	High	ADV	GCB	NA	NA	Good	3.45243	0	3.45243	0	NA	Targeted	Tumor-only	UnifiedGenotyper	Yes	Microarray	Low	NA	NA
P687	GSE181063	Lacy et al., 2020 Blood	>60	F	Low	NA	UNC	BN2	No	Poor	0.20274	1	0.276712	1	Yes	Targeted	Tumor-only	CaVEMan, Pindel	Yes	Microarray	Low	NA	No
DLBCL0169	Shen et al.	Shen et al., 2023 STTT	>60	F	Low	Low	UNC	NEC	No	Good	2.85088	1	5.56199	0	Yes	WGS/WES/Targeted	Tumor-only	Mutect2	NA	NA	NA	double-expressor	No
RMDB_378	GSE117556	Sha et al., 2019 JCO	>60	M	High	ADV	GCB	NA	NA	Good	2.59274	0	2.59274	0	NA	Targeted	Tumor-only	UnifiedGenotyper	Yes	Microarray	High	NA	NA
P47	GSE181063	Lacy et al., 2020 Blood	<60	M	Low	Low	GCB	NEC	Yes	Poor	0.326027	1	0.542466	1	Yes	Targeted	Tumor-only	CaVEMan, Pindel	Yes	Microarray	Low	NA	No
RMDB_846	GSE117556	Sha et al., 2019 JCO	>60	F	Low	Low	GCB	NA	NA	Good	3.31554	0	3.31554	0	NA	Targeted	Tumor-only	UnifiedGenotyper	Yes	Microarray	Low	NA	NA
RMDB_136	GSE117556	Sha et al., 2019 JCO	>60	F	Low	Low	ABC	NA	NA	Poor	1.99316	1	2.5024	1	NA	Targeted	Tumor-only	UnifiedGenotyper	Yes	Microarray	High	NA	NA
RMDB_739	GSE117556	Sha et al., 2019 JCO	>60	F	High	ADV	ABC	NA	NA	Poor	0.136893	1	0.136893	1	NA	Targeted	Tumor-only	UnifiedGenotyper	Yes	Microarray	Low	NA	NA
P923	GSE181063	Lacy et al., 2020 Blood	<60	F	Low	NA	GCB	NEC	No	Good	5.90685	0	6.31781	0	Yes	Targeted	Tumor-only	CaVEMan, Pindel	Yes	Microarray	Low	NA	No
DLBCL0171	Shen et al.	Shen et al., 2023 STTT	<60	M	Low	Low	UNC	NEC	No	Good	2.91453	1	4.94786	0	Yes	WGS/WES/Targeted	Tumor-only	Mutect2	NA	NA	NA	double-expressor	No
P475	GSE181063	Lacy et al., 2020 Blood	>60	M	High	ADV	ABC	N1	Yes	Poor	0.287671	1	0.558904	1	Yes	Targeted	Tumor-only	CaVEMan, Pindel	Yes	Microarray	Low	NA	No
DLBCL0172	Shen et al.	Shen et al., 2023 STTT	<60	M	Low	Low	UNC	NA	No	Good	5.61464	0	5.61464	0	Yes	WGS/WES/Targeted	Tumor-only	Mutect2	NA	NA	NA	double-expressor	No
DLBCL0177	Shen et al.	Shen et al., 2023 STTT	>60	M	Low	ADV	ABC	MCD	No	Good	4.28246	1	4.82691	0	Yes	WGS/WES/Targeted	Tumor-only	Mutect2	NA	NA	NA	double-expressor	No
DLBCL0187	Shen et al.	Shen et al., 2023 STTT	>60	M	Low	Low	ABC	NEC	No	Good	5.49722	0	5.49722	0	Yes	WGS/WES/Targeted	Tumor-only	Mutect2	NA	NA	NA	double-expressor	No
P587	GSE181063	Lacy et al., 2020 Blood	>60	F	High	ADV	GCB	EZB	No	Good	8.61096	0	8.78082	0	Yes	Targeted	Tumor-only	CaVEMan, Pindel	Yes	Microarray	High	NA	No
RMDB_145	GSE117556	Sha et al., 2019 JCO	>60	M	Low	ADV	ABC	NA	NA	Poor	0.238193	1	1.82067	1	NA	Targeted	Tumor-only	UnifiedGenotyper	Yes	Microarray	Low	NA	NA
P151	GSE181063	Lacy et al., 2020 Blood	<60	M	Low	ADV	UNC	BN2	No	Good	10.9753	1	11.063	1	Yes	Targeted	Tumor-only	CaVEMan, Pindel	Yes	Microarray	Low	NA	No
RMDB_511	GSE117556	Sha et al., 2019 JCO	>60	F	High	ADV	UNC	NA	NA	Good	3.88501	0	3.88501	0	NA	Targeted	Tumor-only	UnifiedGenotyper	Yes	Microarray	Low	NA	NA
RMDB_643	GSE117556	Sha et al., 2019 JCO	<60	F	Low	Low	GCB	EZB	No	Good	3.59754	0	3.59754	0	Yes	Targeted	Tumor-only	UnifiedGenotyper	Yes	Microarray	Low	NA	NA
P208	GSE181063	Lacy et al., 2020 Blood	>60	M	High	ADV	ABC	NEC	No	Poor	0.468493	1	0.756164	1	Yes	Targeted	Tumor-only	CaVEMan, Pindel	Yes	Microarray	Low	NA	No
RMDB_350	GSE117556	Sha et al., 2019 JCO	>60	F	High	ADV	GCB	NA	NA	Poor	0.268309	1	0.386037	1	NA	Targeted	Tumor-only	UnifiedGenotyper	Yes	Microarray	Low	NA	NA
RMDB_94	GSE117556	Sha et al., 2019 JCO	>60	M	High	ADV	GCB	NA	NA	Poor	1.28953	1	2.30253	0	NA	Targeted	Tumor-only	UnifiedGenotyper	Yes	Microarray	Low	NA	NA
RMDB_696	GSE117556	Sha et al., 2019 JCO	>60	M	Low	ADV	ABC	NA	NA	Good	2.29979	0	2.29979	0	NA	Targeted	Tumor-only	UnifiedGenotyper	Yes	Microarray	High	NA	NA
RMDB_489	GSE117556	Sha et al., 2019 JCO	<60	F	High	ADV	GCB	ST2	No	Poor	0.531143	1	1.39357	1	Yes	Targeted	Tumor-only	UnifiedGenotyper	Yes	Microarray	Low	NA	NA
RMDB_18	GSE117556	Sha et al., 2019 JCO	>60	M	Low	Low	GCB	NA	NA	Good	3.46612	0	3.46612	0	NA	Targeted	Tumor-only	UnifiedGenotyper	Yes	Microarray	Low	NA	NA
DLBCL0197	Shen et al.	Shen et al., 2023 STTT	>60	F	High	ADV	UNC	NEC	No	Good	5.03056	0	5.03056	0	Yes	WGS/WES/Targeted	Tumor-only	Mutect2	NA	NA	NA	double-expressor	No
RMDB_356	GSE117556	Sha et al., 2019 JCO	>60	M	High	ADV	GCB	NA	NA	Poor	0.238193	1	0.238193	1	NA	Targeted	Tumor-only	UnifiedGenotyper	Yes	Microarray	Low	NA	NA
P812	GSE181063	Lacy et al., 2020 Blood	<60	M	Low	ADV	GCB	NEC	Yes	Poor	0.89863	1	7.11233	0	Yes	Targeted	Tumor-only	CaVEMan, Pindel	Yes	Microarray	Low	NA	No
DLBCL0198	Shen et al.	Shen et al., 2023 STTT	<60	M	Low	ADV	ABC	BN2	No	Poor	0.544444	1	0.713889	1	Yes	WGS/WES/Targeted	Tumor-only	Mutect2	NA	NA	NA	double-expressor	No
RMDB_907	GSE117556	Sha et al., 2019 JCO	<60	M	Low	ADV	GCB	NA	NA	Good	2.42847	0	2.42847	0	NA	Targeted	Tumor-only	UnifiedGenotyper	Yes	Microarray	Low	NA	NA
DLBCL0200	Shen et al.	Shen et al., 2023 STTT	>60	M	Low	Low	UNC	NA	No	Good	5.28333	0	5.28333	0	Yes	WGS/WES/Targeted	Tumor-only	Mutect2	NA	NA	NA	double-expressor	No
P159	GSE181063	Lacy et al., 2020 Blood	>60	M	High	ADV	GCB	EZB	Yes	Poor	0.0547945	1	0.0821918	1	Yes	Targeted	Tumor-only	CaVEMan, Pindel	Yes	Microarray	Low	NA	No
RMDB_98	GSE117556	Sha et al., 2019 JCO	>60	F	Low	ADV	GCB	NEC	No	Good	3.33744	0	3.33744	0	Yes	Targeted	Tumor-only	UnifiedGenotyper	Yes	Microarray	Low	NA	double-hit
DLBCL0204	Shen et al.	Shen et al., 2023 STTT	>60	F	High	ADV	UNC	NEC	No	Poor	1.68611	1	1.68611	1	Yes	WGS/WES/Targeted	Tumor-only	Mutect2	NA	NA	NA	double-expressor	No
RMDB_101	GSE117556	Sha et al., 2019 JCO	>60	M	High	ADV	GCB	NA	NA	Good	3.3128	0	3.3128	0	NA	Targeted	Tumor-only	UnifiedGenotyper	Yes	Microarray	Low	NA	NA
DLBCL0206	Shen et al.	Shen et al., 2023 STTT	<60	M	High	ADV	ABC	NEC	No	Poor	0.322222	1	0.491667	1	Yes	WGS/WES/Targeted	Tumor-only	Mutect2	NA	NA	NA	double-expressor	No
RMDB_624	GSE117556	Sha et al., 2019 JCO	>60	M	High	Low	ABC	NA	NA	Good	3.78371	0	3.78371	0	NA	Targeted	Tumor-only	UnifiedGenotyper	Yes	Microarray	Low	NA	NA
RMDB_181	GSE117556	Sha et al., 2019 JCO	<60	F	High	Low	UNC	NA	NA	Poor	1.49213	1	1.53046	0	NA	Targeted	Tumor-only	UnifiedGenotyper	Yes	Microarray	Low	NA	NA
RMDB_52	GSE117556	Sha et al., 2019 JCO	<60	M	Low	Low	GCB	NA	NA	Good	4.25736	0	4.25736	0	NA	Targeted	Tumor-only	UnifiedGenotyper	Yes	Microarray	Low	NA	NA
RMDB_536	GSE117556	Sha et al., 2019 JCO	>60	F	Low	Low	UNC	NA	NA	Good	2.08077	0	2.08077	0	NA	Targeted	Tumor-only	UnifiedGenotyper	Yes	Microarray	Low	NA	NA
DLBCL0209	Shen et al.	Shen et al., 2023 STTT	<60	F	High	ADV	GCB	NA	No	Poor	0.638889	1	5.14444	0	Yes	WGS/WES/Targeted	Tumor-only	Mutect2	NA	NA	NA	double-expressor	No
RMDB_386	GSE117556	Sha et al., 2019 JCO	>60	M	High	Low	ABC	NA	NA	Poor	0.895277	1	0.903491	1	NA	Targeted	Tumor-only	UnifiedGenotyper	Yes	Microarray	High	NA	NA
RMDB_13	GSE117556	Sha et al., 2019 JCO	>60	M	High	ADV	GCB	NEC	No	Good	4.17522	0	4.17522	0	Yes	Targeted	Tumor-only	UnifiedGenotyper	Yes	Microarray	Low	NA	No
P343	GSE181063	Lacy et al., 2020 Blood	>60	F	High	ADV	GCB	EZB	Yes	Poor	0.890411	1	1.08767	1	Yes	Targeted	Tumor-only	CaVEMan, Pindel	Yes	Microarray	Low	NA	No
RMDB_479	GSE117556	Sha et al., 2019 JCO	<60	F	High	ADV	GCB	NA	NA	Good	3.29637	0	3.29637	0	NA	Targeted	Tumor-only	UnifiedGenotyper	Yes	Microarray	Low	NA	NA
P216	GSE181063	Lacy et al., 2020 Blood	>60	M	Low	Low	ABC	NEC	No	Good	6.61644	1	6.68767	1	Yes	Targeted	Tumor-only	CaVEMan, Pindel	Yes	Microarray	Low	NA	No
RMDB_67	GSE117556	Sha et al., 2019 JCO	>60	M	Low	Low	GCB	NA	NA	Good	2.2642	0	2.2642	0	NA	Targeted	Tumor-only	UnifiedGenotyper	Yes	Microarray	Low	NA	NA
RMDB_746	GSE117556	Sha et al., 2019 JCO	>60	F	High	ADV	UNC	NA	NA	Good	2.22313	0	2.22313	0	NA	Targeted	Tumor-only	UnifiedGenotyper	Yes	Microarray	High	NA	NA
RMDB_200	GSE117556	Sha et al., 2019 JCO	>60	M	High	ADV	GCB	NA	NA	Good	3.46886	0	3.46886	0	NA	Targeted	Tumor-only	UnifiedGenotyper	Yes	Microarray	Low	NA	NA
RMDB_204	GSE117556	Sha et al., 2019 JCO	>60	F	High	ADV	UNC	N1	No	Good	2.00411	0	2.00411	0	Yes	Targeted	Tumor-only	UnifiedGenotyper	Yes	Microarray	Low	NA	NA
RMDB_17	GSE117556	Sha et al., 2019 JCO	>60	M	Low	Low	ABC	NA	NA	Poor	0.796715	1	2.15469	1	NA	Targeted	Tumor-only	UnifiedGenotyper	Yes	Microarray	Low	NA	NA
DLBCL0215	Shen et al.	Shen et al., 2023 STTT	<60	M	Low	ADV	ABC	MCD	No	Poor	1.05556	1	2.46667	0	Yes	WGS/WES/Targeted	Tumor-only	Mutect2	NA	NA	NA	double-expressor	No
RMDB_901	GSE117556	Sha et al., 2019 JCO	>60	F	High	ADV	GCB	NA	NA	Good	2.2423	0	2.2423	0	NA	Targeted	Tumor-only	UnifiedGenotyper	Yes	Microarray	Low	NA	NA
RMDB_197	GSE117556	Sha et al., 2019 JCO	>60	F	High	ADV	GCB	EZB	No	Good	3.42231	0	3.42231	0	Yes	Targeted	Tumor-only	UnifiedGenotyper	Yes	Microarray	Low	NA	No
P396	GSE181063	Lacy et al., 2020 Blood	>60	F	High	ADV	GCB	NEC	Yes	Good	10.2849	0	10.4658	0	Yes	Targeted	Tumor-only	CaVEMan, Pindel	Yes	Microarray	Low	NA	No
P99	GSE181063	Lacy et al., 2020 Blood	>60	M	High	ADV	GCB	EZB	No	Good	3.65479	1	3.84658	1	Yes	Targeted	Tumor-only	CaVEMan, Pindel	Yes	Microarray	Low	NA	No
DLBCL0226	Shen et al.	Shen et al., 2023 STTT	>60	F	High	ADV	UNC	MCD	No	Good	4.85833	0	4.85833	0	Yes	WGS/WES/Targeted	Tumor-only	Mutect2	NA	NA	NA	double-expressor	No
P234	GSE181063	Lacy et al., 2020 Blood	<60	M	Low	ADV	UNC	BN2	Yes	Good	10.3425	1	10.4	1	Yes	Targeted	Tumor-only	CaVEMan, Pindel	Yes	Microarray	Low	NA	No
RMDB_105	GSE117556	Sha et al., 2019 JCO	<60	F	High	ADV	ABC	NA	NA	Good	3.00342	0	3.00342	0	NA	Targeted	Tumor-only	UnifiedGenotyper	Yes	Microarray	Low	NA	NA
P551	GSE181063	Lacy et al., 2020 Blood	>60	M	Low	ADV	GCB	NEC	Yes	Good	7.18904	1	7.31233	1	Yes	Targeted	Tumor-only	CaVEMan, Pindel	Yes	Microarray	Low	NA	No
RMDB_403	GSE117556	Sha et al., 2019 JCO	>60	M	High	ADV	ABC	NA	NA	Good	3.37303	0	3.37303	0	NA	Targeted	Tumor-only	UnifiedGenotyper	Yes	Microarray	Low	NA	NA
P224	GSE181063	Lacy et al., 2020 Blood	>60	M	NA	ADV	UNC	NEC	NA	Good	5.83288	1	5.85352	1	NA	Targeted	Tumor-only	CaVEMan, Pindel	Yes	Microarray	Low	NA	No
RMDB_14	GSE117556	Sha et al., 2019 JCO	>60	F	High	ADV	UNC	NEC	No	Poor	0.870637	1	1.53867	1	Yes	Targeted	Tumor-only	UnifiedGenotyper	Yes	Microarray	Low	NA	NA
RMDB_381	GSE117556	Sha et al., 2019 JCO	>60	M	Low	ADV	GCB	NA	NA	Good	2.52977	0	2.52977	0	NA	Targeted	Tumor-only	UnifiedGenotyper	Yes	Microarray	Low	NA	No
RMDB_816	GSE117556	Sha et al., 2019 JCO	>60	M	Low	Low	ABC	NA	NA	Good	2.1191	0	2.1191	0	NA	Targeted	Tumor-only	UnifiedGenotyper	Yes	Microarray	Low	NA	NA
RMDB_219	GSE117556	Sha et al., 2019 JCO	<60	M	High	ADV	GCB	NA	NA	Poor	0.550308	1	1.35524	0	NA	Targeted	Tumor-only	UnifiedGenotyper	Yes	Microarray	Low	NA	No
P442	GSE181063	Lacy et al., 2020 Blood	<60	M	Low	ADV	GCB	EZB	Yes	Good	9.92329	0	10.0877	0	Yes	Targeted	Tumor-only	CaVEMan, Pindel	Yes	Microarray	Low	NA	No
P786	GSE181063	Lacy et al., 2020 Blood	>60	M	Low	NA	GCB	NEC	No	Good	4.37534	1	6.39726	1	Yes	Targeted	Tumor-only	CaVEMan, Pindel	Yes	Microarray	Low	NA	No
P60	GSE181063	Lacy et al., 2020 Blood	>60	M	Low	Low	ABC	MCD	No	Good	12.3315	1	12.4959	1	Yes	Targeted	Tumor-only	CaVEMan, Pindel	Yes	Microarray	Low	NA	No
DLBCL0227	Shen et al.	Shen et al., 2023 STTT	<60	F	Low	Low	ABC	MCD	Yes	Good	4.83056	0	4.83056	0	Yes	WGS/WES/Targeted	Tumor-only	Mutect2	NA	NA	NA	double-expressor	No
P542	GSE181063	Lacy et al., 2020 Blood	>60	F	High	ADV	GCB	BN2	No	Poor	1.4	1	1.4137	1	Yes	Targeted	Tumor-only	CaVEMan, Pindel	Yes	Microarray	Low	NA	No
DLBCL0235	Shen et al.	Shen et al., 2023 STTT	<60	F	Low	ADV	ABC	N1	No	Good	4.8	0	4.8	0	Yes	WGS/WES/Targeted	Tumor-only	Mutect2	NA	NA	NA	double-expressor	No
RMDB_677	GSE117556	Sha et al., 2019 JCO	<60	F	High	ADV	UNC	NA	NA	Good	2.31622	0	2.31622	0	NA	Targeted	Tumor-only	UnifiedGenotyper	Yes	Microarray	Low	NA	NA
P187	GSE181063	Lacy et al., 2020 Blood	>60	F	Low	Low	GCB	BN2	Yes	Good	7.31507	1	7.33151	1	Yes	Targeted	Tumor-only	CaVEMan, Pindel	Yes	Microarray	Low	NA	No
RMDB_408	GSE117556	Sha et al., 2019 JCO	>60	M	High	ADV	GCB	NA	NA	Poor	0.944559	1	1.3744	0	NA	Targeted	Tumor-only	UnifiedGenotyper	Yes	Microarray	High	NA	NA
DLBCL0241	Shen et al.	Shen et al., 2023 STTT	>60	M	Low	Low	GCB	BN2	No	Good	4.75	0	4.75	0	Yes	WGS/WES/Targeted	Tumor-only	Mutect2	NA	NA	NA	double-expressor	No
RMDB_836	GSE117556	Sha et al., 2019 JCO	<60	M	High	ADV	UNC	NA	No	Poor	0.668036	1	0.856947	1	Yes	Targeted	Tumor-only	UnifiedGenotyper	Yes	Microarray	Low	NA	NA
DLBCL0243	Shen et al.	Shen et al., 2023 STTT	>60	M	High	ADV	UNC	NEC	No	Good	4.71111	0	4.71111	0	Yes	WGS/WES/Targeted	Tumor-only	Mutect2	NA	NA	NA	double-expressor	No
P877	GSE181063	Lacy et al., 2020 Blood	>60	M	High	ADV	GCB	BN2	No	Good	6.50411	0	6.65479	0	Yes	Targeted	Tumor-only	CaVEMan, Pindel	Yes	Microarray	Low	NA	No
DLBCL0246	Shen et al.	Shen et al., 2023 STTT	>60	F	Low	Low	ABC	NEC	No	Poor	0.811111	1	1.18333	1	Yes	WGS/WES/Targeted	Tumor-only	Mutect2	NA	NA	NA	double-expressor	No
DLBCL0248	Shen et al.	Shen et al., 2023 STTT	>60	M	Low	ADV	GCB	NA	No	Poor	1.28611	1	1.28611	1	Yes	WGS/WES/Targeted	Tumor-only	Mutect2	NA	NA	NA	double-expressor	No
RMDB_690	GSE117556	Sha et al., 2019 JCO	>60	F	Low	ADV	ABC	N1	Yes	Good	4.04381	0	4.04381	0	Yes	Targeted	Tumor-only	UnifiedGenotyper	Yes	Microarray	Low	NA	No
RMDB_547	GSE117556	Sha et al., 2019 JCO	>60	M	Low	ADV	ABC	N1	Yes	Good	2.45585	0	2.45585	0	Yes	Targeted	Tumor-only	UnifiedGenotyper	Yes	Microarray	Low	NA	No
P911	GSE181063	Lacy et al., 2020 Blood	<60	M	Low	Low	UNC	EZB	No	Good	6.21918	0	6.42466	0	Yes	Targeted	Tumor-only	CaVEMan, Pindel	Yes	Microarray	Low	NA	No
RMDB_449	GSE117556	Sha et al., 2019 JCO	>60	M	High	ADV	ABC	NEC	No	Good	2.4668	0	2.4668	0	Yes	Targeted	Tumor-only	UnifiedGenotyper	Yes	Microarray	Low	NA	NA
RMDB_861	GSE117556	Sha et al., 2019 JCO	>60	M	High	ADV	UNC	NA	NA	Good	3.34839	0	3.34839	0	NA	Targeted	Tumor-only	UnifiedGenotyper	Yes	Microarray	Low	NA	NA
P156	GSE181063	Lacy et al., 2020 Blood	>60	F	Low	Low	UNC	N1	No	Good	12.3699	0	12.6192	0	Yes	Targeted	Tumor-only	CaVEMan, Pindel	Yes	Microarray	Low	NA	No
P402	GSE181063	Lacy et al., 2020 Blood	>60	F	High	ADV	UNC	N1	No	Good	5.8411	1	10.4055	0	Yes	Targeted	Tumor-only	CaVEMan, Pindel	Yes	Microarray	Low	NA	No
DLBCL0257	Shen et al.	Shen et al., 2023 STTT	>60	M	Low	Low	UNC	NA	No	Good	8.12222	0	8.12222	0	Yes	WGS/WES/Targeted	Tumor-only	Mutect2	NA	NA	NA	double-expressor	No
DLBCL0258	Shen et al.	Shen et al., 2023 STTT	>60	F	Low	Low	UNC	NA	Yes	Good	6.14587	0	6.14587	0	Yes	WGS/WES/Targeted	Tumor-only	Mutect2	NA	NA	NA	double-expressor	No
P339	GSE181063	Lacy et al., 2020 Blood	<60	M	High	ADV	UNC	NEC	No	Good	2.00548	1	2.58356	0	Yes	Targeted	Tumor-only	CaVEMan, Pindel	Yes	Microarray	Low	NA	No
RMDB_582	GSE117556	Sha et al., 2019 JCO	<60	M	Low	Low	GCB	NA	NA	Good	3.38946	0	3.38946	0	NA	Targeted	Tumor-only	UnifiedGenotyper	Yes	Microarray	Low	NA	NA
DLBCL0264	Shen et al.	Shen et al., 2023 STTT	>60	F	Low	Low	UNC	NA	No	Poor	0.541667	1	3.16389	1	Yes	WGS/WES/Targeted	Tumor-only	Mutect2	NA	NA	NA	double-expressor	No
P184	GSE181063	Lacy et al., 2020 Blood	>60	M	High	ADV	GCB	ST2	No	Poor	0.00273973	1	0.0712329	1	Yes	Targeted	Tumor-only	CaVEMan, Pindel	Yes	Microarray	Low	NA	No
P902	GSE181063	Lacy et al., 2020 Blood	>60	M	High	ADV	GCB	NEC	No	Good	6.30959	0	6.47397	0	Yes	Targeted	Tumor-only	CaVEMan, Pindel	Yes	Microarray	Low	NA	No
RMDB_908	GSE117556	Sha et al., 2019 JCO	>60	M	High	ADV	UNC	NA	NA	Good	2.39288	0	2.39288	0	NA	Targeted	Tumor-only	UnifiedGenotyper	Yes	Microarray	Low	NA	NA
RMDB_55	GSE117556	Sha et al., 2019 JCO	<60	M	Low	ADV	UNC	ST2	No	Poor	0.479124	1	0.506502	0	Yes	Targeted	Tumor-only	UnifiedGenotyper	Yes	Microarray	Low	NA	NA
RMDB_415	GSE117556	Sha et al., 2019 JCO	>60	F	High	Low	GCB	MCD	No	Good	2.28884	0	2.28884	0	Yes	Targeted	Tumor-only	UnifiedGenotyper	Yes	Microarray	Low	NA	NA
RMDB_476	GSE117556	Sha et al., 2019 JCO	<60	M	Low	ADV	UNC	NEC	No	Poor	0.933607	1	2.16564	0	Yes	Targeted	Tumor-only	UnifiedGenotyper	Yes	Microarray	Low	NA	NA
RMDB_878	GSE117556	Sha et al., 2019 JCO	>60	F	High	ADV	GCB	NA	NA	Poor	0.558522	1	0.829569	1	NA	Targeted	Tumor-only	UnifiedGenotyper	Yes	Microarray	High	NA	NA
P553	GSE181063	Lacy et al., 2020 Blood	>60	M	Low	Low	ABC	BN2	No	Good	8.88493	0	9.09041	0	Yes	Targeted	Tumor-only	CaVEMan, Pindel	Yes	Microarray	Low	NA	No
DLBCL0266	Shen et al.	Shen et al., 2023 STTT	>60	F	High	ADV	UNC	ST2	No	Good	6.94722	0	6.94722	0	Yes	WGS/WES/Targeted	Tumor-only	Mutect2	NA	NA	NA	double-expressor	No
DLBCL0269	Shen et al.	Shen et al., 2023 STTT	>60	F	Low	ADV	UNC	NA	No	Good	6.15833	0	6.15833	0	Yes	WGS/WES/Targeted	Tumor-only	Mutect2	NA	NA	NA	double-expressor	No
P306	GSE181063	Lacy et al., 2020 Blood	>60	F	High	ADV	GCB	NEC	Yes	Good	7.20274	1	7.2411	1	Yes	Targeted	Tumor-only	CaVEMan, Pindel	Yes	Microarray	Low	NA	No
DLBCL0270	Shen et al.	Shen et al., 2023 STTT	>60	M	High	Low	UNC	NEC	No	Good	4.8	1	4.8	1	Yes	WGS/WES/Targeted	Tumor-only	Mutect2	NA	NA	NA	double-expressor	No
P528	GSE181063	Lacy et al., 2020 Blood	>60	M	High	ADV	GCB	ST2	Yes	Good	2.24384	1	2.28219	1	Yes	Targeted	Tumor-only	CaVEMan, Pindel	Yes	Microarray	Low	NA	No
RMDB_255	GSE117556	Sha et al., 2019 JCO	>60	F	Low	ADV	ABC	NA	NA	Poor	0.306639	1	2.37645	0	NA	Targeted	Tumor-only	UnifiedGenotyper	Yes	Microarray	Low	NA	NA
DLBCL0272	Shen et al.	Shen et al., 2023 STTT	>60	M	Low	Low	ABC	ST2	No	Poor	1.86571	1	2.64627	1	Yes	WGS/WES/Targeted	Tumor-only	Mutect2	NA	NA	NA	double-expressor	No
DLBCL0273	Shen et al.	Shen et al., 2023 STTT	>60	F	High	ADV	UNC	NA	No	Poor	0.370958	1	0.370958	1	Yes	WGS/WES/Targeted	Tumor-only	Mutect2	NA	NA	NA	double-expressor	No
RMDB_282	GSE117556	Sha et al., 2019 JCO	>60	M	High	ADV	GCB	NA	NA	Poor	0.229979	1	0.506502	1	NA	Targeted	Tumor-only	UnifiedGenotyper	Yes	Microarray	Low	NA	NA
RMDB_592	GSE117556	Sha et al., 2019 JCO	>60	F	Low	Low	ABC	NA	NA	Good	3.56742	0	3.56742	0	NA	Targeted	Tumor-only	UnifiedGenotyper	Yes	Microarray	Low	NA	NA
DLBCL0276	Shen et al.	Shen et al., 2023 STTT	>60	M	High	ADV	ABC	NEC	Yes	Poor	0.656338	1	1.83689	1	Yes	WGS/WES/Targeted	Tumor-only	Mutect2	NA	NA	NA	double-expressor	No
P235	GSE181063	Lacy et al., 2020 Blood	<60	M	High	ADV	ABC	NEC	No	Poor	0.939726	1	1.24932	1	Yes	Targeted	Tumor-only	CaVEMan, Pindel	Yes	Microarray	Low	NA	No
P806	GSE181063	Lacy et al., 2020 Blood	>60	F	High	ADV	ABC	EZB	No	Poor	0.273973	1	0.561644	1	Yes	Targeted	Tumor-only	CaVEMan, Pindel	Yes	Microarray	Low	NA	No
RMDB_570	GSE117556	Sha et al., 2019 JCO	>60	F	High	Low	GCB	NA	NA	Poor	0.347707	1	1.10062	0	NA	Targeted	Tumor-only	UnifiedGenotyper	Yes	Microarray	Low	NA	NA
DLBCL0279	Shen et al.	Shen et al., 2023 STTT	>60	M	Low	Low	UNC	EZB/A53	Yes	Poor	1.70856	1	1.70856	1	Yes	WGS/WES/Targeted	Tumor-only	Mutect2	NA	NA	NA	double-expressor	No
RMDB_167	GSE117556	Sha et al., 2019 JCO	>60	F	Low	Low	GCB	NA	No	Poor	1.32512	1	1.77687	0	Yes	Targeted	Tumor-only	UnifiedGenotyper	Yes	Microarray	High	non-double-expressor	No
RMDB_271	GSE117556	Sha et al., 2019 JCO	<60	M	Low	Low	ABC	NEC	No	Good	2.28884	0	2.28884	0	Yes	Targeted	Tumor-only	UnifiedGenotyper	Yes	Microarray	Low	non-double-expressor	No
RMDB_620	GSE117556	Sha et al., 2019 JCO	>60	M	Low	Low	ABC	MCD	No	Good	2.2642	0	2.2642	0	Yes	Targeted	Tumor-only	UnifiedGenotyper	Yes	Microarray	Low	non-double-expressor	No
RMDB_578	GSE117556	Sha et al., 2019 JCO	<60	M	Low	Low	ABC	NEC	Yes	Good	2.03422	0	2.03422	0	Yes	Targeted	Tumor-only	UnifiedGenotyper	Yes	Microarray	Low	non-double-expressor	NA
RMDB_787	GSE117556	Sha et al., 2019 JCO	>60	M	High	ADV	GCB	NA	NA	Poor	0.402464	1	1.66188	1	NA	Targeted	Tumor-only	UnifiedGenotyper	Yes	Microarray	High	non-double-expressor	No
DLBCL0280	Shen et al.	Shen et al., 2023 STTT	>60	F	High	ADV	UNC	NEC	No	Poor	1.71412	1	1.71412	0	Yes	WGS/WES/Targeted	Tumor-only	Mutect2	NA	NA	NA	double-expressor	No
RMDB_741	GSE117556	Sha et al., 2019 JCO	>60	M	High	ADV	ABC	NA	NA	Poor	0.440794	1	0.498289	1	NA	Targeted	Tumor-only	UnifiedGenotyper	Yes	Microarray	High	non-double-expressor	No
DLBCL0281	Shen et al.	Shen et al., 2023 STTT	>60	F	High	ADV	UNC	NA	No	Poor	0.284338	1	1.79545	1	Yes	WGS/WES/Targeted	Tumor-only	Mutect2	NA	NA	NA	double-expressor	No
RMDB_652	GSE117556	Sha et al., 2019 JCO	>60	M	Low	ADV	ABC	NEC	No	Poor	1.20739	1	1.52772	0	Yes	Targeted	Tumor-only	UnifiedGenotyper	Yes	Microarray	High	non-double-expressor	NA
RMDB_243	GSE117556	Sha et al., 2019 JCO	<60	M	Low	ADV	ABC	NA	NA	Poor	1.12526	1	2.25873	0	NA	Targeted	Tumor-only	UnifiedGenotyper	Yes	Microarray	High	non-double-expressor	NA
RMDB_42	GSE117556	Sha et al., 2019 JCO	>60	F	Low	Low	ABC	NA	NA	Good	2.45311	0	2.45311	0	NA	Targeted	Tumor-only	UnifiedGenotyper	Yes	Microarray	High	non-double-expressor	No
RMDB_726	GSE117556	Sha et al., 2019 JCO	>60	F	Low	ADV	ABC	N1	No	Good	2.43669	0	2.43669	0	Yes	Targeted	Tumor-only	UnifiedGenotyper	Yes	Microarray	Low	non-double-expressor	No
RMDB_576	GSE117556	Sha et al., 2019 JCO	>60	F	High	ADV	ABC	NEC	No	Poor	0.490075	1	0.490075	1	Yes	Targeted	Tumor-only	UnifiedGenotyper	Yes	Microarray	High	non-double-expressor	NA
RMDB_278	GSE117556	Sha et al., 2019 JCO	>60	M	High	ADV	GCB	ST2	Yes	Good	3.87132	0	3.87132	0	Yes	Targeted	Tumor-only	UnifiedGenotyper	Yes	Microarray	Low	non-double-expressor	No
RMDB_76	GSE117556	Sha et al., 2019 JCO	>60	F	Low	Low	ABC	ST2	Yes	Good	2.81177	0	2.81177	0	Yes	Targeted	Tumor-only	UnifiedGenotyper	Yes	Microarray	Low	non-double-expressor	No
RMDB_459	GSE117556	Sha et al., 2019 JCO	>60	M	High	ADV	ABC	NA	NA	Good	3.14579	0	3.14579	0	NA	Targeted	Tumor-only	UnifiedGenotyper	Yes	Microarray	Low	non-double-expressor	NA
RMDB_742	GSE117556	Sha et al., 2019 JCO	>60	F	Low	Low	ABC	NEC	No	Poor	0.706366	1	0.706366	1	Yes	Targeted	Tumor-only	UnifiedGenotyper	Yes	Microarray	Low	non-double-expressor	No
RMDB_804	GSE117556	Sha et al., 2019 JCO	>60	M	High	ADV	ABC	NEC	No	Poor	0.161533	1	0.161533	1	Yes	Targeted	Tumor-only	UnifiedGenotyper	Yes	Microarray	Low	non-double-expressor	No
DLBCL0283	Shen et al.	Shen et al., 2023 STTT	>60	F	Low	Low	UNC	NEC	No	Good	2.06516	1	3.12627	0	Yes	WGS/WES/Targeted	Tumor-only	Mutect2	NA	NA	NA	double-expressor	No
RMDB_812	GSE117556	Sha et al., 2019 JCO	>60	M	Low	Low	UNC	NA	NA	Poor	1.81793	1	1.81793	1	NA	Targeted	Tumor-only	UnifiedGenotyper	Yes	Microarray	Low	non-double-expressor	No
RMDB_73	GSE117556	Sha et al., 2019 JCO	<60	F	High	ADV	GCB	EZB	No	Poor	1.94114	1	2.30527	0	Yes	Targeted	Tumor-only	UnifiedGenotyper	Yes	Microarray	High	non-double-expressor	No
RMDB_160	GSE117556	Sha et al., 2019 JCO	<60	M	Low	ADV	ABC	NA	NA	Good	2.9076	0	2.9076	0	NA	Targeted	Tumor-only	UnifiedGenotyper	Yes	Microarray	Low	non-double-expressor	NA
DLBCL0286	Shen et al.	Shen et al., 2023 STTT	>60	M	Low	Low	UNC	NEC	No	Poor	0.569581	1	1.33069	1	Yes	WGS/WES/Targeted	Tumor-only	Mutect2	NA	NA	NA	double-expressor	No
RMDB_393	GSE117556	Sha et al., 2019 JCO	>60	F	Low	Low	ABC	MCD	No	Good	2.68857	0	2.68857	0	Yes	Targeted	Tumor-only	UnifiedGenotyper	Yes	Microarray	Low	non-double-expressor	No
RMDB_619	GSE117556	Sha et al., 2019 JCO	<60	M	Low	ADV	UNC	N1	Yes	Poor	0.5859	1	0.5859	1	Yes	Targeted	Tumor-only	UnifiedGenotyper	Yes	Microarray	Low	non-double-expressor	No
RMDB_179	GSE117556	Sha et al., 2019 JCO	>60	F	Low	ADV	UNC	NEC	No	Poor	0.372348	1	0.490075	1	Yes	Targeted	Tumor-only	UnifiedGenotyper	Yes	Microarray	Low	non-double-expressor	No
RMDB_283	GSE117556	Sha et al., 2019 JCO	>60	M	Low	ADV	GCB	EZB	Yes	Good	2.78987	0	2.78987	0	Yes	Targeted	Tumor-only	UnifiedGenotyper	Yes	Microarray	Low	non-double-expressor	No
DLBCL0290	Shen et al.	Shen et al., 2023 STTT	>60	F	High	ADV	UNC	NA	No	Poor	0.0237191	1	0.0237191	1	Yes	WGS/WES/Targeted	Tumor-only	Mutect2	NA	NA	NA	double-expressor	No
RMDB_651	GSE117556	Sha et al., 2019 JCO	<60	M	Low	Low	ABC	EZB	Yes	Good	3.48528	0	3.48528	0	Yes	Targeted	Tumor-only	UnifiedGenotyper	Yes	Microarray	Low	non-double-expressor	NA
RMDB_273	GSE117556	Sha et al., 2019 JCO	>60	F	Low	Low	ABC	ST2	No	Poor	0.391513	1	1.18275	1	Yes	Targeted	Tumor-only	UnifiedGenotyper	Yes	Microarray	Low	non-double-expressor	No
RMDB_780	GSE117556	Sha et al., 2019 JCO	>60	F	Low	ADV	GCB	NA	NA	Good	3.43053	0	3.43053	0	NA	Targeted	Tumor-only	UnifiedGenotyper	Yes	Microarray	High	non-double-expressor	No
RMDB_477	GSE117556	Sha et al., 2019 JCO	>60	M	High	Low	GCB	NA	NA	Good	3.34018	0	3.34018	0	NA	Targeted	Tumor-only	UnifiedGenotyper	Yes	Microarray	Low	non-double-expressor	double-hit
RMDB_740	GSE117556	Sha et al., 2019 JCO	<60	M	Low	ADV	ABC	ST2	No	Good	3.65229	0	3.65229	0	Yes	Targeted	Tumor-only	UnifiedGenotyper	Yes	Microarray	Low	non-double-expressor	NA
RMDB_128	GSE117556	Sha et al., 2019 JCO	>60	M	Low	Low	UNC	EZB	No	Poor	0.399726	1	1.88912	0	Yes	Targeted	Tumor-only	UnifiedGenotyper	Yes	Microarray	Low	non-double-expressor	No
RMDB_840	GSE117556	Sha et al., 2019 JCO	>60	F	High	ADV	ABC	MCD	No	Good	3.84942	0	3.84942	0	Yes	Targeted	Tumor-only	UnifiedGenotyper	Yes	Microarray	Low	non-double-expressor	No
RMDB_366	GSE117556	Sha et al., 2019 JCO	>60	M	High	ADV	GCB	BN2	Yes	Poor	0.15332	1	0.15332	1	Yes	Targeted	Tumor-only	UnifiedGenotyper	Yes	Microarray	Low	non-double-expressor	No
RMDB_738	GSE117556	Sha et al., 2019 JCO	<60	M	High	ADV	ABC	NEC	Yes	Good	4.282	0	4.282	0	Yes	Targeted	Tumor-only	UnifiedGenotyper	Yes	Microarray	Low	non-double-expressor	NA
RMDB_20	GSE117556	Sha et al., 2019 JCO	>60	M	High	ADV	UNC	BN2	No	Good	2.79808	0	2.79808	0	Yes	Targeted	Tumor-only	UnifiedGenotyper	Yes	Microarray	Low	non-double-expressor	No
DLBCL0293	Shen et al.	Shen et al., 2023 STTT	>60	M	High	ADV	UNC	NA	No	Poor	0.165404	1	0.165404	1	Yes	WGS/WES/Targeted	Tumor-only	Mutect2	NA	NA	NA	double-expressor	No
RMDB_234	GSE117556	Sha et al., 2019 JCO	>60	M	High	ADV	ABC	MCD	No	Poor	0.281999	1	2.23956	0	Yes	Targeted	Tumor-only	UnifiedGenotyper	Yes	Microarray	High	non-double-expressor	NA
DLBCL0295	Shen et al.	Shen et al., 2023 STTT	>60	M	Low	Low	UNC	NA	No	Good	2.75987	0	2.75987	0	Yes	WGS/WES/Targeted	Tumor-only	Mutect2	NA	NA	NA	double-expressor	No
RMDB_337	GSE117556	Sha et al., 2019 JCO	<60	F	Low	ADV	ABC	MCD	No	Good	2.91581	0	2.91581	0	Yes	Targeted	Tumor-only	UnifiedGenotyper	Yes	Microarray	Low	non-double-expressor	No
RMDB_412	GSE117556	Sha et al., 2019 JCO	<60	F	High	ADV	ABC	BN2	No	Good	2.94045	0	2.94045	0	Yes	Targeted	Tumor-only	UnifiedGenotyper	Yes	Microarray	Low	non-double-expressor	NA
DLBCL0299	Shen et al.	Shen et al., 2023 STTT	<60	F	Low	ADV	UNC	NEC	No	Good	6.1619	0	6.1619	0	Yes	WGS/WES/Targeted	Tumor-only	Mutect2	NA	NA	NA	double-expressor	No
RMDB_191	GSE117556	Sha et al., 2019 JCO	>60	M	High	ADV	UNC	ST2	No	Poor	0.613279	1	1.51403	1	Yes	Targeted	Tumor-only	UnifiedGenotyper	Yes	Microarray	High	non-double-expressor	NA
RMDB_526	GSE117556	Sha et al., 2019 JCO	>60	F	High	ADV	UNC	N1	No	Good	2.47502	0	2.47502	0	Yes	Targeted	Tumor-only	UnifiedGenotyper	Yes	Microarray	Low	non-double-expressor	No
RMDB_250	GSE117556	Sha et al., 2019 JCO	>60	F	Low	Low	ABC	BN2	No	Good	2.72142	0	2.72142	0	Yes	Targeted	Tumor-only	UnifiedGenotyper	Yes	Microarray	Low	non-double-expressor	NA
RMDB_674	GSE117556	Sha et al., 2019 JCO	>60	M	Low	Low	GCB	NEC	No	Good	3.18412	0	3.18412	0	Yes	Targeted	Tumor-only	UnifiedGenotyper	Yes	Microarray	Low	non-double-expressor	No
RMDB_63	GSE117556	Sha et al., 2019 JCO	<60	M	Low	ADV	UNC	NEC	No	Good	2.54073	0	2.54073	0	Yes	Targeted	Tumor-only	UnifiedGenotyper	Yes	Microarray	Low	non-double-expressor	No
RMDB_747	GSE117556	Sha et al., 2019 JCO	>60	M	Low	ADV	UNC	N1	No	Good	2.55989	0	2.55989	0	Yes	Targeted	Tumor-only	UnifiedGenotyper	Yes	Microarray	Low	non-double-expressor	No
RMDB_272	GSE117556	Sha et al., 2019 JCO	>60	M	High	ADV	GCB	NEC	No	Good	2.22587	0	2.22587	0	Yes	Targeted	Tumor-only	UnifiedGenotyper	Yes	Microarray	Low	non-double-expressor	No
RMDB_752	GSE117556	Sha et al., 2019 JCO	<60	M	Low	ADV	GCB	NEC	Yes	Poor	0.386037	1	1.20739	0	Yes	Targeted	Tumor-only	UnifiedGenotyper	Yes	Microarray	Low	non-double-expressor	No
RMDB_338	GSE117556	Sha et al., 2019 JCO	>60	M	High	ADV	GCB	BN2	No	Good	2.31075	0	2.31075	0	Yes	Targeted	Tumor-only	UnifiedGenotyper	Yes	Microarray	Low	non-double-expressor	No
RMDB_251	GSE117556	Sha et al., 2019 JCO	>60	F	High	Low	ABC	ST2	Yes	Good	2.58727	0	2.58727	0	Yes	Targeted	Tumor-only	UnifiedGenotyper	Yes	Microarray	Low	non-double-expressor	No
RMDB_47	GSE117556	Sha et al., 2019 JCO	>60	F	Low	ADV	UNC	NEC	No	Good	3.35661	0	3.35661	0	Yes	Targeted	Tumor-only	UnifiedGenotyper	Yes	Microarray	Low	non-double-expressor	No
DLBCL0301	Shen et al.	Shen et al., 2023 STTT	>60	F	Low	Low	UNC	NA	No	Good	2.92404	0	2.92404	0	Yes	WGS/WES/Targeted	Tumor-only	Mutect2	NA	NA	NA	double-expressor	No
RMDB_48	GSE117556	Sha et al., 2019 JCO	>60	F	High	ADV	GCB	N1	Yes	Poor	0.459959	1	0.971937	1	Yes	Targeted	Tumor-only	UnifiedGenotyper	Yes	Microarray	High	non-double-expressor	No
RMDB_5	GSE117556	Sha et al., 2019 JCO	>60	F	Low	Low	GCB	ST2	Yes	Good	5.21287	0	5.21287	0	Yes	Targeted	Tumor-only	UnifiedGenotyper	Yes	Microarray	Low	non-double-expressor	No
RMDB_185	GSE117556	Sha et al., 2019 JCO	>60	F	High	ADV	UNC	NEC	No	Poor	0.131417	1	0.131417	1	Yes	Targeted	Tumor-only	UnifiedGenotyper	Yes	Microarray	Low	non-double-expressor	No
RMDB_270	GSE117556	Sha et al., 2019 JCO	>60	M	Low	Low	ABC	NA	NA	Good	2.21218	0	2.21218	0	NA	Targeted	Tumor-only	UnifiedGenotyper	Yes	Microarray	Low	non-double-expressor	NA
RMDB_293	GSE117556	Sha et al., 2019 JCO	>60	F	High	ADV	GCB	NEC	No	Good	2.31896	0	2.31896	0	Yes	Targeted	Tumor-only	UnifiedGenotyper	Yes	Microarray	Low	non-double-expressor	No
RMDB_422	GSE117556	Sha et al., 2019 JCO	<60	M	Low	Low	ABC	NEC	No	Poor	1.21561	1	1.21561	1	Yes	Targeted	Tumor-only	UnifiedGenotyper	Yes	Microarray	Low	non-double-expressor	No
RMDB_54	GSE117556	Sha et al., 2019 JCO	>60	M	Low	Low	ABC	MCD	No	Good	3.41136	0	3.41136	0	Yes	Targeted	Tumor-only	UnifiedGenotyper	Yes	Microarray	Low	non-double-expressor	NA
DLBCL0302	Shen et al.	Shen et al., 2023 STTT	>60	F	High	ADV	UNC	NEC	No	Poor	0.927778	1	4.51111	1	Yes	WGS/WES/Targeted	Tumor-only	Mutect2	NA	NA	NA	double-expressor	No
RMDB_650	GSE117556	Sha et al., 2019 JCO	>60	M	Low	ADV	GCB	NA	NA	Good	3.46064	0	3.46064	0	NA	Targeted	Tumor-only	UnifiedGenotyper	Yes	Microarray	Low	non-double-expressor	double-hit
RMDB_748	GSE117556	Sha et al., 2019 JCO	>60	M	High	Low	GCB	EZB	No	Good	2.40383	0	2.40383	0	Yes	Targeted	Tumor-only	UnifiedGenotyper	Yes	Microarray	Low	non-double-expressor	No
RMDB_157	GSE117556	Sha et al., 2019 JCO	>60	F	High	ADV	GCB	EZB	No	Good	3.54278	0	3.54278	0	Yes	Targeted	Tumor-only	UnifiedGenotyper	Yes	Microarray	Low	non-double-expressor	double-hit
RMDB_783	GSE117556	Sha et al., 2019 JCO	>60	M	High	ADV	UNC	MCD	No	Good	2.89665	0	2.89665	0	Yes	Targeted	Tumor-only	UnifiedGenotyper	Yes	Microarray	Low	non-double-expressor	No
RMDB_196	GSE117556	Sha et al., 2019 JCO	<60	M	Low	ADV	GCB	N1	Yes	Good	4.07666	0	4.07666	0	Yes	Targeted	Tumor-only	UnifiedGenotyper	Yes	Microarray	Low	non-double-expressor	No
RMDB_443	GSE117556	Sha et al., 2019 JCO	>60	F	Low	Low	GCB	EZB	No	Good	3.08282	0	3.08282	0	Yes	Targeted	Tumor-only	UnifiedGenotyper	Yes	Microarray	Low	non-double-expressor	No
RMDB_4	GSE117556	Sha et al., 2019 JCO	<60	M	Low	Low	ABC	NA	NA	Good	5.53046	0	5.53046	0	NA	Targeted	Tumor-only	UnifiedGenotyper	Yes	Microarray	Low	non-double-expressor	NA
RMDB_131	GSE117556	Sha et al., 2019 JCO	<60	M	Low	Low	GCB	NEC	No	Good	2.41478	0	2.41478	0	Yes	Targeted	Tumor-only	UnifiedGenotyper	Yes	Microarray	Low	non-double-expressor	No
RMDB_97	GSE117556	Sha et al., 2019 JCO	<60	M	Low	Low	GCB	EZB	No	Good	3.41684	0	3.41684	0	Yes	Targeted	Tumor-only	UnifiedGenotyper	Yes	Microarray	Low	non-double-expressor	No
RMDB_216	GSE117556	Sha et al., 2019 JCO	<60	M	Low	ADV	GCB	EZB	No	Poor	0.386037	1	2.29158	1	Yes	Targeted	Tumor-only	UnifiedGenotyper	Yes	Microarray	Low	non-double-expressor	No
DLBCL0313	Shen et al.	Shen et al., 2023 STTT	<60	F	Low	Low	ABC	N1	No	Poor	0.444444	1	1.20556	1	Yes	WGS/WES/Targeted	Tumor-only	Mutect2	NA	NA	NA	double-expressor	No
RMDB_759	GSE117556	Sha et al., 2019 JCO	>60	F	Low	Low	GCB	EZB	Yes	Good	2.00137	0	2.00137	0	Yes	Targeted	Tumor-only	UnifiedGenotyper	Yes	Microarray	Low	non-double-expressor	NA
RMDB_375	GSE117556	Sha et al., 2019 JCO	>60	F	High	ADV	GCB	EZB	No	Good	2.69952	0	2.69952	0	Yes	Targeted	Tumor-only	UnifiedGenotyper	Yes	Microarray	Low	non-double-expressor	No
RMDB_8	GSE117556	Sha et al., 2019 JCO	<60	F	Low	ADV	GCB	NEC	Yes	Good	4.01369	0	4.01369	0	Yes	Targeted	Tumor-only	UnifiedGenotyper	Yes	Microarray	Low	non-double-expressor	No
RMDB_534	GSE117556	Sha et al., 2019 JCO	>60	M	High	ADV	UNC	NEC	No	Good	2.92402	0	2.92402	0	Yes	Targeted	Tumor-only	UnifiedGenotyper	Yes	Microarray	Low	non-double-expressor	NA
RMDB_129	GSE117556	Sha et al., 2019 JCO	<60	M	Low	Low	UNC	NEC	No	Good	3.76728	0	3.76728	0	Yes	Targeted	Tumor-only	UnifiedGenotyper	Yes	Microarray	Low	non-double-expressor	NA
DLBCL0317	Shen et al.	Shen et al., 2023 STTT	>60	M	Low	ADV	UNC	BN2	No	Good	2.98161	1	2.98161	1	Yes	WGS/WES/Targeted	Tumor-only	Mutect2	NA	NA	NA	double-expressor	No
RMDB_71	GSE117556	Sha et al., 2019 JCO	>60	F	Low	Low	GCB	NEC	No	Good	3.33196	0	3.33196	0	Yes	Targeted	Tumor-only	UnifiedGenotyper	Yes	Microarray	Low	non-double-expressor	No
RMDB_225	GSE117556	Sha et al., 2019 JCO	>60	M	High	ADV	UNC	NEC	No	Good	2.34086	0	2.34086	0	Yes	Targeted	Tumor-only	UnifiedGenotyper	Yes	Microarray	Low	non-double-expressor	No
RMDB_442	GSE117556	Sha et al., 2019 JCO	<60	M	High	ADV	ABC	NA	NA	Poor	0.361396	1	0.684463	1	NA	Targeted	Tumor-only	UnifiedGenotyper	Yes	Microarray	Low	non-double-expressor	NA
RMDB_7	GSE117556	Sha et al., 2019 JCO	>60	F	High	ADV	ABC	NEC	No	Poor	0.468172	1	4.5859	1	Yes	Targeted	Tumor-only	UnifiedGenotyper	Yes	Microarray	Low	non-double-expressor	No
RMDB_788	GSE117556	Sha et al., 2019 JCO	>60	F	Low	Low	ABC	NEC	No	Poor	1.38535	1	1.4757	0	Yes	Targeted	Tumor-only	UnifiedGenotyper	Yes	Microarray	Low	non-double-expressor	No
RMDB_77	GSE117556	Sha et al., 2019 JCO	>60	M	Low	ADV	ABC	MCD	No	Good	2.35181	0	2.35181	0	Yes	Targeted	Tumor-only	UnifiedGenotyper	Yes	Microarray	Low	non-double-expressor	No
RMDB_716	GSE117556	Sha et al., 2019 JCO	<60	F	Low	ADV	ABC	NEC	No	Good	3.91786	0	3.91786	0	Yes	Targeted	Tumor-only	UnifiedGenotyper	Yes	Microarray	High	non-double-expressor	No
RMDB_591	GSE117556	Sha et al., 2019 JCO	<60	M	Low	Low	UNC	NEC	No	Poor	1.04312	1	2.423	0	Yes	Targeted	Tumor-only	UnifiedGenotyper	Yes	Microarray	Low	non-double-expressor	No
RMDB_633	GSE117556	Sha et al., 2019 JCO	>60	F	High	ADV	GCB	EZB	No	Poor	0.577687	1	0.799452	1	Yes	Targeted	Tumor-only	UnifiedGenotyper	Yes	Microarray	Low	non-double-expressor	No
RMDB_280	GSE117556	Sha et al., 2019 JCO	<60	M	High	ADV	UNC	NEC	No	Poor	1.68104	1	1.98494	0	Yes	Targeted	Tumor-only	UnifiedGenotyper	Yes	Microarray	High	non-double-expressor	No
DLBCL0330	Shen et al.	Shen et al., 2023 STTT	<60	F	High	ADV	ABC	BN2	No	Poor	0.533333	1	2.1	1	Yes	WGS/WES/Targeted	Tumor-only	Mutect2	NA	NA	NA	double-expressor	No
DLBCL0338	Shen et al.	Shen et al., 2023 STTT	<60	F	Low	Low	ABC	NEC	No	Good	4.56667	0	4.56667	0	Yes	WGS/WES/Targeted	Tumor-only	Mutect2	NA	NA	NA	double-expressor	No
RMDB_246	GSE117556	Sha et al., 2019 JCO	>60	F	High	ADV	GCB	NEC	Yes	Good	2.26146	0	2.26146	0	Yes	Targeted	Tumor-only	UnifiedGenotyper	Yes	Microarray	Low	non-double-expressor	No
RMDB_409	GSE117556	Sha et al., 2019 JCO	>60	F	High	ADV	GCB	EZB	No	Poor	0.602327	1	2.01232	0	Yes	Targeted	Tumor-only	UnifiedGenotyper	Yes	Microarray	Low	non-double-expressor	No
DLBCL0352	Shen et al.	Shen et al., 2023 STTT	>60	F	Low	Low	UNC	NA	No	Good	3.20556	0	3.20556	0	Yes	WGS/WES/Targeted	Tumor-only	Mutect2	NA	NA	NA	double-expressor	No
DLBCL0377	Shen et al.	Shen et al., 2023 STTT	>60	M	Low	ADV	GCB	NEC	Yes	Poor	0.316667	1	1.66389	1	Yes	WGS/WES/Targeted	Tumor-only	Mutect2	NA	NA	NA	double-expressor	No
RMDB_743	GSE117556	Sha et al., 2019 JCO	<60	F	Low	Low	UNC	NA	NA	Good	3.73443	0	3.73443	0	NA	Targeted	Tumor-only	UnifiedGenotyper	Yes	Microarray	Low	non-double-expressor	No
RMDB_382	GSE117556	Sha et al., 2019 JCO	>60	M	High	ADV	GCB	NA	NA	Good	5.02396	0	5.02396	0	NA	Targeted	Tumor-only	UnifiedGenotyper	Yes	Microarray	Low	double-expressor	No
DLBCL0378	Shen et al.	Shen et al., 2023 STTT	<60	F	Low	Low	ABC	NA	No	Good	3.92222	0	3.92222	0	Yes	WGS/WES/Targeted	Tumor-only	Mutect2	NA	NA	NA	double-expressor	No
RMDB_420	GSE117556	Sha et al., 2019 JCO	>60	F	High	ADV	UNC	ST2	No	Good	3.2334	0	3.2334	0	Yes	Targeted	Tumor-only	UnifiedGenotyper	Yes	Microarray	Low	double-expressor	No
DLBCL0381	Shen et al.	Shen et al., 2023 STTT	<60	M	Low	Low	UNC	NA	No	Good	2.08611	1	3.80833	0	Yes	WGS/WES/Targeted	Tumor-only	Mutect2	NA	NA	NA	double-expressor	No
DLBCL0391	Shen et al.	Shen et al., 2023 STTT	>60	F	Low	Low	ABC	BN2	No	Good	3.525	0	3.525	0	Yes	WGS/WES/Targeted	Tumor-only	Mutect2	NA	NA	NA	double-expressor	No
RMDB_613	GSE117556	Sha et al., 2019 JCO	<60	M	Low	ADV	UNC	EZB	No	Good	2.30527	0	2.30527	0	Yes	Targeted	Tumor-only	UnifiedGenotyper	Yes	Microarray	Low	double-expressor	double-hit
RMDB_257	GSE117556	Sha et al., 2019 JCO	>60	F	High	ADV	UNC	NA	NA	Good	2.2204	0	2.2204	0	NA	Targeted	Tumor-only	UnifiedGenotyper	Yes	Microarray	Low	double-expressor	No
DLBCL0392	Shen et al.	Shen et al., 2023 STTT	<60	F	Low	Low	ABC	NA	No	Poor	1.57778	1	1.57778	1	Yes	WGS/WES/Targeted	Tumor-only	Mutect2	NA	NA	NA	double-expressor	No
RMDB_749	GSE117556	Sha et al., 2019 JCO	>60	M	High	ADV	GCB	ST2	Yes	Good	2.68857	0	2.68857	0	Yes	Targeted	Tumor-only	UnifiedGenotyper	Yes	Microarray	Low	double-expressor	No
RMDB_321	GSE117556	Sha et al., 2019 JCO	>60	M	High	ADV	GCB	EZB	No	Good	4.7885	0	4.7885	0	Yes	Targeted	Tumor-only	UnifiedGenotyper	Yes	Microarray	Low	double-expressor	No
RMDB_564	GSE117556	Sha et al., 2019 JCO	>60	F	Low	Low	ABC	EZB	No	Good	3.29911	0	3.29911	0	Yes	Targeted	Tumor-only	UnifiedGenotyper	Yes	Microarray	Low	double-expressor	NA
RMDB_689	GSE117556	Sha et al., 2019 JCO	<60	F	Low	ADV	GCB	EZB	Yes	Poor	0.134155	1	0.134155	1	Yes	Targeted	Tumor-only	UnifiedGenotyper	Yes	Microarray	Low	double-expressor	No
RMDB_676	GSE117556	Sha et al., 2019 JCO	>60	F	High	ADV	UNC	NEC	No	Good	2.71869	0	2.71869	0	Yes	Targeted	Tumor-only	UnifiedGenotyper	Yes	Microarray	Low	double-expressor	No
RMDB_484	GSE117556	Sha et al., 2019 JCO	<60	M	Low	ADV	GCB	EZB	No	Poor	1.40178	1	2.37645	0	Yes	Targeted	Tumor-only	UnifiedGenotyper	Yes	Microarray	Low	double-expressor	No
DLBCL0394	Shen et al.	Shen et al., 2023 STTT	<60	M	High	ADV	ABC	NA	No	Good	3.73056	0	3.73056	0	Yes	WGS/WES/Targeted	Tumor-only	Mutect2	NA	NA	NA	double-expressor	No
RMDB_117	GSE117556	Sha et al., 2019 JCO	<60	M	High	ADV	ABC	NA	NA	Good	3.14031	0	3.14031	0	NA	Targeted	Tumor-only	UnifiedGenotyper	Yes	Microarray	Low	double-expressor	No
RMDB_496	GSE117556	Sha et al., 2019 JCO	<60	M	Low	Low	UNC	NEC	No	Good	2.46954	0	2.46954	0	Yes	Targeted	Tumor-only	UnifiedGenotyper	Yes	Microarray	High	double-expressor	NA
RMDB_573	GSE117556	Sha et al., 2019 JCO	<60	F	Low	ADV	UNC	NEC	No	Good	2.47228	0	2.47228	0	Yes	Targeted	Tumor-only	UnifiedGenotyper	Yes	Microarray	Low	double-expressor	NA
RMDB_841	GSE117556	Sha et al., 2019 JCO	>60	F	High	ADV	GCB	NA	NA	Good	2.48597	0	2.48597	0	NA	Targeted	Tumor-only	UnifiedGenotyper	Yes	Microarray	Low	double-expressor	No
DLBCL0408	Shen et al.	Shen et al., 2023 STTT	>60	F	High	ADV	ABC	NEC	No	Poor	1.06944	1	1.06944	1	Yes	WGS/WES/Targeted	Tumor-only	Mutect2	NA	NA	NA	double-expressor	No
RMDB_349	GSE117556	Sha et al., 2019 JCO	<60	F	High	ADV	UNC	EZB	Yes	Good	2.5681	0	2.5681	0	Yes	Targeted	Tumor-only	UnifiedGenotyper	Yes	Microarray	Low	double-expressor	NA
DLBCL0409	Shen et al.	Shen et al., 2023 STTT	<60	F	Low	Low	UNC	NA	No	Good	3.58889	0	3.58889	0	Yes	WGS/WES/Targeted	Tumor-only	Mutect2	NA	NA	NA	double-expressor	No
RMDB_183	GSE117556	Sha et al., 2019 JCO	>60	F	High	ADV	GCB	NEC	No	Good	3.86585	0	3.86585	0	Yes	Targeted	Tumor-only	UnifiedGenotyper	Yes	Microarray	Low	double-expressor	No
RMDB_210	GSE117556	Sha et al., 2019 JCO	>60	F	Low	ADV	UNC	EZB	Yes	Good	3.88227	0	3.88227	0	Yes	Targeted	Tumor-only	UnifiedGenotyper	Yes	Microarray	Low	double-expressor	No
RMDB_331	GSE117556	Sha et al., 2019 JCO	>60	F	High	ADV	GCB	EZB	Yes	Poor	0.0602327	1	0.0602327	1	Yes	Targeted	Tumor-only	UnifiedGenotyper	Yes	Microarray	Low	double-expressor	No
P743	GSE181063	Lacy et al., 2020 Blood	<60	F	Low	ADV	GCB	EZB	No	Good	7.42466	0	7.6137	0	Yes	Targeted	Tumor-only	CaVEMan, Pindel	Yes	Microarray	Low	NA	No
RMDB_399	GSE117556	Sha et al., 2019 JCO	>60	F	High	ADV	ABC	NA	NA	Good	4.49555	0	4.49555	0	NA	Targeted	Tumor-only	UnifiedGenotyper	Yes	Microarray	High	NA	No
RMDB_165	GSE117556	Sha et al., 2019 JCO	<60	M	High	ADV	GCB	NA	NA	Good	2.44216	0	2.44216	0	NA	Targeted	Tumor-only	UnifiedGenotyper	Yes	Microarray	Low	NA	NA
P925	GSE181063	Lacy et al., 2020 Blood	<60	F	Low	Low	UNC	NEC	No	Good	6.41644	0	6.61096	0	Yes	Targeted	Tumor-only	CaVEMan, Pindel	Yes	Microarray	Low	NA	No
P357	GSE181063	Lacy et al., 2020 Blood	<60	M	Low	Low	GCB	NEC	No	Good	10.5753	0	10.737	0	Yes	Targeted	Tumor-only	CaVEMan, Pindel	Yes	Microarray	Low	NA	No
P161	GSE181063	Lacy et al., 2020 Blood	>60	F	Low	Low	ABC	NEC	No	Good	2.10411	1	3.04932	1	Yes	Targeted	Tumor-only	CaVEMan, Pindel	Yes	Microarray	Low	NA	No
P741	GSE181063	Lacy et al., 2020 Blood	<60	F	Low	ADV	UNC	NEC	NA	Good	7.46301	0	7.64408	0	NA	Targeted	Tumor-only	CaVEMan, Pindel	Yes	Microarray	Low	NA	No
RMDB_79	GSE117556	Sha et al., 2019 JCO	>60	F	High	ADV	UNC	NA	NA	Good	2.29432	0	2.29432	0	NA	Targeted	Tumor-only	UnifiedGenotyper	Yes	Microarray	Low	NA	NA
RMDB_169	GSE117556	Sha et al., 2019 JCO	<60	M	Low	Low	UNC	NA	NA	Good	2.18754	0	2.18754	0	NA	Targeted	Tumor-only	UnifiedGenotyper	Yes	Microarray	Low	NA	NA
RMDB_603	GSE117556	Sha et al., 2019 JCO	<60	M	Low	Low	GCB	ST2	No	Good	4.15058	0	4.15058	0	Yes	Targeted	Tumor-only	UnifiedGenotyper	Yes	Microarray	Low	NA	No
DLBCL0445	Shen et al.	Shen et al., 2023 STTT	>60	F	High	ADV	ABC	NEC	No	Good	3.24167	1	3.24167	0	Yes	WGS/WES/Targeted	Tumor-only	Mutect2	NA	NA	NA	double-expressor	No
RMDB_208	GSE117556	Sha et al., 2019 JCO	<60	M	Low	Low	GCB	NA	NA	Good	4.40794	0	4.40794	0	NA	Targeted	Tumor-only	UnifiedGenotyper	Yes	Microarray	Low	NA	NA
RMDB_444	GSE117556	Sha et al., 2019 JCO	<60	F	Low	ADV	UNC	NA	NA	Poor	0.826831	1	2.28884	0	NA	Targeted	Tumor-only	UnifiedGenotyper	Yes	Microarray	Low	NA	NA
P508	GSE181063	Lacy et al., 2020 Blood	<60	M	Low	ADV	UNC	NEC	NA	Good	9.29041	0	9.4976	0	NA	Targeted	Tumor-only	CaVEMan, Pindel	Yes	Microarray	Low	NA	No
P453	GSE181063	Lacy et al., 2020 Blood	<60	F	Low	Low	GCB	NEC	No	Good	9.75068	0	9.9726	0	Yes	Targeted	Tumor-only	CaVEMan, Pindel	Yes	Microarray	Low	NA	No
P6	GSE181063	Lacy et al., 2020 Blood	>60	F	Low	Low	GCB	NEC	No	Good	8.27671	1	8.27945	1	Yes	Targeted	Tumor-only	CaVEMan, Pindel	Yes	Microarray	High	NA	No
RMDB_890	GSE117556	Sha et al., 2019 JCO	>60	F	High	ADV	GCB	NA	NA	Poor	0.424367	1	0.424367	1	NA	Targeted	Tumor-only	UnifiedGenotyper	Yes	Microarray	Low	NA	NA
DLBCL0487	Shen et al.	Shen et al., 2023 STTT	>60	M	High	ADV	ABC	NA	No	Poor	0.980556	1	3.225	0	Yes	WGS/WES/Targeted	Tumor-only	Mutect2	NA	NA	NA	double-expressor	No
P613	GSE181063	Lacy et al., 2020 Blood	>60	M	High	ADV	ABC	NEC	No	Good	4.27945	1	4.28493	1	Yes	Targeted	Tumor-only	CaVEMan, Pindel	Yes	Microarray	Low	NA	No
RMDB_616	GSE117556	Sha et al., 2019 JCO	>60	F	Low	Low	ABC	NA	NA	Good	5.06776	0	5.06776	0	NA	Targeted	Tumor-only	UnifiedGenotyper	Yes	Microarray	Low	NA	NA
P760	GSE181063	Lacy et al., 2020 Blood	>60	M	High	ADV	ABC	NEC	No	Good	2.11507	1	2.19726	1	Yes	Targeted	Tumor-only	CaVEMan, Pindel	Yes	Microarray	Low	NA	No
RMDB_512	GSE117556	Sha et al., 2019 JCO	>60	F	Low	ADV	ABC	NA	NA	Good	2.4449	0	2.4449	0	NA	Targeted	Tumor-only	UnifiedGenotyper	Yes	Microarray	Low	NA	NA
RMDB_610	GSE117556	Sha et al., 2019 JCO	>60	M	Low	ADV	GCB	NA	NA	Good	2.89938	1	2.89938	1	NA	Targeted	Tumor-only	UnifiedGenotyper	Yes	Microarray	High	NA	NA
P58	GSE181063	Lacy et al., 2020 Blood	>60	M	High	ADV	GCB	ST2	Yes	Poor	0.0575342	1	0.060274	1	Yes	Targeted	Tumor-only	CaVEMan, Pindel	Yes	Microarray	Low	NA	No
P310	GSE181063	Lacy et al., 2020 Blood	<60	F	Low	ADV	GCB	ST2	No	Good	10.9123	0	11.1151	0	Yes	Targeted	Tumor-only	CaVEMan, Pindel	Yes	Microarray	Low	NA	No
DLBCL0511	Shen et al.	Shen et al., 2023 STTT	<60	M	Low	Low	UNC	BN2	No	Good	3.01944	0	3.01944	0	Yes	WGS/WES/Targeted	Tumor-only	Mutect2	NA	NA	NA	double-expressor	No
P415	GSE181063	Lacy et al., 2020 Blood	<60	M	Low	Low	GCB	ST2	No	Good	10.0877	0	10.3096	0	Yes	Targeted	Tumor-only	CaVEMan, Pindel	Yes	Microarray	Low	NA	No
DLBCL0527	Shen et al.	Shen et al., 2023 STTT	<60	F	Low	Low	UNC	NA	Yes	Good	2.96944	0	2.96944	0	Yes	WGS/WES/Targeted	Tumor-only	Mutect2	NA	NA	NA	double-expressor	No
RMDB_162	GSE117556	Sha et al., 2019 JCO	<60	M	Low	ADV	GCB	NA	NA	Good	2.78987	0	2.78987	0	NA	Targeted	Tumor-only	UnifiedGenotyper	Yes	Microarray	Low	NA	NA
RMDB_252	GSE117556	Sha et al., 2019 JCO	>60	F	Low	Low	GCB	NA	NA	Good	3.89049	0	3.89049	0	NA	Targeted	Tumor-only	UnifiedGenotyper	Yes	Microarray	Low	NA	NA
RMDB_143	GSE117556	Sha et al., 2019 JCO	>60	M	Low	Low	GCB	NA	NA	Good	2.25599	0	2.25599	0	NA	Targeted	Tumor-only	UnifiedGenotyper	Yes	Microarray	Low	NA	NA
P539	GSE181063	Lacy et al., 2020 Blood	<60	F	Low	ADV	GCB	ST2	No	Good	8.96164	0	9.18904	0	Yes	Targeted	Tumor-only	CaVEMan, Pindel	Yes	Microarray	Low	NA	No
P338	GSE181063	Lacy et al., 2020 Blood	<60	M	Low	ADV	UNC	ST2	No	Poor	0.471233	1	10.8521	0	Yes	Targeted	Tumor-only	CaVEMan, Pindel	Yes	Microarray	Low	NA	No
RMDB_627	GSE117556	Sha et al., 2019 JCO	>60	M	Low	ADV	GCB	N1	No	Good	2.68309	0	2.68309	0	Yes	Targeted	Tumor-only	UnifiedGenotyper	Yes	Microarray	Low	NA	No
DLBCL0544	Shen et al.	Shen et al., 2023 STTT	>60	F	Low	Low	ABC	NA	No	Good	2.90278	0	2.90278	0	Yes	WGS/WES/Targeted	Tumor-only	Mutect2	NA	NA	NA	double-expressor	No
RMDB_90	GSE117556	Sha et al., 2019 JCO	>60	F	Low	Low	GCB	NA	NA	Good	3.09377	0	3.09377	0	NA	Targeted	Tumor-only	UnifiedGenotyper	Yes	Microarray	Low	NA	NA
RMDB_374	GSE117556	Sha et al., 2019 JCO	<60	M	High	ADV	UNC	NA	NA	Poor	1.93566	1	1.93566	1	NA	Targeted	Tumor-only	UnifiedGenotyper	Yes	Microarray	Low	NA	NA
RMDB_711	GSE117556	Sha et al., 2019 JCO	>60	F	Low	ADV	UNC	NA	NA	Poor	0.5859	1	1.41821	0	NA	Targeted	Tumor-only	UnifiedGenotyper	Yes	Microarray	Low	NA	NA
DLBCL0559	Shen et al.	Shen et al., 2023 STTT	<60	M	Low	Low	UNC	NA	No	Good	11.7056	0	11.7056	0	Yes	WGS/WES/Targeted	Tumor-only	Mutect2	NA	NA	NA	double-expressor	No
P298	GSE181063	Lacy et al., 2020 Blood	>60	F	Low	ADV	GCB	EZB	No	Good	4.20548	1	4.25753	1	Yes	Targeted	Tumor-only	CaVEMan, Pindel	Yes	Microarray	High	NA	No
P334	GSE181063	Lacy et al., 2020 Blood	>60	F	High	ADV	UNC	EZB	No	Good	4.26027	1	4.5726	1	Yes	Targeted	Tumor-only	CaVEMan, Pindel	Yes	Microarray	Low	NA	No
DLBCL0577	Shen et al.	Shen et al., 2023 STTT	>60	F	High	ADV	GCB	NA	No	Poor	0.969444	1	0.969444	1	Yes	WGS/WES/Targeted	Tumor-only	Mutect2	NA	NA	NA	double-expressor	No
RMDB_665	GSE117556	Sha et al., 2019 JCO	>60	F	Low	Low	GCB	NA	NA	Good	3.5373	0	3.5373	0	NA	Targeted	Tumor-only	UnifiedGenotyper	Yes	Microarray	Low	NA	NA
RMDB_557	GSE117556	Sha et al., 2019 JCO	>60	F	High	Low	GCB	NEC	No	Good	4.00821	0	4.00821	0	Yes	Targeted	Tumor-only	UnifiedGenotyper	Yes	Microarray	Low	NA	No
RMDB_581	GSE117556	Sha et al., 2019 JCO	<60	M	High	ADV	UNC	NA	NA	Good	3.44695	0	3.44695	0	NA	Targeted	Tumor-only	UnifiedGenotyper	Yes	Microarray	Low	NA	NA
DLBCL0578	Shen et al.	Shen et al., 2023 STTT	<60	M	High	ADV	ABC	NA	No	Good	2.38056	0	2.38056	0	Yes	WGS/WES/Targeted	Tumor-only	Mutect2	NA	NA	NA	double-expressor	No
P640	GSE181063	Lacy et al., 2020 Blood	>60	F	Low	ADV	GCB	EZB	No	Good	8.19178	0	8.39452	0	Yes	Targeted	Tumor-only	CaVEMan, Pindel	Yes	Microarray	Low	NA	No
RMDB_909	GSE117556	Sha et al., 2019 JCO	<60	F	Low	ADV	GCB	NA	NA	Good	2.45311	0	2.45311	0	NA	Targeted	Tumor-only	UnifiedGenotyper	Yes	Microarray	Low	NA	NA
DLBCL0583	Shen et al.	Shen et al., 2023 STTT	>60	M	Low	Low	ABC	NA	Yes	Poor	0.602778	1	2.7	0	Yes	WGS/WES/Targeted	Tumor-only	Mutect2	NA	NA	NA	double-expressor	No
P103	GSE181063	Lacy et al., 2020 Blood	<60	M	Low	Low	ABC	NEC	Yes	Good	12.9726	0	13.1863	0	Yes	Targeted	Tumor-only	CaVEMan, Pindel	Yes	Microarray	Low	NA	No
P110	GSE181063	Lacy et al., 2020 Blood	>60	M	Low	ADV	GCB	NEC	No	Good	3.32055	1	5.51507	1	Yes	Targeted	Tumor-only	CaVEMan, Pindel	Yes	Microarray	Low	NA	No
RMDB_562	GSE117556	Sha et al., 2019 JCO	<60	M	Low	Low	GCB	NEC	No	Good	3.43874	0	3.43874	0	Yes	Targeted	Tumor-only	UnifiedGenotyper	Yes	Microarray	Low	NA	No
RMDB_805	GSE117556	Sha et al., 2019 JCO	<60	M	Low	Low	ABC	NA	NA	Good	3.52635	0	3.52635	0	NA	Targeted	Tumor-only	UnifiedGenotyper	Yes	Microarray	Low	NA	NA
RMDB_86	GSE117556	Sha et al., 2019 JCO	>60	M	High	ADV	UNC	NA	NA	Poor	0.974675	1	0.974675	1	NA	Targeted	Tumor-only	UnifiedGenotyper	Yes	Microarray	High	NA	NA
RMDB_869	GSE117556	Sha et al., 2019 JCO	<60	M	Low	ADV	UNC	NA	NA	Good	2.50513	0	2.50513	0	NA	Targeted	Tumor-only	UnifiedGenotyper	Yes	Microarray	Low	NA	NA
RMDB_660	GSE117556	Sha et al., 2019 JCO	<60	M	Low	ADV	UNC	NA	NA	Poor	0.43258	1	1.00479	1	NA	Targeted	Tumor-only	UnifiedGenotyper	Yes	Microarray	Low	NA	NA
P713	GSE181063	Lacy et al., 2020 Blood	<60	F	High	ADV	GCB	BN2	No	Poor	1.43836	1	4.75616	1	Yes	Targeted	Tumor-only	CaVEMan, Pindel	Yes	Microarray	Low	NA	No
RMDB_481	GSE117556	Sha et al., 2019 JCO	>60	F	High	ADV	GCB	NA	NA	Good	3.48528	0	3.48528	0	NA	Targeted	Tumor-only	UnifiedGenotyper	Yes	Microarray	Low	NA	NA
P829	GSE181063	Lacy et al., 2020 Blood	>60	F	Low	Low	GCB	EZB	No	Good	6.76986	0	6.99178	0	Yes	Targeted	Tumor-only	CaVEMan, Pindel	Yes	Microarray	Low	NA	No
RMDB_427	GSE117556	Sha et al., 2019 JCO	>60	M	High	ADV	GCB	ST2	No	Good	3.29363	0	3.29363	0	Yes	Targeted	Tumor-only	UnifiedGenotyper	Yes	Microarray	Low	NA	NA
P544	GSE181063	Lacy et al., 2020 Blood	>60	M	Low	ADV	UNC	ST2	No	Good	5.68767	1	5.79726	1	Yes	Targeted	Tumor-only	CaVEMan, Pindel	Yes	Microarray	Low	NA	No
DLBCL0588	Shen et al.	Shen et al., 2023 STTT	>60	M	Low	Low	UNC	NA	Yes	Good	2.675	0	2.675	0	Yes	WGS/WES/Targeted	Tumor-only	Mutect2	NA	NA	NA	double-expressor	No
P737	GSE181063	Lacy et al., 2020 Blood	<60	F	Low	Low	ABC	NEC	No	Good	7.45205	0	7.65205	0	Yes	Targeted	Tumor-only	CaVEMan, Pindel	Yes	Microarray	Low	NA	No
P238	GSE181063	Lacy et al., 2020 Blood	>60	M	Low	Low	GCB	BN2	No	Good	11.7233	0	11.9096	0	Yes	Targeted	Tumor-only	CaVEMan, Pindel	Yes	Microarray	Low	NA	No
RMDB_540	GSE117556	Sha et al., 2019 JCO	<60	F	Low	Low	GCB	NA	NA	Good	4.81314	0	4.81314	0	NA	Targeted	Tumor-only	UnifiedGenotyper	Yes	Microarray	Low	NA	NA
P488	GSE181063	Lacy et al., 2020 Blood	>60	F	Low	Low	ABC	NEC	Yes	Good	8.89315	1	8.9726	1	Yes	Targeted	Tumor-only	CaVEMan, Pindel	Yes	Microarray	Low	NA	No
DLBCL0599	Shen et al.	Shen et al., 2023 STTT	<60	M	Low	Low	ABC	NA	Yes	Good	2.68056	0	2.68056	0	Yes	WGS/WES/Targeted	Tumor-only	Mutect2	NA	NA	NA	double-expressor	No
RMDB_336	GSE117556	Sha et al., 2019 JCO	>60	F	Low	ADV	ABC	NEC	Yes	Good	2.94319	0	2.94319	0	Yes	Targeted	Tumor-only	UnifiedGenotyper	Yes	Microarray	Low	NA	NA
DLBCL0604	Shen et al.	Shen et al., 2023 STTT	<60	M	Low	ADV	ABC	NA	No	Good	2.37778	1	2.61389	0	Yes	WGS/WES/Targeted	Tumor-only	Mutect2	NA	NA	NA	double-expressor	No
P915	GSE181063	Lacy et al., 2020 Blood	<60	M	Low	Low	ABC	NEC	No	Good	6.1589	0	6.36164	0	Yes	Targeted	Tumor-only	CaVEMan, Pindel	Yes	Microarray	Low	NA	No
DLBCL0605	Shen et al.	Shen et al., 2023 STTT	>60	F	Low	Low	UNC	NA	No	Good	2.61389	0	2.61389	0	Yes	WGS/WES/Targeted	Tumor-only	Mutect2	NA	NA	NA	double-expressor	No
RMDB_41	GSE117556	Sha et al., 2019 JCO	>60	F	Low	ADV	GCB	NEC	No	Poor	0.199863	1	0.199863	1	Yes	Targeted	Tumor-only	UnifiedGenotyper	Yes	Microarray	Low	NA	NA
P731	GSE181063	Lacy et al., 2020 Blood	>60	M	Low	ADV	UNC	EZB	No	Good	7.54521	0	7.70959	0	Yes	Targeted	Tumor-only	CaVEMan, Pindel	Yes	Microarray	Low	NA	No
RMDB_43	GSE117556	Sha et al., 2019 JCO	<60	F	Low	ADV	GCB	NA	NA	Good	2.41205	0	2.41205	0	NA	Targeted	Tumor-only	UnifiedGenotyper	Yes	Microarray	Low	NA	NA
DLBCL0606	Shen et al.	Shen et al., 2023 STTT	>60	F	Low	Low	UNC	NA	No	Good	2.63056	0	2.63056	0	Yes	WGS/WES/Targeted	Tumor-only	Mutect2	NA	NA	NA	double-expressor	No
RMDB_925	GSE117556	Sha et al., 2019 JCO	<60	M	High	ADV	GCB	NA	NA	Poor	0.0629706	1	1.85079	0	NA	Targeted	Tumor-only	UnifiedGenotyper	Yes	Microarray	Low	NA	NA
DLBCL0608	Shen et al.	Shen et al., 2023 STTT	>60	M	Low	ADV	UNC	NA	Yes	Good	2.63889	0	2.63889	0	Yes	WGS/WES/Targeted	Tumor-only	Mutect2	NA	NA	NA	double-expressor	No
RMDB_35	GSE117556	Sha et al., 2019 JCO	<60	F	Low	ADV	UNC	NA	NA	Poor	0.394251	1	2.46954	0	NA	Targeted	Tumor-only	UnifiedGenotyper	Yes	Microarray	Low	NA	NA
DLBCL0612	Shen et al.	Shen et al., 2023 STTT	>60	F	High	ADV	ABC	NA	No	Poor	1.99167	1	1.99167	0	Yes	WGS/WES/Targeted	Tumor-only	Mutect2	NA	NA	NA	double-expressor	No
P805	GSE181063	Lacy et al., 2020 Blood	>60	M	Low	NA	GCB	NEC	Yes	Good	6.53699	1	6.6	1	Yes	Targeted	Tumor-only	CaVEMan, Pindel	Yes	Microarray	Low	NA	No
RMDB_456	GSE117556	Sha et al., 2019 JCO	<60	F	Low	Low	GCB	NA	NA	Good	4.50103	0	4.50103	0	NA	Targeted	Tumor-only	UnifiedGenotyper	Yes	Microarray	Low	NA	NA
RMDB_584	GSE117556	Sha et al., 2019 JCO	<60	F	Low	ADV	UNC	NA	NA	Good	2.22587	0	2.22587	0	NA	Targeted	Tumor-only	UnifiedGenotyper	Yes	Microarray	Low	NA	NA
RMDB_810	GSE117556	Sha et al., 2019 JCO	>60	F	Low	Low	GCB	NA	NA	Good	3.45517	0	3.45517	0	NA	Targeted	Tumor-only	UnifiedGenotyper	Yes	Microarray	Low	NA	No
P537	GSE181063	Lacy et al., 2020 Blood	<60	F	Low	Low	GCB	ST2	No	Poor	1.10685	1	1.12055	1	Yes	Targeted	Tumor-only	CaVEMan, Pindel	Yes	Microarray	Low	NA	No
RMDB_462	GSE117556	Sha et al., 2019 JCO	>60	F	High	ADV	UNC	NA	NA	Good	2.76523	0	2.76523	0	NA	Targeted	Tumor-only	UnifiedGenotyper	Yes	Microarray	Low	NA	NA
RMDB_709	GSE117556	Sha et al., 2019 JCO	<60	M	Low	ADV	ABC	NA	No	Good	2.31622	0	2.31622	0	Yes	Targeted	Tumor-only	UnifiedGenotyper	Yes	Microarray	Low	NA	NA
RMDB_294	GSE117556	Sha et al., 2019 JCO	<60	M	Low	ADV	GCB	NA	NA	Poor	0.81588	1	1.24846	1	NA	Targeted	Tumor-only	UnifiedGenotyper	Yes	Microarray	Low	NA	NA
P461	GSE181063	Lacy et al., 2020 Blood	<60	M	Low	Low	ABC	N1	Yes	Good	9.11781	1	9.17808	1	Yes	Targeted	Tumor-only	CaVEMan, Pindel	Yes	Microarray	Low	NA	No
P373	GSE181063	Lacy et al., 2020 Blood	>60	M	Low	Low	GCB	EZB	No	Poor	0.0109589	1	0.10137	1	Yes	Targeted	Tumor-only	CaVEMan, Pindel	Yes	Microarray	Low	NA	No
RMDB_360	GSE117556	Sha et al., 2019 JCO	<60	M	Low	Low	UNC	NA	NA	Good	3.43053	0	3.43053	0	NA	Targeted	Tumor-only	UnifiedGenotyper	Yes	Microarray	Low	NA	NA
RMDB_187	GSE117556	Sha et al., 2019 JCO	>60	F	High	ADV	GCB	NA	NA	Good	3.17591	0	3.17591	0	NA	Targeted	Tumor-only	UnifiedGenotyper	Yes	Microarray	Low	NA	NA
RMDB_190	GSE117556	Sha et al., 2019 JCO	>60	F	High	ADV	GCB	NA	NA	Good	2.33812	0	2.33812	0	NA	Targeted	Tumor-only	UnifiedGenotyper	Yes	Microarray	Low	NA	NA
RMDB_398	GSE117556	Sha et al., 2019 JCO	<60	F	Low	ADV	GCB	NA	NA	Good	3.81383	0	3.81383	0	NA	Targeted	Tumor-only	UnifiedGenotyper	Yes	Microarray	Low	NA	No
P619	GSE181063	Lacy et al., 2020 Blood	>60	M	High	ADV	GCB	NEC	No	Good	8.39726	0	8.5726	0	Yes	Targeted	Tumor-only	CaVEMan, Pindel	Yes	Microarray	Low	NA	No
DLBCL0616	Shen et al.	Shen et al., 2023 STTT	>60	M	High	Low	ABC	NA	No	Poor	0.588889	1	2.57222	0	Yes	WGS/WES/Targeted	Tumor-only	Mutect2	NA	NA	NA	double-expressor	No
P526	GSE181063	Lacy et al., 2020 Blood	>60	F	Low	Low	GCB	NEC	No	Good	9.11233	0	9.27671	0	Yes	Targeted	Tumor-only	CaVEMan, Pindel	Yes	Microarray	Low	NA	No
P158	GSE181063	Lacy et al., 2020 Blood	<60	M	Low	ADV	GCB	NEC	Yes	Good	6.78904	1	6.8274	1	Yes	Targeted	Tumor-only	CaVEMan, Pindel	Yes	Microarray	Low	NA	No
DLBCL0617	Shen et al.	Shen et al., 2023 STTT	>60	M	Low	Low	UNC	NA	No	Good	2.575	0	2.575	0	Yes	WGS/WES/Targeted	Tumor-only	Mutect2	NA	NA	NA	double-expressor	No
P330	GSE181063	Lacy et al., 2020 Blood	>60	F	Low	Low	UNC	EZB	No	Good	10.7123	0	10.9342	0	Yes	Targeted	Tumor-only	CaVEMan, Pindel	Yes	Microarray	Low	NA	No
P672	GSE181063	Lacy et al., 2020 Blood	>60	F	Low	ADV	ABC	NEC	Yes	Poor	0.115068	1	0.293151	1	Yes	Targeted	Tumor-only	CaVEMan, Pindel	Yes	Microarray	Low	NA	No
RMDB_807	GSE117556	Sha et al., 2019 JCO	>60	F	High	ADV	GCB	NA	NA	Good	2.10267	0	2.10267	0	NA	Targeted	Tumor-only	UnifiedGenotyper	Yes	Microarray	Low	NA	NA
RMDB_32	GSE117556	Sha et al., 2019 JCO	>60	F	Low	Low	GCB	NA	NA	Poor	0.536619	1	2.72142	0	NA	Targeted	Tumor-only	UnifiedGenotyper	Yes	Microarray	Low	NA	NA
RMDB_413	GSE117556	Sha et al., 2019 JCO	>60	M	High	ADV	ABC	NA	NA	Poor	1.30322	1	2.36277	1	NA	Targeted	Tumor-only	UnifiedGenotyper	Yes	Microarray	High	NA	NA
RMDB_220	GSE117556	Sha et al., 2019 JCO	<60	M	Low	ADV	GCB	NA	NA	Good	2.08624	0	2.08624	0	NA	Targeted	Tumor-only	UnifiedGenotyper	Yes	Microarray	High	NA	NA
P293	GSE181063	Lacy et al., 2020 Blood	>60	F	High	ADV	ABC	NEC	NA	Good	5.63288	1	11.2991	0	NA	Targeted	Tumor-only	CaVEMan, Pindel	Yes	Microarray	Low	NA	No
RMDB_692	GSE117556	Sha et al., 2019 JCO	<60	M	High	Low	GCB	NA	NA	Good	3.42231	0	3.42231	0	NA	Targeted	Tumor-only	UnifiedGenotyper	Yes	Microarray	Low	NA	NA
P675	GSE181063	Lacy et al., 2020 Blood	>60	F	High	ADV	ABC	BN2	No	Good	7.92877	0	8.11233	0	Yes	Targeted	Tumor-only	CaVEMan, Pindel	Yes	Microarray	Low	NA	No
P355	GSE181063	Lacy et al., 2020 Blood	>60	M	Low	Low	UNC	EZB	No	Good	10.5123	0	10.7589	0	Yes	Targeted	Tumor-only	CaVEMan, Pindel	Yes	Microarray	Low	NA	No
RMDB_159	GSE117556	Sha et al., 2019 JCO	<60	M	Low	Low	GCB	NEC	No	Good	3.49076	0	3.49076	0	Yes	Targeted	Tumor-only	UnifiedGenotyper	Yes	Microarray	Low	NA	No
RMDB_31	GSE117556	Sha et al., 2019 JCO	>60	M	High	ADV	GCB	NA	NA	Poor	1.77139	1	3.36208	0	NA	Targeted	Tumor-only	UnifiedGenotyper	Yes	Microarray	Low	NA	NA
RMDB_552	GSE117556	Sha et al., 2019 JCO	<60	M	High	ADV	GCB	NEC	Yes	Poor	0.651609	1	2.37098	0	Yes	Targeted	Tumor-only	UnifiedGenotyper	Yes	Microarray	Low	NA	No
RMDB_351	GSE117556	Sha et al., 2019 JCO	<60	M	Low	Low	UNC	NA	NA	Good	2.41478	0	2.41478	0	NA	Targeted	Tumor-only	UnifiedGenotyper	Yes	Microarray	Low	NA	NA
DLBCL0618	Shen et al.	Shen et al., 2023 STTT	<60	F	Low	Low	UNC	NA	No	Good	7.74444	1	7.74444	1	Yes	WGS/WES/Targeted	Tumor-only	Mutect2	NA	NA	NA	double-expressor	No
RMDB_394	GSE117556	Sha et al., 2019 JCO	>60	M	High	ADV	GCB	NA	NA	Good	2.48597	0	2.48597	0	NA	Targeted	Tumor-only	UnifiedGenotyper	Yes	Microarray	Low	NA	NA
P211	GSE181063	Lacy et al., 2020 Blood	>60	F	High	ADV	GCB	EZB	No	Poor	0.0575342	1	2.99726	1	Yes	Targeted	Tumor-only	CaVEMan, Pindel	Yes	Microarray	Low	NA	No
DLBCL0619	Shen et al.	Shen et al., 2023 STTT	>60	M	High	ADV	ABC	NA	Yes	Poor	1.96944	1	1.96944	1	Yes	WGS/WES/Targeted	Tumor-only	Mutect2	NA	NA	NA	double-expressor	No
P651	GSE181063	Lacy et al., 2020 Blood	>60	M	High	ADV	ABC	NEC	No	Good	8.18904	0	8.34521	0	Yes	Targeted	Tumor-only	CaVEMan, Pindel	Yes	Microarray	Low	NA	No
P688	GSE181063	Lacy et al., 2020 Blood	>60	F	High	ADV	GCB	NEC	Yes	Good	7.73425	0	7.96986	0	Yes	Targeted	Tumor-only	CaVEMan, Pindel	Yes	Microarray	Low	NA	No
DLBCL0620	Shen et al.	Shen et al., 2023 STTT	<60	M	High	ADV	UNC	NA	No	Poor	0.852778	1	1.83889	0	Yes	WGS/WES/Targeted	Tumor-only	Mutect2	NA	NA	NA	double-expressor	No
RMDB_862	GSE117556	Sha et al., 2019 JCO	<60	M	High	ADV	UNC	NA	NA	Poor	0.394251	1	2.54346	1	NA	Targeted	Tumor-only	UnifiedGenotyper	Yes	Microarray	Low	NA	NA
DLBCL0621	Shen et al.	Shen et al., 2023 STTT	<60	F	Low	Low	UNC	NA	No	Good	2.04167	0	2.04167	0	Yes	WGS/WES/Targeted	Tumor-only	Mutect2	NA	NA	NA	double-expressor	No
RMDB_874	GSE117556	Sha et al., 2019 JCO	>60	M	High	ADV	UNC	NA	NA	Poor	0.418891	1	0.583162	1	NA	Targeted	Tumor-only	UnifiedGenotyper	Yes	Microarray	Low	NA	NA
DLBCL0662	Shen et al.	Shen et al., 2023 STTT	>60	F	Low	Low	UNC	NA	No	Good	2.3	0	2.3	0	Yes	WGS/WES/Targeted	Tumor-only	Mutect2	NA	NA	NA	double-expressor	No
RMDB_763	GSE117556	Sha et al., 2019 JCO	>60	M	High	ADV	UNC	NA	NA	Good	3.18686	0	3.18686	0	NA	Targeted	Tumor-only	UnifiedGenotyper	Yes	Microarray	Low	NA	NA
P486	GSE181063	Lacy et al., 2020 Blood	>60	F	High	ADV	GCB	NEC	No	Good	2.94247	1	3.02466	1	Yes	Targeted	Tumor-only	CaVEMan, Pindel	Yes	Microarray	Low	NA	No
RMDB_6	GSE117556	Sha et al., 2019 JCO	<60	F	Low	ADV	ABC	NA	NA	Good	2.60917	1	3.17043	0	NA	Targeted	Tumor-only	UnifiedGenotyper	Yes	Microarray	Low	NA	NA
RMDB_524	GSE117556	Sha et al., 2019 JCO	<60	M	High	ADV	GCB	NA	NA	Good	2.57358	0	2.57358	0	NA	Targeted	Tumor-only	UnifiedGenotyper	Yes	Microarray	High	NA	NA
RMDB_286	GSE117556	Sha et al., 2019 JCO	<60	M	Low	Low	GCB	NA	NA	Good	2.29979	0	2.29979	0	NA	Targeted	Tumor-only	UnifiedGenotyper	Yes	Microarray	Low	NA	NA
DLBCL0681	Shen et al.	Shen et al., 2023 STTT	>60	M	Low	Low	UNC	NA	No	Good	2.18611	0	2.18611	0	Yes	WGS/WES/Targeted	Tumor-only	Mutect2	NA	NA	NA	double-expressor	No
RMDB_240	GSE117556	Sha et al., 2019 JCO	>60	M	High	ADV	GCB	NA	NA	Good	3.09925	0	3.09925	0	NA	Targeted	Tumor-only	UnifiedGenotyper	Yes	Microarray	Low	NA	NA
RMDB_903	GSE117556	Sha et al., 2019 JCO	>60	F	High	ADV	ABC	NA	NA	Poor	1.33881	1	1.40999	0	NA	Targeted	Tumor-only	UnifiedGenotyper	Yes	Microarray	High	NA	NA
RMDB_149	GSE117556	Sha et al., 2019 JCO	>60	F	High	ADV	GCB	NA	NA	Poor	0.350445	1	0.350445	1	NA	Targeted	Tumor-only	UnifiedGenotyper	Yes	Microarray	Low	NA	NA
P602	GSE181063	Lacy et al., 2020 Blood	<60	F	Low	ADV	GCB	EZB	Yes	Poor	0.413699	1	8.67123	0	Yes	Targeted	Tumor-only	CaVEMan, Pindel	Yes	Microarray	Low	NA	No
DLBCL0688	Shen et al.	Shen et al., 2023 STTT	<60	F	Low	Low	UNC	NA	No	Good	2.14444	0	2.14444	0	Yes	WGS/WES/Targeted	Tumor-only	Mutect2	NA	NA	NA	double-expressor	No
RMDB_516	GSE117556	Sha et al., 2019 JCO	>60	F	Low	Low	ABC	NA	NA	Good	4.76386	0	4.76386	0	NA	Targeted	Tumor-only	UnifiedGenotyper	Yes	Microarray	Low	NA	NA
RMDB_104	GSE117556	Sha et al., 2019 JCO	<60	M	High	ADV	UNC	NA	NA	Poor	1.38535	1	1.41547	0	NA	Targeted	Tumor-only	UnifiedGenotyper	Yes	Microarray	Low	NA	NA
RMDB_621	GSE117556	Sha et al., 2019 JCO	>60	M	Low	Low	GCB	NA	NA	Good	2.13279	0	2.13279	0	NA	Targeted	Tumor-only	UnifiedGenotyper	Yes	Microarray	Low	NA	NA
RMDB_367	GSE117556	Sha et al., 2019 JCO	>60	F	High	ADV	UNC	NA	NA	Good	2.83641	0	2.83641	0	NA	Targeted	Tumor-only	UnifiedGenotyper	Yes	Microarray	Low	NA	NA
DLBCL0704	Shen et al.	Shen et al., 2023 STTT	<60	M	Low	Low	ABC	NA	No	Good	2.02778	0	2.02778	0	Yes	WGS/WES/Targeted	Tumor-only	Mutect2	NA	NA	NA	double-expressor	No
RMDB_320	GSE117556	Sha et al., 2019 JCO	>60	M	Low	Low	GCB	NA	NA	Good	5.28953	0	5.28953	0	NA	Targeted	Tumor-only	UnifiedGenotyper	Yes	Microarray	Low	NA	NA
P197	GSE181063	Lacy et al., 2020 Blood	<60	M	Low	Low	GCB	ST2	No	Good	8.37808	1	8.38082	1	Yes	Targeted	Tumor-only	CaVEMan, Pindel	Yes	Microarray	Low	NA	No
DLBCL0708	Shen et al.	Shen et al., 2023 STTT	>60	M	Low	Low	UNC	NA	Yes	Good	2.16667	0	2.16667	0	Yes	WGS/WES/Targeted	Tumor-only	Mutect2	NA	NA	NA	double-expressor	No
RMDB_414	GSE117556	Sha et al., 2019 JCO	<60	M	Low	Low	ABC	NA	NA	Good	2.82272	0	2.82272	0	NA	Targeted	Tumor-only	UnifiedGenotyper	Yes	Microarray	Low	NA	No
RMDB_756	GSE117556	Sha et al., 2019 JCO	<60	F	Low	Low	GCB	NA	NA	Good	3.01711	0	3.01711	0	NA	Targeted	Tumor-only	UnifiedGenotyper	Yes	Microarray	Low	NA	No
DLBCL0724	Shen et al.	Shen et al., 2023 STTT	>60	M	High	ADV	ABC	NA	No	Poor	0.638889	1	0.816667	0	Yes	WGS/WES/Targeted	Tumor-only	Mutect2	NA	NA	NA	double-expressor	No
DLBCL0792	Shen et al.	Shen et al., 2023 STTT	<60	F	High	ADV	GCB	NA	No	Poor	0.727778	1	0.727778	0	Yes	WGS/WES/Targeted	Tumor-only	Mutect2	NA	NA	NA	double-expressor	No
DLBCL0811	Shen et al.	Shen et al., 2023 STTT	<60	F	Low	Low	UNC	NA	No	Poor	0.825	1	1.325	1	Yes	WGS/WES/Targeted	Tumor-only	Mutect2	NA	NA	NA	double-expressor	No
DLBCL0831	Shen et al.	Shen et al., 2023 STTT	>60	M	High	ADV	UNC	NA	No	Poor	0.519444	1	0.519444	0	Yes	WGS/WES/Targeted	Tumor-only	Mutect2	NA	NA	NA	double-expressor	No
RMDB_713	GSE117556	Sha et al., 2019 JCO	>60	M	High	ADV	GCB	NA	NA	Poor	0.717317	1	1.42094	0	NA	Targeted	Tumor-only	UnifiedGenotyper	Yes	Microarray	Low	NA	NA
RMDB_731	GSE117556	Sha et al., 2019 JCO	<60	F	Low	ADV	GCB	NA	NA	Poor	0.747433	1	1.22656	0	NA	Targeted	Tumor-only	UnifiedGenotyper	Yes	Microarray	Low	NA	NA
RMDB_111	GSE117556	Sha et al., 2019 JCO	>60	F	High	ADV	GCB	NA	NA	Poor	0.673511	1	2.14374	0	NA	Targeted	Tumor-only	UnifiedGenotyper	Yes	Microarray	Low	NA	NA
RMDB_848	GSE117556	Sha et al., 2019 JCO	<60	F	Low	ADV	GCB	EZB	Yes	Good	2.46407	0	2.46407	0	Yes	Targeted	Tumor-only	UnifiedGenotyper	Yes	Microarray	Low	NA	NA
P764	GSE181063	Lacy et al., 2020 Blood	>60	F	Low	Low	ABC	MCD	No	Good	2.86849	1	7.47123	0	Yes	Targeted	Tumor-only	CaVEMan, Pindel	Yes	Microarray	Low	NA	No
RMDB_744	GSE117556	Sha et al., 2019 JCO	>60	F	High	ADV	UNC	NA	NA	Poor	0.900753	1	0.900753	1	NA	Targeted	Tumor-only	UnifiedGenotyper	Yes	Microarray	Low	NA	NA
RMDB_156	GSE117556	Sha et al., 2019 JCO	>60	F	High	ADV	GCB	NA	NA	Poor	1.26489	1	1.72211	1	NA	Targeted	Tumor-only	UnifiedGenotyper	Yes	Microarray	Low	NA	NA
DLBCL0834	Shen et al.	Shen et al., 2023 STTT	>60	M	Low	Low	ABC	NA	No	Poor	0.466667	1	1.18056	0	Yes	WGS/WES/Targeted	Tumor-only	Mutect2	NA	NA	NA	double-expressor	No
DLBCL0859	Shen et al.	Shen et al., 2023 STTT	<60	F	Low	Low	UNC	NA	No	Poor	0.519444	1	1.16667	0	Yes	WGS/WES/Targeted	Tumor-only	Mutect2	NA	NA	NA	double-expressor	No
DLBCL0863	Shen et al.	Shen et al., 2023 STTT	<60	M	Low	Low	UNC	NA	No	Poor	0.8	1	1.18056	0	Yes	WGS/WES/Targeted	Tumor-only	Mutect2	NA	NA	NA	double-expressor	No
RMDB_358	GSE117556	Sha et al., 2019 JCO	<60	F	Low	Low	ABC	NA	NA	Good	4.77481	0	4.77481	0	NA	Targeted	Tumor-only	UnifiedGenotyper	Yes	Microarray	Low	NA	NA
P391	GSE181063	Lacy et al., 2020 Blood	>60	M	Low	Low	GCB	EZB	No	Good	10.1808	1	10.1808	1	Yes	Targeted	Tumor-only	CaVEMan, Pindel	Yes	Microarray	Low	NA	No
RMDB_318	GSE117556	Sha et al., 2019 JCO	<60	M	Low	ADV	ABC	NA	NA	Good	2.22587	0	2.22587	0	NA	Targeted	Tumor-only	UnifiedGenotyper	Yes	Microarray	Low	NA	NA
P579	GSE181063	Lacy et al., 2020 Blood	>60	F	Low	Low	UNC	NEC	No	Good	8.15342	1	8.2137	1	Yes	Targeted	Tumor-only	CaVEMan, Pindel	Yes	Microarray	Low	NA	No
P643	GSE181063	Lacy et al., 2020 Blood	>60	F	Low	NA	ABC	EZB	No	Good	8.13425	0	8.35342	0	Yes	Targeted	Tumor-only	CaVEMan, Pindel	Yes	Microarray	Low	NA	No
RMDB_400	GSE117556	Sha et al., 2019 JCO	>60	M	Low	Low	ABC	NA	NA	Good	3.9206	0	3.9206	0	NA	Targeted	Tumor-only	UnifiedGenotyper	Yes	Microarray	Low	NA	NA
RMDB_728	GSE117556	Sha et al., 2019 JCO	>60	M	High	Low	GCB	NA	NA	Good	2.0178	0	2.0178	0	NA	Targeted	Tumor-only	UnifiedGenotyper	Yes	Microarray	Low	NA	NA
RMDB_563	GSE117556	Sha et al., 2019 JCO	<60	M	Low	ADV	GCB	NA	NA	Good	3.38946	0	3.38946	0	NA	Targeted	Tumor-only	UnifiedGenotyper	Yes	Microarray	Low	NA	NA
DLBCL0875	Shen et al.	Shen et al., 2023 STTT	>60	M	Low	Low	UNC	NA	Yes	Poor	0.269444	1	1.17778	0	Yes	WGS/WES/Targeted	Tumor-only	Mutect2	NA	NA	NA	double-expressor	No
P17	GSE181063	Lacy et al., 2020 Blood	<60	M	Low	Low	GCB	NEC	No	Good	13.9863	0	14.1699	0	Yes	Targeted	Tumor-only	CaVEMan, Pindel	Yes	Microarray	Low	NA	No
RMDB_548	GSE117556	Sha et al., 2019 JCO	<60	F	Low	ADV	GCB	NA	NA	Poor	0.0629706	1	0.0629706	1	NA	Targeted	Tumor-only	UnifiedGenotyper	Yes	Microarray	Low	NA	NA
DLBCL0907	Shen et al.	Shen et al., 2023 STTT	>60	F	High	ADV	UNC	NA	No	Poor	0.755556	1	0.783333	0	Yes	WGS/WES/Targeted	Tumor-only	Mutect2	NA	NA	NA	double-expressor	Double-hit
P440	GSE181063	Lacy et al., 2020 Blood	<60	M	Low	ADV	UNC	NEC	No	Good	9.93699	0	10.1041	0	Yes	Targeted	Tumor-only	CaVEMan, Pindel	Yes	Microarray	Low	NA	No
DLBCL0917	Shen et al.	Shen et al., 2023 STTT	<60	M	High	ADV	UNC	NA	Yes	Poor	0.652778	1	0.777778	1	Yes	WGS/WES/Targeted	Tumor-only	Mutect2	NA	NA	NA	double-expressor	No
RMDB_59	GSE117556	Sha et al., 2019 JCO	>60	F	High	ADV	GCB	NA	NA	Good	2.71869	0	2.71869	0	NA	Targeted	Tumor-only	UnifiedGenotyper	Yes	Microarray	Low	NA	NA
DLBCL0938	Shen et al.	Shen et al., 2023 STTT	<60	M	Low	Low	UNC	NA	No	Poor	0.291667	1	0.783333	0	Yes	WGS/WES/Targeted	Tumor-only	Mutect2	NA	NA	NA	double-expressor	No
RMDB_66	GSE117556	Sha et al., 2019 JCO	>60	M	High	ADV	GCB	NA	NA	Good	2.44764	0	2.44764	0	NA	Targeted	Tumor-only	UnifiedGenotyper	Yes	Microarray	Low	NA	NA
DLBCL0940	Shen et al.	Shen et al., 2023 STTT	<60	F	Low	Low	ABC	NA	No	Poor	0.555556	1	0.794444	0	Yes	WGS/WES/Targeted	Tumor-only	Mutect2	NA	NA	NA	double-expressor	No
P167	GSE181063	Lacy et al., 2020 Blood	>60	M	High	ADV	GCB	NEC	No	Good	12.3205	0	12.5562	0	Yes	Targeted	Tumor-only	CaVEMan, Pindel	Yes	Microarray	Low	NA	No
DLBCL0955	Shen et al.	Shen et al., 2023 STTT	>60	F	High	ADV	UNC	NA	No	Poor	0.125	1	0.125	1	Yes	WGS/WES/Targeted	Tumor-only	Mutect2	NA	NA	NA	double-expressor	No
P864	GSE181063	Lacy et al., 2020 Blood	>60	M	High	ADV	GCB	NEC	No	Good	6.54247	0	6.73425	0	Yes	Targeted	Tumor-only	CaVEMan, Pindel	Yes	Microarray	Low	NA	No
P839	GSE181063	Lacy et al., 2020 Blood	>60	M	High	ADV	ABC	BN2	No	Good	6.76164	0	6.93151	0	Yes	Targeted	Tumor-only	CaVEMan, Pindel	Yes	Microarray	Low	NA	No
DLBCL0993	Shen et al.	Shen et al., 2023 STTT	<60	F	Low	Low	UNC	NA	No	Good	4.7879	0	4.7879	0	Yes	WGS/WES/Targeted	Tumor-only	Mutect2	NA	NA	NA	double-expressor	No
P154	GSE181063	Lacy et al., 2020 Blood	<60	M	Low	ADV	GCB	EZB	No	Good	3.80548	1	12.6329	0	Yes	Targeted	Tumor-only	CaVEMan, Pindel	Yes	Microarray	Low	NA	No
RMDB_703	GSE117556	Sha et al., 2019 JCO	>60	M	High	ADV	UNC	NA	NA	Good	3.20055	1	3.21697	0	NA	Targeted	Tumor-only	UnifiedGenotyper	Yes	Microarray	Low	NA	NA
P665	GSE181063	Lacy et al., 2020 Blood	<60	M	Low	ADV	UNC	ST2	Yes	Poor	0.115068	1	0.487671	1	Yes	Targeted	Tumor-only	CaVEMan, Pindel	Yes	Microarray	Low	NA	No
RMDB_722	GSE117556	Sha et al., 2019 JCO	>60	M	Low	Low	GCB	NA	NA	Poor	1.02396	1	1.13895	1	NA	Targeted	Tumor-only	UnifiedGenotyper	Yes	Microarray	Low	NA	NA
RMDB_33	GSE117556	Sha et al., 2019 JCO	>60	F	High	ADV	GCB	NA	NA	Good	3.58385	0	3.58385	0	NA	Targeted	Tumor-only	UnifiedGenotyper	Yes	Microarray	Low	NA	NA
DLBCL0999	Shen et al.	Shen et al., 2023 STTT	<60	M	Low	ADV	UNC	NA	No	Good	3.321	0	3.321	0	Yes	WGS/WES/Targeted	Tumor-only	Mutect2	NA	NA	NA	double-expressor	No
DLBCL1001	Shen et al.	Shen et al., 2023 STTT	<60	M	Low	Low	UNC	NA	No	Good	2.67405	0	2.67405	0	Yes	WGS/WES/Targeted	Tumor-only	Mutect2	NA	NA	NA	double-expressor	No
RMDB_258	GSE117556	Sha et al., 2019 JCO	>60	F	High	ADV	UNC	ST2	No	Good	2.3655	0	2.3655	0	Yes	Targeted	Tumor-only	UnifiedGenotyper	Yes	Microarray	Low	NA	No
RMDB_820	GSE117556	Sha et al., 2019 JCO	>60	F	High	ADV	GCB	NA	NA	Good	3.06092	0	3.06092	0	NA	Targeted	Tumor-only	UnifiedGenotyper	Yes	Microarray	Low	NA	NA
P677	GSE181063	Lacy et al., 2020 Blood	>60	F	Low	ADV	GCB	EZB	No	Good	7.88219	0	8.11507	0	Yes	Targeted	Tumor-only	CaVEMan, Pindel	Yes	Microarray	Low	NA	No
P684	GSE181063	Lacy et al., 2020 Blood	<60	F	Low	Low	GCB	EZB	No	Good	7.73699	0	8.01918	0	Yes	Targeted	Tumor-only	CaVEMan, Pindel	Yes	Microarray	Low	NA	No
P10	GSE181063	Lacy et al., 2020 Blood	>60	NA	High	NA	UNC	NEC	No	Poor	0.336986	1	0.487671	1	Yes	Targeted	Tumor-only	CaVEMan, Pindel	NA	NA	NA	NA	No
P100	GSE181063	Lacy et al., 2020 Blood	>60	NA	Low	NA	UNC	EZB	No	Good	5.2274	1	5.28219	1	Yes	Targeted	Tumor-only	CaVEMan, Pindel	NA	NA	NA	NA	No
P102	GSE181063	Lacy et al., 2020 Blood	>60	NA	High	NA	UNC	NEC	No	Good	12.989	0	13.189	0	Yes	Targeted	Tumor-only	CaVEMan, Pindel	NA	NA	NA	NA	No
P876	GSE181063	Lacy et al., 2020 Blood	<60	F	NA	Low	UNC	NEC	NA	Good	6.46301	0	6.66393	0	NA	Targeted	Tumor-only	CaVEMan, Pindel	Yes	Microarray	Low	NA	No
P104	GSE181063	Lacy et al., 2020 Blood	>60	NA	High	NA	UNC	ST2	Yes	Poor	0.0219178	1	0.0328767	1	Yes	Targeted	Tumor-only	CaVEMan, Pindel	NA	NA	NA	NA	No
P220	GSE181063	Lacy et al., 2020 Blood	>60	F	High	ADV	GCB	EZB	Yes	Good	11.9205	0	12.0822	0	Yes	Targeted	Tumor-only	CaVEMan, Pindel	Yes	Microarray	Low	NA	No
P11	GSE181063	Lacy et al., 2020 Blood	>60	NA	High	NA	UNC	MCD	No	Good	14.0301	0	14.211	0	Yes	Targeted	Tumor-only	CaVEMan, Pindel	NA	NA	NA	NA	No
P113	GSE181063	Lacy et al., 2020 Blood	>60	NA	High	NA	UNC	NEC	Yes	Good	2.15616	1	9.01644	1	Yes	Targeted	Tumor-only	CaVEMan, Pindel	NA	NA	NA	NA	No
P114	GSE181063	Lacy et al., 2020 Blood	>60	NA	High	NA	UNC	NEC	No	Good	12.9151	0	13.0712	0	Yes	Targeted	Tumor-only	CaVEMan, Pindel	NA	NA	NA	NA	No
P115	GSE181063	Lacy et al., 2020 Blood	<60	NA	Low	NA	UNC	EZB	No	Poor	0.441096	1	1.05753	1	Yes	Targeted	Tumor-only	CaVEMan, Pindel	NA	NA	NA	NA	No
P120	GSE181063	Lacy et al., 2020 Blood	<60	NA	Low	NA	UNC	ST2	No	Good	13.7342	0	13.9014	0	Yes	Targeted	Tumor-only	CaVEMan, Pindel	NA	NA	NA	NA	No
P121	GSE181063	Lacy et al., 2020 Blood	<60	NA	Low	NA	UNC	NEC	No	Good	13.274	0	13.5014	0	Yes	Targeted	Tumor-only	CaVEMan, Pindel	NA	NA	NA	NA	No
P123	GSE181063	Lacy et al., 2020 Blood	>60	NA	High	NA	UNC	NEC	No	Good	8.79726	1	8.8137	1	Yes	Targeted	Tumor-only	CaVEMan, Pindel	NA	NA	NA	NA	No
P124	GSE181063	Lacy et al., 2020 Blood	<60	NA	Low	NA	UNC	EZB	Yes	Good	12.7945	0	12.9644	0	Yes	Targeted	Tumor-only	CaVEMan, Pindel	NA	NA	NA	NA	No
P129	GSE181063	Lacy et al., 2020 Blood	>60	NA	High	NA	UNC	NEC	No	Good	12.7534	0	12.9425	0	Yes	Targeted	Tumor-only	CaVEMan, Pindel	NA	NA	NA	NA	No
P131	GSE181063	Lacy et al., 2020 Blood	<60	NA	Low	NA	UNC	MCD	No	Good	12.7151	0	12.9205	0	Yes	Targeted	Tumor-only	CaVEMan, Pindel	NA	NA	NA	NA	No
P135	GSE181063	Lacy et al., 2020 Blood	>60	NA	High	NA	UNC	NEC	No	Good	12.5479	0	12.8986	0	Yes	Targeted	Tumor-only	CaVEMan, Pindel	NA	NA	NA	NA	No
P136	GSE181063	Lacy et al., 2020 Blood	>60	NA	NA	NA	UNC	EZB	No	Poor	0.109589	1	0.394521	1	Yes	Targeted	Tumor-only	CaVEMan, Pindel	NA	NA	NA	NA	No
P137	GSE181063	Lacy et al., 2020 Blood	>60	NA	High	NA	UNC	N1	Yes	Poor	0.69863	1	1.22192	1	Yes	Targeted	Tumor-only	CaVEMan, Pindel	NA	NA	NA	NA	No
P144	GSE181063	Lacy et al., 2020 Blood	<60	NA	Low	NA	UNC	NEC	No	Good	12.5288	0	12.7534	0	Yes	Targeted	Tumor-only	CaVEMan, Pindel	NA	NA	NA	NA	No
P147	GSE181063	Lacy et al., 2020 Blood	>60	NA	Low	NA	UNC	ST2	No	Good	12.4685	0	12.7151	0	Yes	Targeted	Tumor-only	CaVEMan, Pindel	NA	NA	NA	NA	No
P148	GSE181063	Lacy et al., 2020 Blood	>60	NA	Low	NA	UNC	ST2	Yes	Good	12.5507	0	12.7151	0	Yes	Targeted	Tumor-only	CaVEMan, Pindel	NA	NA	NA	NA	No
P15	GSE181063	Lacy et al., 2020 Blood	>60	NA	High	NA	UNC	NEC	No	Poor	0.386301	1	0.427397	1	Yes	Targeted	Tumor-only	CaVEMan, Pindel	NA	NA	NA	NA	No
P16	GSE181063	Lacy et al., 2020 Blood	>60	NA	High	NA	UNC	EZB	No	Poor	0.0657534	1	0.208219	1	Yes	Targeted	Tumor-only	CaVEMan, Pindel	NA	NA	NA	NA	No
P160	GSE181063	Lacy et al., 2020 Blood	<60	NA	Low	NA	UNC	ST2	No	Good	12.4356	0	12.5973	0	Yes	Targeted	Tumor-only	CaVEMan, Pindel	NA	NA	NA	NA	No
P283	GSE181063	Lacy et al., 2020 Blood	>60	F	Low	ADV	ABC	ST2	No	Good	3.18904	1	3.24658	1	Yes	Targeted	Tumor-only	CaVEMan, Pindel	Yes	Microarray	Low	NA	No
RMDB_61	GSE117556	Sha et al., 2019 JCO	>60	F	High	Low	UNC	NA	NA	Poor	0.594114	1	0.952772	1	NA	Targeted	Tumor-only	UnifiedGenotyper	Yes	Microarray	Low	NA	NA
P169	GSE181063	Lacy et al., 2020 Blood	>60	NA	High	NA	UNC	EZB	Yes	Good	12.3781	0	12.5425	0	Yes	Targeted	Tumor-only	CaVEMan, Pindel	NA	NA	NA	NA	No
P174	GSE181063	Lacy et al., 2020 Blood	<60	NA	Low	NA	UNC	NEC	No	Good	8.92603	1	9.74247	1	Yes	Targeted	Tumor-only	CaVEMan, Pindel	NA	NA	NA	NA	No
P176	GSE181063	Lacy et al., 2020 Blood	<60	NA	Low	NA	UNC	BN2	No	Good	12.2603	0	12.4603	0	Yes	Targeted	Tumor-only	CaVEMan, Pindel	NA	NA	NA	NA	No
RMDB_505	GSE117556	Sha et al., 2019 JCO	<60	M	Low	Low	GCB	NA	NA	Poor	1.35524	1	2.92676	0	NA	Targeted	Tumor-only	UnifiedGenotyper	Yes	Microarray	Low	NA	NA
P181	GSE181063	Lacy et al., 2020 Blood	>60	NA	Low	NA	UNC	NEC	Yes	Good	10.6137	1	10.5918	1	Yes	Targeted	Tumor-only	CaVEMan, Pindel	NA	NA	NA	NA	No
P188	GSE181063	Lacy et al., 2020 Blood	>60	NA	High	NA	UNC	NEC	No	Poor	0.156164	1	0.29589	1	Yes	Targeted	Tumor-only	CaVEMan, Pindel	NA	NA	NA	NA	No
P190	GSE181063	Lacy et al., 2020 Blood	<60	NA	Low	NA	UNC	EZB	No	Good	12.1507	0	12.3315	0	Yes	Targeted	Tumor-only	CaVEMan, Pindel	NA	NA	NA	NA	No
P194	GSE181063	Lacy et al., 2020 Blood	>60	NA	High	NA	UNC	NEC	No	Poor	0.186301	1	0.287671	1	Yes	Targeted	Tumor-only	CaVEMan, Pindel	NA	NA	NA	NA	No
P195	GSE181063	Lacy et al., 2020 Blood	>60	NA	High	NA	UNC	ST2	No	Poor	0.635616	1	0.90411	1	Yes	Targeted	Tumor-only	CaVEMan, Pindel	NA	NA	NA	NA	No
P199	GSE181063	Lacy et al., 2020 Blood	<60	NA	Low	NA	UNC	EZB	No	Good	12.1288	0	12.2877	0	Yes	Targeted	Tumor-only	CaVEMan, Pindel	NA	NA	NA	NA	No
P201	GSE181063	Lacy et al., 2020 Blood	>60	NA	Low	NA	UNC	N1	No	Poor	0.342466	1	0.419178	1	Yes	Targeted	Tumor-only	CaVEMan, Pindel	NA	NA	NA	NA	No
P206	GSE181063	Lacy et al., 2020 Blood	>60	NA	Low	NA	UNC	N1	No	Poor	0.441096	1	0.79726	1	Yes	Targeted	Tumor-only	CaVEMan, Pindel	NA	NA	NA	NA	No
RMDB_325	GSE117556	Sha et al., 2019 JCO	>60	F	High	ADV	GCB	NA	NA	Poor	0.572211	1	1.23751	1	NA	Targeted	Tumor-only	UnifiedGenotyper	Yes	Microarray	Low	NA	NA
P248	GSE181063	Lacy et al., 2020 Blood	<60	M	Low	ADV	GCB	EZB	No	Good	3.39178	1	8.07671	1	Yes	Targeted	Tumor-only	CaVEMan, Pindel	Yes	Microarray	Low	NA	No
P556	GSE181063	Lacy et al., 2020 Blood	<60	F	Low	Low	GCB	NEC	No	Good	6.97534	1	9.07123	0	Yes	Targeted	Tumor-only	CaVEMan, Pindel	Yes	Microarray	Low	NA	No
RMDB_134	GSE117556	Sha et al., 2019 JCO	>60	F	High	ADV	GCB	NA	NA	Good	2.38193	0	2.38193	0	NA	Targeted	Tumor-only	UnifiedGenotyper	Yes	Microarray	Low	NA	NA
P223	GSE181063	Lacy et al., 2020 Blood	<60	NA	Low	NA	UNC	ST2	No	Good	11.8137	0	12.0356	0	Yes	Targeted	Tumor-only	CaVEMan, Pindel	NA	NA	NA	NA	No
P228	GSE181063	Lacy et al., 2020 Blood	>60	NA	High	NA	UNC	EZB	No	Good	7.44658	1	7.45753	1	Yes	Targeted	Tumor-only	CaVEMan, Pindel	NA	NA	NA	NA	No
P229	GSE181063	Lacy et al., 2020 Blood	>60	NA	Low	NA	UNC	NEC	No	Good	5.27397	1	5.8	1	Yes	Targeted	Tumor-only	CaVEMan, Pindel	NA	NA	NA	NA	No
P550	GSE181063	Lacy et al., 2020 Blood	>60	F	High	ADV	GCB	EZB	Yes	Good	8.91781	0	9.10959	0	Yes	Targeted	Tumor-only	CaVEMan, Pindel	Yes	Microarray	High	NA	No
P237	GSE181063	Lacy et al., 2020 Blood	>60	NA	Low	NA	UNC	NEC	No	Poor	0.69863	1	2.47945	1	Yes	Targeted	Tumor-only	CaVEMan, Pindel	NA	NA	NA	NA	No
P239	GSE181063	Lacy et al., 2020 Blood	>60	NA	High	NA	UNC	MCD	No	Good	6.70137	1	6.77534	1	Yes	Targeted	Tumor-only	CaVEMan, Pindel	NA	NA	NA	NA	No
P422	GSE181063	Lacy et al., 2020 Blood	>60	M	High	ADV	GCB	EZB	No	Good	6.20822	1	6.23014	1	Yes	Targeted	Tumor-only	CaVEMan, Pindel	Yes	Microarray	Low	NA	No
P243	GSE181063	Lacy et al., 2020 Blood	>60	NA	High	NA	UNC	NEC	No	Good	5.06301	1	8.72329	1	Yes	Targeted	Tumor-only	CaVEMan, Pindel	NA	NA	NA	NA	No
P249	GSE181063	Lacy et al., 2020 Blood	<60	NA	Low	NA	UNC	NEC	Yes	Poor	0.000273973	1	0.59726	1	Yes	Targeted	Tumor-only	CaVEMan, Pindel	NA	NA	NA	NA	No
P252	GSE181063	Lacy et al., 2020 Blood	>60	NA	High	NA	UNC	MCD	No	Good	2.75616	1	2.71781	1	Yes	Targeted	Tumor-only	CaVEMan, Pindel	NA	NA	NA	NA	No
P257	GSE181063	Lacy et al., 2020 Blood	>60	NA	Low	NA	UNC	NEC	No	Good	11.5151	0	11.6986	0	Yes	Targeted	Tumor-only	CaVEMan, Pindel	NA	NA	NA	NA	No
P258	GSE181063	Lacy et al., 2020 Blood	>60	NA	Low	NA	UNC	NEC	No	Poor	0.287671	1	0.843836	1	Yes	Targeted	Tumor-only	CaVEMan, Pindel	NA	NA	NA	NA	No
RMDB_168	GSE117556	Sha et al., 2019 JCO	<60	M	Low	ADV	UNC	NA	NA	Good	2.43395	0	2.43395	0	NA	Targeted	Tumor-only	UnifiedGenotyper	Yes	Microarray	Low	NA	NA
RMDB_214	GSE117556	Sha et al., 2019 JCO	<60	M	High	ADV	GCB	NA	NA	Good	2.58179	0	2.58179	0	NA	Targeted	Tumor-only	UnifiedGenotyper	Yes	Microarray	Low	NA	NA
P270	GSE181063	Lacy et al., 2020 Blood	>60	NA	Low	NA	UNC	EZB	No	Good	5.26027	1	5.3589	1	Yes	Targeted	Tumor-only	CaVEMan, Pindel	NA	NA	NA	NA	No
P271	GSE181063	Lacy et al., 2020 Blood	>60	NA	High	NA	UNC	NEC	No	Good	11.3178	0	11.4904	0	Yes	Targeted	Tumor-only	CaVEMan, Pindel	NA	NA	NA	NA	No
P273	GSE181063	Lacy et al., 2020 Blood	<60	NA	Low	NA	UNC	NEC	No	Good	4.92329	1	4.92603	1	Yes	Targeted	Tumor-only	CaVEMan, Pindel	NA	NA	NA	NA	No
P278	GSE181063	Lacy et al., 2020 Blood	<60	NA	Low	NA	UNC	ST2	Yes	Good	5.83014	1	11.4493	0	Yes	Targeted	Tumor-only	CaVEMan, Pindel	NA	NA	NA	NA	No
P279	GSE181063	Lacy et al., 2020 Blood	>60	NA	Low	NA	UNC	ST2	No	Poor	0.4	1	0.479452	1	Yes	Targeted	Tumor-only	CaVEMan, Pindel	NA	NA	NA	NA	No
P28	GSE181063	Lacy et al., 2020 Blood	>60	NA	Low	NA	UNC	NEC	Yes	Poor	0.416438	1	0.753425	1	Yes	Targeted	Tumor-only	CaVEMan, Pindel	NA	NA	NA	NA	No
P282	GSE181063	Lacy et al., 2020 Blood	>60	NA	Low	NA	UNC	BN2	Yes	Good	11.1534	0	11.3945	0	Yes	Targeted	Tumor-only	CaVEMan, Pindel	NA	NA	NA	NA	No
P284	GSE181063	Lacy et al., 2020 Blood	>60	NA	High	NA	UNC	BN2	No	Poor	1.81096	1	1.82466	1	Yes	Targeted	Tumor-only	CaVEMan, Pindel	NA	NA	NA	NA	No
P647	GSE181063	Lacy et al., 2020 Blood	>60	M	High	ADV	UNC	NEC	No	Good	2.98082	1	8.3589	0	Yes	Targeted	Tumor-only	CaVEMan, Pindel	Yes	Microarray	Low	NA	No
P294	GSE181063	Lacy et al., 2020 Blood	>60	NA	Low	NA	UNC	NEC	Yes	Good	4.10411	1	4.12055	1	Yes	Targeted	Tumor-only	CaVEMan, Pindel	NA	NA	NA	NA	No
P297	GSE181063	Lacy et al., 2020 Blood	>60	NA	Low	NA	UNC	NEC	No	Good	11	0	11.2356	0	Yes	Targeted	Tumor-only	CaVEMan, Pindel	NA	NA	NA	NA	No
P300	GSE181063	Lacy et al., 2020 Blood	>60	NA	High	NA	UNC	ST2	No	Good	11.0384	0	11.2192	0	Yes	Targeted	Tumor-only	CaVEMan, Pindel	NA	NA	NA	NA	No
P301	GSE181063	Lacy et al., 2020 Blood	<60	NA	NA	NA	UNC	MCD	Yes	Poor	0.00273973	1	0.00547945	1	Yes	Targeted	Tumor-only	CaVEMan, Pindel	NA	NA	NA	NA	No
P31	GSE181063	Lacy et al., 2020 Blood	>60	NA	High	NA	UNC	ST2	No	Poor	1.43836	1	1.46027	1	Yes	Targeted	Tumor-only	CaVEMan, Pindel	NA	NA	NA	NA	No
P898	GSE181063	Lacy et al., 2020 Blood	<60	M	Low	Low	GCB	NEC	No	Good	6.28219	0	6.50411	0	Yes	Targeted	Tumor-only	CaVEMan, Pindel	Yes	Microarray	Low	NA	No
P312	GSE181063	Lacy et al., 2020 Blood	>60	NA	High	NA	UNC	NEC	No	Poor	0.284932	1	0.408219	1	Yes	Targeted	Tumor-only	CaVEMan, Pindel	NA	NA	NA	NA	No
P315	GSE181063	Lacy et al., 2020 Blood	<60	NA	Low	NA	UNC	NEC	No	Good	10.9014	0	11.0658	0	Yes	Targeted	Tumor-only	CaVEMan, Pindel	NA	NA	NA	NA	No
P320	GSE181063	Lacy et al., 2020 Blood	>60	NA	High	NA	UNC	BN2	No	Good	8.42192	1	8.46575	1	Yes	Targeted	Tumor-only	CaVEMan, Pindel	NA	NA	NA	NA	No
RMDB_198	GSE117556	Sha et al., 2019 JCO	>60	M	High	ADV	GCB	NA	NA	Good	3.78645	0	3.78645	0	NA	Targeted	Tumor-only	UnifiedGenotyper	Yes	Microarray	Low	NA	NA
P326	GSE181063	Lacy et al., 2020 Blood	>60	NA	High	NA	UNC	MCD	No	Poor	0.315068	1	0.323288	1	Yes	Targeted	Tumor-only	CaVEMan, Pindel	NA	NA	NA	NA	No
P332	GSE181063	Lacy et al., 2020 Blood	>60	NA	High	NA	UNC	EZB	Yes	Poor	0.167123	1	0.471233	1	Yes	Targeted	Tumor-only	CaVEMan, Pindel	NA	NA	NA	NA	No
P333	GSE181063	Lacy et al., 2020 Blood	>60	NA	High	NA	UNC	MCD	No	Poor	0.00273973	1	0.0575342	1	Yes	Targeted	Tumor-only	CaVEMan, Pindel	NA	NA	NA	NA	No
RMDB_322	GSE117556	Sha et al., 2019 JCO	<60	F	Low	Low	GCB	NA	NA	Poor	1.15811	1	2.14374	1	NA	Targeted	Tumor-only	UnifiedGenotyper	Yes	Microarray	High	NA	No
P335	GSE181063	Lacy et al., 2020 Blood	>60	NA	High	NA	UNC	NEC	No	Good	6.15616	1	6.89863	1	Yes	Targeted	Tumor-only	CaVEMan, Pindel	NA	NA	NA	NA	No
P337	GSE181063	Lacy et al., 2020 Blood	>60	NA	Low	NA	UNC	NEC	No	Good	10.6082	0	10.8575	0	Yes	Targeted	Tumor-only	CaVEMan, Pindel	NA	NA	NA	NA	No
RMDB_241	GSE117556	Sha et al., 2019 JCO	<60	M	High	ADV	UNC	NA	NA	Poor	0.670773	1	2.30253	0	NA	Targeted	Tumor-only	UnifiedGenotyper	Yes	Microarray	High	NA	NA
P506	GSE181063	Lacy et al., 2020 Blood	<60	M	High	ADV	GCB	NEC	No	Good	9.32055	0	9.49041	0	Yes	Targeted	Tumor-only	CaVEMan, Pindel	Yes	Microarray	Low	NA	No
P347	GSE181063	Lacy et al., 2020 Blood	>60	NA	High	NA	UNC	EZB	No	Good	2.99726	1	3.29863	1	Yes	Targeted	Tumor-only	CaVEMan, Pindel	NA	NA	NA	NA	No
RMDB_704	GSE117556	Sha et al., 2019 JCO	>60	M	Low	ADV	UNC	NA	NA	Good	4.06023	0	4.06023	0	NA	Targeted	Tumor-only	UnifiedGenotyper	Yes	Microarray	Low	NA	NA
P354	GSE181063	Lacy et al., 2020 Blood	>60	NA	NA	NA	UNC	NEC	No	Poor	0.191781	1	0.347945	1	Yes	Targeted	Tumor-only	CaVEMan, Pindel	NA	NA	NA	NA	No
P356	GSE181063	Lacy et al., 2020 Blood	<60	NA	Low	NA	UNC	NEC	Yes	Good	10.589	0	10.7616	0	Yes	Targeted	Tumor-only	CaVEMan, Pindel	NA	NA	NA	NA	No
P269	GSE181063	Lacy et al., 2020 Blood	>60	F	Low	Low	GCB	ST2	No	Good	11.3205	0	11.4795	0	Yes	Targeted	Tumor-only	CaVEMan, Pindel	Yes	Microarray	Low	NA	No
P360	GSE181063	Lacy et al., 2020 Blood	>60	NA	High	NA	UNC	EZB	No	Good	10.5753	0	10.7397	0	Yes	Targeted	Tumor-only	CaVEMan, Pindel	NA	NA	NA	NA	No
P361	GSE181063	Lacy et al., 2020 Blood	>60	NA	Low	NA	UNC	ST2	No	Poor	0.679452	1	0.663014	1	Yes	Targeted	Tumor-only	CaVEMan, Pindel	NA	NA	NA	NA	No
RMDB_96	GSE117556	Sha et al., 2019 JCO	>60	M	Low	Low	GCB	NA	NA	Good	3.0308	1	3.0308	0	NA	Targeted	Tumor-only	UnifiedGenotyper	Yes	Microarray	Low	NA	NA
P365	GSE181063	Lacy et al., 2020 Blood	>60	NA	High	NA	UNC	ST2	No	Good	4.19452	1	4.2137	1	Yes	Targeted	Tumor-only	CaVEMan, Pindel	NA	NA	NA	NA	No
P366	GSE181063	Lacy et al., 2020 Blood	>60	NA	Low	NA	UNC	ST2	No	Good	2.34247	1	2.66301	1	Yes	Targeted	Tumor-only	CaVEMan, Pindel	NA	NA	NA	NA	No
P367	GSE181063	Lacy et al., 2020 Blood	<60	NA	Low	NA	UNC	EZB	No	Good	10.5123	0	10.674	0	Yes	Targeted	Tumor-only	CaVEMan, Pindel	NA	NA	NA	NA	No
P368	GSE181063	Lacy et al., 2020 Blood	<60	NA	Low	NA	UNC	NEC	No	Good	10.3425	0	10.674	0	Yes	Targeted	Tumor-only	CaVEMan, Pindel	NA	NA	NA	NA	No
P380	GSE181063	Lacy et al., 2020 Blood	>60	NA	Low	NA	UNC	BN2	No	Poor	0.257534	1	0.545205	1	Yes	Targeted	Tumor-only	CaVEMan, Pindel	NA	NA	NA	NA	No
P381	GSE181063	Lacy et al., 2020 Blood	>60	NA	Low	NA	UNC	NEC	No	Good	6.63288	1	6.5589	1	Yes	Targeted	Tumor-only	CaVEMan, Pindel	NA	NA	NA	NA	No
RMDB_313	GSE117556	Sha et al., 2019 JCO	<60	M	Low	ADV	GCB	NA	NA	Good	3.54552	1	3.91239	0	NA	Targeted	Tumor-only	UnifiedGenotyper	Yes	Microarray	Low	NA	No
P385	GSE181063	Lacy et al., 2020 Blood	>60	NA	NA	NA	UNC	BN2	No	Good	10.3781	0	10.5507	0	Yes	Targeted	Tumor-only	CaVEMan, Pindel	NA	NA	NA	NA	No
P387	GSE181063	Lacy et al., 2020 Blood	<60	NA	High	NA	UNC	ST2	Yes	Good	10.3753	0	10.5205	0	Yes	Targeted	Tumor-only	CaVEMan, Pindel	NA	NA	NA	NA	No
P389	GSE181063	Lacy et al., 2020 Blood	>60	NA	High	NA	UNC	ST2	No	Poor	1.50411	1	1.65479	1	Yes	Targeted	Tumor-only	CaVEMan, Pindel	NA	NA	NA	NA	No
P392	GSE181063	Lacy et al., 2020 Blood	<60	NA	Low	NA	UNC	NEC	No	Good	10.2658	0	10.4904	0	Yes	Targeted	Tumor-only	CaVEMan, Pindel	NA	NA	NA	NA	No
P393	GSE181063	Lacy et al., 2020 Blood	<60	NA	Low	NA	UNC	NEC	Yes	Good	10.3068	0	10.4849	0	Yes	Targeted	Tumor-only	CaVEMan, Pindel	NA	NA	NA	NA	No
P394	GSE181063	Lacy et al., 2020 Blood	>60	NA	NA	NA	UNC	ST2	No	Good	10.3014	0	10.4712	0	Yes	Targeted	Tumor-only	CaVEMan, Pindel	NA	NA	NA	NA	No
P40	GSE181063	Lacy et al., 2020 Blood	<60	NA	Low	NA	UNC	EZB	Yes	Good	13.6247	1	13.6603	1	Yes	Targeted	Tumor-only	CaVEMan, Pindel	NA	NA	NA	NA	No
P520	GSE181063	Lacy et al., 2020 Blood	>60	M	Low	Low	ABC	NEC	Yes	Good	3.29041	1	3.33699	1	Yes	Targeted	Tumor-only	CaVEMan, Pindel	Yes	Microarray	Low	NA	No
P401	GSE181063	Lacy et al., 2020 Blood	>60	NA	High	NA	UNC	NEC	No	Good	2.59452	1	2.68493	1	Yes	Targeted	Tumor-only	CaVEMan, Pindel	NA	NA	NA	NA	No
P403	GSE181063	Lacy et al., 2020 Blood	>60	NA	Low	NA	UNC	MCD	No	Good	5.5726	1	5.7726	1	Yes	Targeted	Tumor-only	CaVEMan, Pindel	NA	NA	NA	NA	No
P777	GSE181063	Lacy et al., 2020 Blood	>60	F	High	ADV	ABC	EZB	No	Good	7.2	0	7.40274	0	Yes	Targeted	Tumor-only	CaVEMan, Pindel	Yes	Microarray	Low	NA	No
P407	GSE181063	Lacy et al., 2020 Blood	<60	NA	NA	NA	UNC	NEC	No	Poor	0.547945	1	0.586301	1	Yes	Targeted	Tumor-only	CaVEMan, Pindel	NA	NA	NA	NA	No
RMDB_189	GSE117556	Sha et al., 2019 JCO	>60	M	Low	Low	ABC	NA	NA	Good	2.9076	0	2.9076	0	NA	Targeted	Tumor-only	UnifiedGenotyper	Yes	Microarray	Low	NA	NA
P419	GSE181063	Lacy et al., 2020 Blood	>60	NA	High	NA	UNC	MCD	No	Good	10.1178	0	10.2438	0	Yes	Targeted	Tumor-only	CaVEMan, Pindel	NA	NA	NA	NA	No
RMDB_819	GSE117556	Sha et al., 2019 JCO	>60	M	High	ADV	ABC	NA	NA	Poor	0.591376	1	1.31964	1	NA	Targeted	Tumor-only	UnifiedGenotyper	Yes	Microarray	Low	NA	NA
P425	GSE181063	Lacy et al., 2020 Blood	<60	NA	Low	NA	UNC	EZB	No	Good	9.91507	0	10.1753	0	Yes	Targeted	Tumor-only	CaVEMan, Pindel	NA	NA	NA	NA	No
P427	GSE181063	Lacy et al., 2020 Blood	<60	NA	Low	NA	UNC	EZB	No	Good	9.93973	0	10.1644	0	Yes	Targeted	Tumor-only	CaVEMan, Pindel	NA	NA	NA	NA	No
P429	GSE181063	Lacy et al., 2020 Blood	>60	NA	Low	NA	UNC	EZB	No	Good	3.61918	1	3.67397	1	Yes	Targeted	Tumor-only	CaVEMan, Pindel	NA	NA	NA	NA	No
P43	GSE181063	Lacy et al., 2020 Blood	<60	NA	Low	NA	UNC	EZB	No	Poor	1.4411	1	13.9918	0	Yes	Targeted	Tumor-only	CaVEMan, Pindel	NA	NA	NA	NA	No
P430	GSE181063	Lacy et al., 2020 Blood	<60	NA	NA	NA	UNC	NEC	No	Poor	0.238356	1	0.263014	1	Yes	Targeted	Tumor-only	CaVEMan, Pindel	NA	NA	NA	NA	No
P431	GSE181063	Lacy et al., 2020 Blood	>60	NA	Low	NA	UNC	NEC	No	Good	10.0493	0	10.1479	0	Yes	Targeted	Tumor-only	CaVEMan, Pindel	NA	NA	NA	NA	No
P432	GSE181063	Lacy et al., 2020 Blood	<60	NA	Low	NA	UNC	NEC	No	Good	9.95616	0	10.1452	0	Yes	Targeted	Tumor-only	CaVEMan, Pindel	NA	NA	NA	NA	No
P433	GSE181063	Lacy et al., 2020 Blood	>60	NA	High	NA	UNC	NEC	Yes	Good	5.50411	1	5.46849	1	Yes	Targeted	Tumor-only	CaVEMan, Pindel	NA	NA	NA	NA	No
P437	GSE181063	Lacy et al., 2020 Blood	>60	NA	Low	NA	UNC	MCD	No	Poor	0.90137	1	1.57534	1	Yes	Targeted	Tumor-only	CaVEMan, Pindel	NA	NA	NA	NA	No
P438	GSE181063	Lacy et al., 2020 Blood	<60	NA	NA	NA	UNC	EZB	No	Good	2.91781	1	10.1014	0	Yes	Targeted	Tumor-only	CaVEMan, Pindel	NA	NA	NA	NA	No
P443	GSE181063	Lacy et al., 2020 Blood	<60	NA	Low	NA	UNC	ST2	No	Good	9.87945	0	10.0795	0	Yes	Targeted	Tumor-only	CaVEMan, Pindel	NA	NA	NA	NA	No
P444	GSE181063	Lacy et al., 2020 Blood	>60	NA	High	NA	UNC	NEC	Yes	Poor	0.29863	1	0.306849	1	Yes	Targeted	Tumor-only	CaVEMan, Pindel	NA	NA	NA	NA	No
P447	GSE181063	Lacy et al., 2020 Blood	<60	NA	Low	NA	UNC	ST2	No	Good	9.80822	0	10.0247	0	Yes	Targeted	Tumor-only	CaVEMan, Pindel	NA	NA	NA	NA	No
P448	GSE181063	Lacy et al., 2020 Blood	<60	NA	Low	NA	UNC	NEC	Yes	Good	9.78904	0	10.0219	0	Yes	Targeted	Tumor-only	CaVEMan, Pindel	NA	NA	NA	NA	No
RMDB_376	GSE117556	Sha et al., 2019 JCO	<60	M	High	ADV	GCB	NA	NA	Good	2.48871	0	2.48871	0	NA	Targeted	Tumor-only	UnifiedGenotyper	Yes	Microarray	Low	NA	NA
P452	GSE181063	Lacy et al., 2020 Blood	>60	NA	Low	NA	UNC	MCD/ST2	No	Poor	0.876712	1	1.0137	1	Yes	Targeted	Tumor-only	CaVEMan, Pindel	NA	NA	NA	NA	No
P456	GSE181063	Lacy et al., 2020 Blood	>60	NA	NA	NA	UNC	ST2	No	Good	9.73151	0	9.94795	0	Yes	Targeted	Tumor-only	CaVEMan, Pindel	NA	NA	NA	NA	No
P459	GSE181063	Lacy et al., 2020 Blood	>60	NA	Low	NA	UNC	EZB	No	Good	9.52055	0	9.94521	0	Yes	Targeted	Tumor-only	CaVEMan, Pindel	NA	NA	NA	NA	No
RMDB_242	GSE117556	Sha et al., 2019 JCO	<60	F	Low	Low	GCB	NA	NA	Poor	0.375086	1	2.25873	0	NA	Targeted	Tumor-only	UnifiedGenotyper	Yes	Microarray	Low	NA	NA
P464	GSE181063	Lacy et al., 2020 Blood	>60	NA	Low	NA	UNC	EZB	No	Good	9.71233	0	9.90685	0	Yes	Targeted	Tumor-only	CaVEMan, Pindel	NA	NA	NA	NA	No
P465	GSE181063	Lacy et al., 2020 Blood	>60	NA	Low	NA	UNC	MCD	No	Good	6.70959	1	6.76164	1	Yes	Targeted	Tumor-only	CaVEMan, Pindel	NA	NA	NA	NA	No
P468	GSE181063	Lacy et al., 2020 Blood	<60	NA	Low	NA	UNC	EZB	No	Good	9.69315	0	9.88767	0	Yes	Targeted	Tumor-only	CaVEMan, Pindel	NA	NA	NA	NA	No
P470	GSE181063	Lacy et al., 2020 Blood	>60	NA	Low	NA	UNC	NEC	Yes	Good	9.63562	0	9.87671	0	Yes	Targeted	Tumor-only	CaVEMan, Pindel	NA	NA	NA	NA	No
P472	GSE181063	Lacy et al., 2020 Blood	>60	NA	High	NA	UNC	EZB	No	Poor	1.10685	1	1.30137	1	Yes	Targeted	Tumor-only	CaVEMan, Pindel	NA	NA	NA	NA	No
P473	GSE181063	Lacy et al., 2020 Blood	>60	NA	High	NA	UNC	EZB	Yes	Poor	0.358904	1	8.44932	1	Yes	Targeted	Tumor-only	CaVEMan, Pindel	NA	NA	NA	NA	No
P476	GSE181063	Lacy et al., 2020 Blood	>60	NA	Low	NA	UNC	EZB	No	Good	9.65753	0	9.83562	0	Yes	Targeted	Tumor-only	CaVEMan, Pindel	NA	NA	NA	NA	No
P477	GSE181063	Lacy et al., 2020 Blood	>60	NA	High	NA	UNC	MCD	No	Poor	1.24658	1	2.85479	1	Yes	Targeted	Tumor-only	CaVEMan, Pindel	NA	NA	NA	NA	No
P479	GSE181063	Lacy et al., 2020 Blood	>60	NA	Low	NA	UNC	NEC	No	Good	7.86301	1	7.94247	1	Yes	Targeted	Tumor-only	CaVEMan, Pindel	NA	NA	NA	NA	No
P482	GSE181063	Lacy et al., 2020 Blood	>60	NA	Low	NA	UNC	NEC	Yes	Good	9.55616	0	9.77534	0	Yes	Targeted	Tumor-only	CaVEMan, Pindel	NA	NA	NA	NA	No
P483	GSE181063	Lacy et al., 2020 Blood	>60	NA	High	NA	UNC	ST2	No	Good	9.56164	0	9.76164	0	Yes	Targeted	Tumor-only	CaVEMan, Pindel	NA	NA	NA	NA	No
P485	GSE181063	Lacy et al., 2020 Blood	>60	NA	High	NA	UNC	MCD	No	Good	6.91233	1	6.9863	1	Yes	Targeted	Tumor-only	CaVEMan, Pindel	NA	NA	NA	NA	No
P489	GSE181063	Lacy et al., 2020 Blood	<60	NA	Low	NA	UNC	NEC	No	Good	8.04932	1	8.21644	1	Yes	Targeted	Tumor-only	CaVEMan, Pindel	NA	NA	NA	NA	No
P49	GSE181063	Lacy et al., 2020 Blood	>60	NA	Low	NA	UNC	BN2	No	Poor	1.90959	1	2.2	1	Yes	Targeted	Tumor-only	CaVEMan, Pindel	NA	NA	NA	NA	No
RMDB_274	GSE117556	Sha et al., 2019 JCO	<60	F	Low	ADV	GCB	NA	NA	Good	4.87611	0	4.87611	0	NA	Targeted	Tumor-only	UnifiedGenotyper	Yes	Microarray	Low	NA	NA
P492	GSE181063	Lacy et al., 2020 Blood	<60	NA	Low	NA	UNC	NEC	No	Good	9.55068	0	9.6274	0	Yes	Targeted	Tumor-only	CaVEMan, Pindel	NA	NA	NA	NA	No
P493	GSE181063	Lacy et al., 2020 Blood	>60	NA	Low	NA	UNC	NEC	No	Good	2.77808	1	2.89863	1	Yes	Targeted	Tumor-only	CaVEMan, Pindel	NA	NA	NA	NA	No
P496	GSE181063	Lacy et al., 2020 Blood	>60	NA	NA	NA	UNC	EZB	No	Good	9.42192	0	9.6274	0	Yes	Targeted	Tumor-only	CaVEMan, Pindel	NA	NA	NA	NA	No
P497	GSE181063	Lacy et al., 2020 Blood	>60	NA	NA	NA	UNC	NEC	Yes	Poor	0.0575342	1	0.0794521	1	Yes	Targeted	Tumor-only	CaVEMan, Pindel	NA	NA	NA	NA	No
P499	GSE181063	Lacy et al., 2020 Blood	<60	NA	Low	NA	UNC	NEC	No	Good	9.38082	0	9.54795	0	Yes	Targeted	Tumor-only	CaVEMan, Pindel	NA	NA	NA	NA	No
P505	GSE181063	Lacy et al., 2020 Blood	<60	NA	NA	NA	UNC	EZB	No	Poor	0.230137	1	2.19452	1	Yes	Targeted	Tumor-only	CaVEMan, Pindel	NA	NA	NA	NA	No
P510	GSE181063	Lacy et al., 2020 Blood	<60	NA	Low	NA	UNC	NEC	No	Good	9.18904	0	9.45205	0	Yes	Targeted	Tumor-only	CaVEMan, Pindel	NA	NA	NA	NA	No
P511	GSE181063	Lacy et al., 2020 Blood	<60	NA	High	NA	UNC	NEC	No	Poor	0.446575	1	0.394521	1	Yes	Targeted	Tumor-only	CaVEMan, Pindel	NA	NA	NA	NA	No
P512	GSE181063	Lacy et al., 2020 Blood	>60	NA	Low	NA	UNC	ST2	No	Good	9.19178	0	9.41644	0	Yes	Targeted	Tumor-only	CaVEMan, Pindel	NA	NA	NA	NA	No
P514	GSE181063	Lacy et al., 2020 Blood	<60	NA	Low	NA	UNC	NEC	No	Good	9.20548	0	9.39726	0	Yes	Targeted	Tumor-only	CaVEMan, Pindel	NA	NA	NA	NA	No
P515	GSE181063	Lacy et al., 2020 Blood	>60	NA	High	NA	UNC	BN2	No	Poor	0.430137	1	0.452055	1	Yes	Targeted	Tumor-only	CaVEMan, Pindel	NA	NA	NA	NA	No
RMDB_531	GSE117556	Sha et al., 2019 JCO	<60	F	Low	ADV	GCB	N1	Yes	Good	1.99316	0	1.99316	0	Yes	Targeted	Tumor-only	UnifiedGenotyper	Yes	Microarray	Low	NA	No
P52	GSE181063	Lacy et al., 2020 Blood	>60	NA	Low	NA	UNC	NEC	No	Good	11.0301	1	11.063	1	Yes	Targeted	Tumor-only	CaVEMan, Pindel	NA	NA	NA	NA	No
P523	GSE181063	Lacy et al., 2020 Blood	>60	NA	High	NA	UNC	ST2	No	Poor	0.438356	1	0.438356	1	Yes	Targeted	Tumor-only	CaVEMan, Pindel	NA	NA	NA	NA	No
P524	GSE181063	Lacy et al., 2020 Blood	<60	NA	High	NA	UNC	BN2	No	Good	9.14795	0	9.30137	0	Yes	Targeted	Tumor-only	CaVEMan, Pindel	NA	NA	NA	NA	No
RMDB_265	GSE117556	Sha et al., 2019 JCO	<60	M	Low	ADV	GCB	NA	NA	Good	2.37098	0	2.37098	0	NA	Targeted	Tumor-only	UnifiedGenotyper	Yes	Microarray	Low	NA	NA
P527	GSE181063	Lacy et al., 2020 Blood	>60	NA	Low	NA	UNC	NEC	No	Good	9.05205	0	9.27945	0	Yes	Targeted	Tumor-only	CaVEMan, Pindel	NA	NA	NA	NA	No
P865	GSE181063	Lacy et al., 2020 Blood	>60	F	Low	Low	GCB	NEC	NA	Good	6.50959	0	6.74606	0	NA	Targeted	Tumor-only	CaVEMan, Pindel	Yes	Microarray	Low	NA	No
P534	GSE181063	Lacy et al., 2020 Blood	>60	NA	Low	NA	UNC	NEC	Yes	Good	3.06027	1	3.16986	1	Yes	Targeted	Tumor-only	CaVEMan, Pindel	NA	NA	NA	NA	No
P535	GSE181063	Lacy et al., 2020 Blood	>60	NA	Low	NA	UNC	NEC	No	Good	3.54795	1	3.68493	1	Yes	Targeted	Tumor-only	CaVEMan, Pindel	NA	NA	NA	NA	No
P536	GSE181063	Lacy et al., 2020 Blood	>60	NA	High	NA	UNC	NEC	No	Good	5.3726	1	5.3726	1	Yes	Targeted	Tumor-only	CaVEMan, Pindel	NA	NA	NA	NA	No
RMDB_765	GSE117556	Sha et al., 2019 JCO	>60	F	High	ADV	GCB	NA	NA	Poor	1.03491	1	1.08145	1	NA	Targeted	Tumor-only	UnifiedGenotyper	Yes	Microarray	Low	NA	NA
P543	GSE181063	Lacy et al., 2020 Blood	<60	NA	Low	NA	UNC	NEC	No	Good	7.69315	1	8.27123	1	Yes	Targeted	Tumor-only	CaVEMan, Pindel	NA	NA	NA	NA	No
RMDB_23	GSE117556	Sha et al., 2019 JCO	>60	F	High	ADV	GCB	NA	NA	Good	2.94319	0	2.94319	0	NA	Targeted	Tumor-only	UnifiedGenotyper	Yes	Microarray	Low	NA	NA
RMDB_471	GSE117556	Sha et al., 2019 JCO	<60	F	Low	ADV	GCB	NA	NA	Poor	0.692676	1	0.988364	0	NA	Targeted	Tumor-only	UnifiedGenotyper	Yes	Microarray	Low	NA	NA
P552	GSE181063	Lacy et al., 2020 Blood	>60	NA	Low	NA	UNC	NEC	Yes	Good	8.86027	0	9.09041	0	Yes	Targeted	Tumor-only	CaVEMan, Pindel	NA	NA	NA	NA	No
P584	GSE181063	Lacy et al., 2020 Blood	>60	M	High	Low	UNC	NEC	No	Good	3.43014	1	3.49041	1	Yes	Targeted	Tumor-only	CaVEMan, Pindel	Yes	Microarray	Low	NA	No
P554	GSE181063	Lacy et al., 2020 Blood	>60	NA	High	NA	UNC	NEC	No	Poor	0.030137	1	0.0438356	1	Yes	Targeted	Tumor-only	CaVEMan, Pindel	NA	NA	NA	NA	No
RMDB_406	GSE117556	Sha et al., 2019 JCO	<60	M	High	ADV	GCB	NA	NA	Poor	0.131417	1	0.131417	0	NA	Targeted	Tumor-only	UnifiedGenotyper	Yes	Microarray	Low	NA	NA
RMDB_464	GSE117556	Sha et al., 2019 JCO	<60	M	Low	ADV	GCB	NA	NA	Good	2.34634	0	2.34634	0	NA	Targeted	Tumor-only	UnifiedGenotyper	Yes	Microarray	Low	NA	No
P484	GSE181063	Lacy et al., 2020 Blood	<60	M	Low	ADV	UNC	NEC	No	Poor	0.49589	1	0.854795	1	Yes	Targeted	Tumor-only	CaVEMan, Pindel	Yes	Microarray	Low	NA	No
P590	GSE181063	Lacy et al., 2020 Blood	>60	M	Low	Low	GCB	EZB	No	Good	8.53699	0	8.76164	0	Yes	Targeted	Tumor-only	CaVEMan, Pindel	Yes	Microarray	Low	NA	No
P562	GSE181063	Lacy et al., 2020 Blood	<60	NA	Low	NA	UNC	EZB	No	Poor	0.747945	1	1.33425	1	Yes	Targeted	Tumor-only	CaVEMan, Pindel	NA	NA	NA	NA	No
RMDB_410	GSE117556	Sha et al., 2019 JCO	>60	F	High	Low	GCB	NA	NA	Good	3.82204	0	3.82204	0	NA	Targeted	Tumor-only	UnifiedGenotyper	Yes	Microarray	Low	NA	NA
P567	GSE181063	Lacy et al., 2020 Blood	>60	NA	Low	NA	UNC	BN2	No	Good	8.78904	0	8.99178	0	Yes	Targeted	Tumor-only	CaVEMan, Pindel	NA	NA	NA	NA	No
P569	GSE181063	Lacy et al., 2020 Blood	>60	NA	NA	NA	UNC	NEC	Yes	Good	2.34247	1	2.38904	1	Yes	Targeted	Tumor-only	CaVEMan, Pindel	NA	NA	NA	NA	No
RMDB_11	GSE117556	Sha et al., 2019 JCO	>60	M	Low	Low	GCB	NA	NA	Good	4.26831	0	4.26831	0	NA	Targeted	Tumor-only	UnifiedGenotyper	Yes	Microarray	Low	NA	NA
P570	GSE181063	Lacy et al., 2020 Blood	>60	NA	High	NA	UNC	NEC	No	Poor	0.558904	1	0.687671	1	Yes	Targeted	Tumor-only	CaVEMan, Pindel	NA	NA	NA	NA	No
P571	GSE181063	Lacy et al., 2020 Blood	>60	NA	Low	NA	UNC	NEC	No	Good	6.53425	1	6.6	1	Yes	Targeted	Tumor-only	CaVEMan, Pindel	NA	NA	NA	NA	No
P576	GSE181063	Lacy et al., 2020 Blood	>60	NA	Low	NA	UNC	NEC	No	Poor	0.780822	1	2.47671	1	Yes	Targeted	Tumor-only	CaVEMan, Pindel	NA	NA	NA	NA	No
P577	GSE181063	Lacy et al., 2020 Blood	>60	NA	NA	NA	UNC	BN2	No	Poor	1.67397	1	1.69589	1	Yes	Targeted	Tumor-only	CaVEMan, Pindel	NA	NA	NA	NA	No
RMDB_373	GSE117556	Sha et al., 2019 JCO	>60	M	High	ADV	UNC	NA	NA	Poor	0.386037	1	1.11704	1	NA	Targeted	Tumor-only	UnifiedGenotyper	Yes	Microarray	Low	NA	NA
RMDB_905	GSE117556	Sha et al., 2019 JCO	<60	F	High	ADV	UNC	NA	NA	Good	3.31006	0	3.31006	0	NA	Targeted	Tumor-only	UnifiedGenotyper	Yes	Microarray	Low	NA	NA
P580	GSE181063	Lacy et al., 2020 Blood	<60	NA	High	NA	UNC	EZB	No	Good	8.67671	0	8.85205	0	Yes	Targeted	Tumor-only	CaVEMan, Pindel	NA	NA	NA	NA	No
P581	GSE181063	Lacy et al., 2020 Blood	>60	NA	Low	NA	UNC	N1	Yes	Good	8.65479	0	8.85753	0	Yes	Targeted	Tumor-only	CaVEMan, Pindel	NA	NA	NA	NA	No
P585	GSE181063	Lacy et al., 2020 Blood	>60	NA	High	NA	UNC	MCD	No	Poor	1.71233	1	6.14795	1	Yes	Targeted	Tumor-only	CaVEMan, Pindel	NA	NA	NA	NA	No
P586	GSE181063	Lacy et al., 2020 Blood	<60	NA	Low	NA	UNC	NEC	No	Good	8.53973	0	8.77808	0	Yes	Targeted	Tumor-only	CaVEMan, Pindel	NA	NA	NA	NA	No
P209	GSE181063	Lacy et al., 2020 Blood	>60	NA	High	NA	UNC	EZB	No	Good	12.0055	0	12.189	0	Yes	Targeted	Tumor-only	CaVEMan, Pindel	NA	NA	NA	NA	double-hit
P589	GSE181063	Lacy et al., 2020 Blood	<60	NA	Low	NA	UNC	ST2	No	Good	8.53699	0	8.77534	0	Yes	Targeted	Tumor-only	CaVEMan, Pindel	NA	NA	NA	NA	No
P744	GSE181063	Lacy et al., 2020 Blood	<60	M	Low	Low	GCB	NEC	No	Good	7.42192	0	7.6137	0	Yes	Targeted	Tumor-only	CaVEMan, Pindel	Yes	Microarray	Low	NA	No
P594	GSE181063	Lacy et al., 2020 Blood	<60	NA	Low	NA	UNC	MCD	No	Good	8.52603	0	8.73425	0	Yes	Targeted	Tumor-only	CaVEMan, Pindel	NA	NA	NA	NA	No
P45	GSE181063	Lacy et al., 2020 Blood	>60	NA	Low	NA	UNC	ST2	No	Good	13.6932	0	13.9616	0	Yes	Targeted	Tumor-only	CaVEMan, Pindel	NA	NA	NA	NA	double-hit
P555	GSE181063	Lacy et al., 2020 Blood	>60	F	High	ADV	GCB	ST2	No	Good	5.76712	1	5.8137	1	Yes	Targeted	Tumor-only	CaVEMan, Pindel	Yes	Microarray	Low	NA	No
RMDB_920	GSE117556	Sha et al., 2019 JCO	>60	M	Low	ADV	GCB	NA	NA	Good	2.20671	0	2.20671	0	NA	Targeted	Tumor-only	UnifiedGenotyper	Yes	Microarray	Low	NA	NA
P601	GSE181063	Lacy et al., 2020 Blood	>60	NA	High	NA	UNC	NEC	No	Poor	0.000273973	1	0.0328767	1	Yes	Targeted	Tumor-only	CaVEMan, Pindel	NA	NA	NA	NA	No
RMDB_463	GSE117556	Sha et al., 2019 JCO	>60	M	High	ADV	UNC	NA	NA	Good	2.55441	0	2.55441	0	NA	Targeted	Tumor-only	UnifiedGenotyper	Yes	Microarray	High	NA	NA
P603	GSE181063	Lacy et al., 2020 Blood	>60	NA	High	NA	UNC	BN2	No	Good	8.50137	0	8.64932	0	Yes	Targeted	Tumor-only	CaVEMan, Pindel	NA	NA	NA	NA	No
RMDB_316	GSE117556	Sha et al., 2019 JCO	>60	F	High	ADV	GCB	NEC	No	Good	3.20876	0	3.20876	0	Yes	Targeted	Tumor-only	UnifiedGenotyper	Yes	Microarray	Low	NA	NA
P608	GSE181063	Lacy et al., 2020 Blood	>60	NA	Low	NA	UNC	NEC	No	Good	8.4274	0	8.63014	0	Yes	Targeted	Tumor-only	CaVEMan, Pindel	NA	NA	NA	NA	No
P609	GSE181063	Lacy et al., 2020 Blood	<60	NA	NA	NA	UNC	EZB	No	Good	8.46575	0	8.62192	0	Yes	Targeted	Tumor-only	CaVEMan, Pindel	NA	NA	NA	NA	No
P578	GSE181063	Lacy et al., 2020 Blood	<60	F	Low	Low	GCB	ST2	Yes	Good	8.63562	0	8.85205	0	Yes	Targeted	Tumor-only	CaVEMan, Pindel	Yes	Microarray	Low	NA	No
P610	GSE181063	Lacy et al., 2020 Blood	<60	NA	Low	NA	UNC	NEC	No	Poor	0.421918	1	8.6137	0	Yes	Targeted	Tumor-only	CaVEMan, Pindel	NA	NA	NA	NA	No
P612	GSE181063	Lacy et al., 2020 Blood	<60	NA	Low	NA	UNC	EZB	No	Poor	1.11781	1	1.85205	1	Yes	Targeted	Tumor-only	CaVEMan, Pindel	NA	NA	NA	NA	No
P614	GSE181063	Lacy et al., 2020 Blood	>60	NA	Low	NA	UNC	MCD	No	Good	7.69315	1	7.67397	1	Yes	Targeted	Tumor-only	CaVEMan, Pindel	NA	NA	NA	NA	No
P618	GSE181063	Lacy et al., 2020 Blood	<60	NA	Low	NA	UNC	NEC	No	Good	8.36438	0	8.57534	0	Yes	Targeted	Tumor-only	CaVEMan, Pindel	NA	NA	NA	NA	No
RMDB_761	GSE117556	Sha et al., 2019 JCO	<60	M	Low	Low	GCB	NEC	No	Good	2.49692	0	2.49692	0	Yes	Targeted	Tumor-only	UnifiedGenotyper	Yes	Microarray	Low	NA	No
P62	GSE181063	Lacy et al., 2020 Blood	>60	NA	NA	NA	UNC	EZB	No	Good	4.69589	1	5.90411	1	Yes	Targeted	Tumor-only	CaVEMan, Pindel	NA	NA	NA	NA	No
P622	GSE181063	Lacy et al., 2020 Blood	>60	NA	High	NA	UNC	EZB	No	Good	8.40274	0	8.56438	0	Yes	Targeted	Tumor-only	CaVEMan, Pindel	NA	NA	NA	NA	No
P626	GSE181063	Lacy et al., 2020 Blood	>60	NA	High	NA	UNC	MCD	No	Good	8.36712	0	8.52877	0	Yes	Targeted	Tumor-only	CaVEMan, Pindel	NA	NA	NA	NA	No
P628	GSE181063	Lacy et al., 2020 Blood	>60	NA	High	NA	UNC	ST2	No	Good	8.31233	0	8.50685	0	Yes	Targeted	Tumor-only	CaVEMan, Pindel	NA	NA	NA	NA	No
P63	GSE181063	Lacy et al., 2020 Blood	<60	NA	Low	NA	GCB	NEC	No	Poor	0.972603	1	0.972603	1	Yes	Targeted	Tumor-only	CaVEMan, Pindel	NA	NA	NA	NA	No
P630	GSE181063	Lacy et al., 2020 Blood	<60	NA	Low	NA	GCB	ST2	No	Good	8.32329	0	8.49589	0	Yes	Targeted	Tumor-only	CaVEMan, Pindel	NA	NA	NA	NA	No
P631	GSE181063	Lacy et al., 2020 Blood	>60	NA	Low	NA	UNC	NEC	No	Good	6.94795	1	8.49041	0	Yes	Targeted	Tumor-only	CaVEMan, Pindel	NA	NA	NA	NA	No
P632	GSE181063	Lacy et al., 2020 Blood	>60	NA	Low	NA	UNC	NEC	No	Good	8.23836	0	8.45753	0	Yes	Targeted	Tumor-only	CaVEMan, Pindel	NA	NA	NA	NA	No
P820	GSE181063	Lacy et al., 2020 Blood	>60	M	High	ADV	GCB	ST2	No	Good	6.85753	0	7.05205	0	Yes	Targeted	Tumor-only	CaVEMan, Pindel	Yes	Microarray	Low	NA	No
P635	GSE181063	Lacy et al., 2020 Blood	>60	NA	Low	NA	UNC	NEC	No	Good	8.34247	0	8.43562	0	Yes	Targeted	Tumor-only	CaVEMan, Pindel	NA	NA	NA	NA	No
P637	GSE181063	Lacy et al., 2020 Blood	<60	NA	Low	NA	UNC	NEC	No	Good	8.29589	0	8.41644	0	Yes	Targeted	Tumor-only	CaVEMan, Pindel	NA	NA	NA	NA	No
P531	GSE181063	Lacy et al., 2020 Blood	<60	NA	Low	NA	UNC	EZB	No	Good	9.07945	0	9.24384	0	Yes	Targeted	Tumor-only	CaVEMan, Pindel	NA	NA	NA	NA	double-hit
RMDB_175	GSE117556	Sha et al., 2019 JCO	>60	F	Low	Low	GCB	NA	NA	Poor	1.40726	1	1.47844	0	NA	Targeted	Tumor-only	UnifiedGenotyper	Yes	Microarray	Low	NA	NA
P641	GSE181063	Lacy et al., 2020 Blood	<60	NA	Low	NA	UNC	MCD	No	Good	8.24932	0	8.36164	0	Yes	Targeted	Tumor-only	CaVEMan, Pindel	NA	NA	NA	NA	No
RMDB_29	GSE117556	Sha et al., 2019 JCO	<60	F	Low	ADV	ABC	NA	NA	Good	3.86858	0	3.86858	0	NA	Targeted	Tumor-only	UnifiedGenotyper	Yes	Microarray	Low	NA	NA
P644	GSE181063	Lacy et al., 2020 Blood	>60	NA	Low	NA	UNC	EZB	No	Good	3.65753	1	5.78904	1	Yes	Targeted	Tumor-only	CaVEMan, Pindel	NA	NA	NA	NA	No
P650	GSE181063	Lacy et al., 2020 Blood	<60	NA	NA	NA	UNC	EZB	No	Good	8.15342	0	8.33699	0	Yes	Targeted	Tumor-only	CaVEMan, Pindel	NA	NA	NA	NA	No
P655	GSE181063	Lacy et al., 2020 Blood	<60	NA	Low	NA	UNC	EZB	Yes	Good	6.8411	1	8.30411	0	Yes	Targeted	Tumor-only	CaVEMan, Pindel	NA	NA	NA	NA	No
P653	GSE181063	Lacy et al., 2020 Blood	>60	F	Low	Low	ABC	NEC	Yes	Good	8.09863	0	8.31507	0	Yes	Targeted	Tumor-only	CaVEMan, Pindel	Yes	Microarray	High	NA	No
P660	GSE181063	Lacy et al., 2020 Blood	>60	NA	Low	NA	UNC	BN2	No	Good	2.86849	1	3.39726	1	Yes	Targeted	Tumor-only	CaVEMan, Pindel	NA	NA	NA	NA	No
P663	GSE181063	Lacy et al., 2020 Blood	>60	NA	High	NA	UNC	NEC	No	Poor	0.726027	1	1.60274	1	Yes	Targeted	Tumor-only	CaVEMan, Pindel	NA	NA	NA	NA	No
RMDB_147	GSE117556	Sha et al., 2019 JCO	>60	F	Low	ADV	GCB	NA	NA	Good	4.27105	0	4.27105	0	NA	Targeted	Tumor-only	UnifiedGenotyper	Yes	Microarray	Low	NA	No
P763	GSE181063	Lacy et al., 2020 Blood	<60	M	Low	Low	GCB	NEC	No	Good	7.27397	0	7.47671	0	Yes	Targeted	Tumor-only	CaVEMan, Pindel	Yes	Microarray	Low	NA	No
P666	GSE181063	Lacy et al., 2020 Blood	>60	NA	High	NA	UNC	NEC	Yes	Good	6.24658	1	6.24658	1	Yes	Targeted	Tumor-only	CaVEMan, Pindel	NA	NA	NA	NA	No
P667	GSE181063	Lacy et al., 2020 Blood	>60	NA	Low	NA	UNC	NEC	No	Good	7.93973	0	8.16164	0	Yes	Targeted	Tumor-only	CaVEMan, Pindel	NA	NA	NA	NA	No
P414	GSE181063	Lacy et al., 2020 Blood	>60	F	High	ADV	GCB	EZB	No	Good	7.55342	1	7.66849	1	Yes	Targeted	Tumor-only	CaVEMan, Pindel	Yes	Microarray	Low	NA	No
P670	GSE181063	Lacy et al., 2020 Blood	>60	NA	NA	NA	UNC	NEC	No	Poor	0.115068	1	0.115068	1	Yes	Targeted	Tumor-only	CaVEMan, Pindel	NA	NA	NA	NA	No
P671	GSE181063	Lacy et al., 2020 Blood	>60	NA	High	NA	UNC	NEC	Yes	Good	7.36986	1	7.3863	1	Yes	Targeted	Tumor-only	CaVEMan, Pindel	NA	NA	NA	NA	No
RMDB_520	GSE117556	Sha et al., 2019 JCO	<60	F	Low	Low	GCB	NA	NA	Good	3.77823	0	3.77823	0	NA	Targeted	Tumor-only	UnifiedGenotyper	Yes	Microarray	Low	NA	NA
P678	GSE181063	Lacy et al., 2020 Blood	>60	NA	Low	NA	UNC	BN2	No	Good	7.92329	0	8.09589	0	Yes	Targeted	Tumor-only	CaVEMan, Pindel	NA	NA	NA	NA	No
P681	GSE181063	Lacy et al., 2020 Blood	<60	NA	High	NA	UNC	ST2	No	Poor	0.000273973	1	0.00547945	1	Yes	Targeted	Tumor-only	CaVEMan, Pindel	NA	NA	NA	NA	No
P634	GSE181063	Lacy et al., 2020 Blood	<60	F	Low	ADV	GCB	NEC	No	Good	8.25205	0	8.43288	0	Yes	Targeted	Tumor-only	CaVEMan, Pindel	Yes	Microarray	Low	NA	No
P685	GSE181063	Lacy et al., 2020 Blood	>60	NA	NA	NA	UNC	BN2	No	Poor	0.309589	1	0.39726	1	Yes	Targeted	Tumor-only	CaVEMan, Pindel	NA	NA	NA	NA	No
RMDB_239	GSE117556	Sha et al., 2019 JCO	<60	M	High	ADV	GCB	ST2	No	Good	2.987	0	2.987	0	Yes	Targeted	Tumor-only	UnifiedGenotyper	Yes	Microarray	Low	NA	NA
RMDB_39	GSE117556	Sha et al., 2019 JCO	>60	M	High	Low	GCB	NA	NA	Good	2.47228	0	2.47228	0	NA	Targeted	Tumor-only	UnifiedGenotyper	Yes	Microarray	Low	NA	NA
RMDB_9	GSE117556	Sha et al., 2019 JCO	>60	M	High	ADV	GCB	NEC	No	Good	4.38056	0	4.38056	0	Yes	Targeted	Tumor-only	UnifiedGenotyper	Yes	Microarray	Low	NA	No
RMDB_2	GSE117556	Sha et al., 2019 JCO	>60	M	High	ADV	GCB	EZB	No	Good	2.62286	0	2.62286	0	Yes	Targeted	Tumor-only	UnifiedGenotyper	Yes	Microarray	Low	NA	No
P696	GSE181063	Lacy et al., 2020 Blood	>60	NA	NA	NA	UNC	ST2	No	Good	7.72055	0	7.94247	0	Yes	Targeted	Tumor-only	CaVEMan, Pindel	NA	NA	NA	NA	No
P699	GSE181063	Lacy et al., 2020 Blood	>60	NA	Low	NA	UNC	EZB	No	Good	7.75616	0	7.93699	0	Yes	Targeted	Tumor-only	CaVEMan, Pindel	NA	NA	NA	NA	No
P7	GSE181063	Lacy et al., 2020 Blood	>60	NA	Low	NA	UNC	NEC	Yes	Good	14.011	0	14.2219	0	Yes	Targeted	Tumor-only	CaVEMan, Pindel	NA	NA	NA	NA	No
P70	GSE181063	Lacy et al., 2020 Blood	<60	NA	Low	NA	UNC	ST2	No	Good	13.4877	0	13.6575	0	Yes	Targeted	Tumor-only	CaVEMan, Pindel	NA	NA	NA	NA	No
P703	GSE181063	Lacy et al., 2020 Blood	>60	NA	Low	NA	UNC	EZB	No	Good	7.67671	0	7.91233	0	Yes	Targeted	Tumor-only	CaVEMan, Pindel	NA	NA	NA	NA	No
P704	GSE181063	Lacy et al., 2020 Blood	>60	NA	Low	NA	UNC	EZB	No	Good	7.70959	0	7.91507	0	Yes	Targeted	Tumor-only	CaVEMan, Pindel	NA	NA	NA	NA	No
P706	GSE181063	Lacy et al., 2020 Blood	>60	NA	NA	NA	UNC	ST2	No	Good	7.71233	0	7.90137	0	Yes	Targeted	Tumor-only	CaVEMan, Pindel	NA	NA	NA	NA	No
P71	GSE181063	Lacy et al., 2020 Blood	<60	NA	Low	NA	UNC	BN2	No	Poor	0.030137	1	0.00273973	1	Yes	Targeted	Tumor-only	CaVEMan, Pindel	NA	NA	NA	NA	No
P712	GSE181063	Lacy et al., 2020 Blood	>60	NA	Low	NA	UNC	NEC	No	Good	7.67945	0	7.85479	0	Yes	Targeted	Tumor-only	CaVEMan, Pindel	NA	NA	NA	NA	No
P714	GSE181063	Lacy et al., 2020 Blood	>60	NA	High	NA	UNC	NEC	No	Good	7.63288	0	7.81644	0	Yes	Targeted	Tumor-only	CaVEMan, Pindel	NA	NA	NA	NA	No
P715	GSE181063	Lacy et al., 2020 Blood	<60	NA	High	NA	UNC	N1	Yes	Good	7.65753	0	7.81918	0	Yes	Targeted	Tumor-only	CaVEMan, Pindel	NA	NA	NA	NA	No
P717	GSE181063	Lacy et al., 2020 Blood	<60	NA	Low	NA	UNC	NEC	No	Good	7.61644	0	7.81918	0	Yes	Targeted	Tumor-only	CaVEMan, Pindel	NA	NA	NA	NA	No
P720	GSE181063	Lacy et al., 2020 Blood	>60	NA	NA	NA	UNC	EZB	Yes	Good	5.84932	1	5.85753	1	Yes	Targeted	Tumor-only	CaVEMan, Pindel	NA	NA	NA	NA	No
P721	GSE181063	Lacy et al., 2020 Blood	<60	NA	Low	NA	UNC	ST2	No	Good	7.54521	0	7.76986	0	Yes	Targeted	Tumor-only	CaVEMan, Pindel	NA	NA	NA	NA	No
P722	GSE181063	Lacy et al., 2020 Blood	>60	NA	High	NA	UNC	BN2	No	Good	7.6	0	7.76986	0	Yes	Targeted	Tumor-only	CaVEMan, Pindel	NA	NA	NA	NA	No
P723	GSE181063	Lacy et al., 2020 Blood	>60	NA	Low	NA	UNC	NEC	Yes	Good	4.12055	1	4.15342	1	Yes	Targeted	Tumor-only	CaVEMan, Pindel	NA	NA	NA	NA	No
P725	GSE181063	Lacy et al., 2020 Blood	>60	NA	Low	NA	UNC	MCD	No	Good	3.69863	1	3.84384	1	Yes	Targeted	Tumor-only	CaVEMan, Pindel	NA	NA	NA	NA	No
P726	GSE181063	Lacy et al., 2020 Blood	>60	NA	Low	NA	UNC	ST2	No	Good	7.52603	0	7.73973	0	Yes	Targeted	Tumor-only	CaVEMan, Pindel	NA	NA	NA	NA	No
P728	GSE181063	Lacy et al., 2020 Blood	>60	NA	NA	NA	UNC	ST2	Yes	Good	7.59452	0	7.75068	0	Yes	Targeted	Tumor-only	CaVEMan, Pindel	NA	NA	NA	NA	No
P729	GSE181063	Lacy et al., 2020 Blood	<60	NA	Low	NA	UNC	ST2	Yes	Good	7.54247	0	7.73151	0	Yes	Targeted	Tumor-only	CaVEMan, Pindel	NA	NA	NA	NA	No
P732	GSE181063	Lacy et al., 2020 Blood	>60	NA	High	NA	UNC	EZB	No	Poor	0.342466	1	0.753425	1	Yes	Targeted	Tumor-only	CaVEMan, Pindel	NA	NA	NA	NA	No
RMDB_222	GSE117556	Sha et al., 2019 JCO	>60	M	High	ADV	GCB	EZB	No	Poor	0.459959	1	1.44011	1	Yes	Targeted	Tumor-only	UnifiedGenotyper	Yes	Microarray	Low	NA	NA
P739	GSE181063	Lacy et al., 2020 Blood	>60	NA	Low	NA	UNC	MCD	No	Good	4.85205	1	4.80822	1	Yes	Targeted	Tumor-only	CaVEMan, Pindel	NA	NA	NA	NA	No
P74	GSE181063	Lacy et al., 2020 Blood	>60	NA	NA	NA	UNC	NEC	No	Poor	0.476712	1	0.476712	1	Yes	Targeted	Tumor-only	CaVEMan, Pindel	NA	NA	NA	NA	No
RMDB_708	GSE117556	Sha et al., 2019 JCO	<60	M	High	ADV	UNC	NA	NA	Poor	0.342231	1	2.44764	0	NA	Targeted	Tumor-only	UnifiedGenotyper	Yes	Microarray	High	NA	NA
RMDB_260	GSE117556	Sha et al., 2019 JCO	>60	F	Low	Low	GCB	NA	NA	Good	2.54894	0	2.54894	0	NA	Targeted	Tumor-only	UnifiedGenotyper	Yes	Microarray	Low	NA	NA
P815	GSE181063	Lacy et al., 2020 Blood	>60	M	Low	ADV	GCB	EZB	No	Good	6.88493	0	7.09863	0	Yes	Targeted	Tumor-only	CaVEMan, Pindel	Yes	Microarray	Low	NA	No
P753	GSE181063	Lacy et al., 2020 Blood	<60	NA	High	NA	UNC	NEC	Yes	Good	7.35068	0	7.56438	0	Yes	Targeted	Tumor-only	CaVEMan, Pindel	NA	NA	NA	NA	No
RMDB_58	GSE117556	Sha et al., 2019 JCO	>60	M	Low	ADV	UNC	NA	NA	Good	3.12115	0	3.12115	0	NA	Targeted	Tumor-only	UnifiedGenotyper	Yes	Microarray	Low	NA	NA
P756	GSE181063	Lacy et al., 2020 Blood	>60	NA	High	NA	UNC	MCD	No	Good	7.40274	0	7.55068	0	Yes	Targeted	Tumor-only	CaVEMan, Pindel	NA	NA	NA	NA	No
P90	GSE181063	Lacy et al., 2020 Blood	>60	F	High	ADV	ABC	BN2	No	Poor	0.0630137	1	0.0410959	1	Yes	Targeted	Tumor-only	CaVEMan, Pindel	Yes	Microarray	Low	NA	No
P761	GSE181063	Lacy et al., 2020 Blood	>60	NA	NA	NA	UNC	NEC	Yes	Good	7.27397	0	7.48767	0	Yes	Targeted	Tumor-only	CaVEMan, Pindel	NA	NA	NA	NA	No
RMDB_818	GSE117556	Sha et al., 2019 JCO	<60	F	Low	Low	GCB	NA	NA	Good	4.3614	0	4.3614	0	NA	Targeted	Tumor-only	UnifiedGenotyper	Yes	Microarray	Low	NA	NA
P600	GSE181063	Lacy et al., 2020 Blood	>60	F	High	ADV	GCB	EZB	No	Good	8.42192	0	8.65753	0	Yes	Targeted	Tumor-only	CaVEMan, Pindel	Yes	Microarray	Low	NA	No
P833	GSE181063	Lacy et al., 2020 Blood	<60	F	Low	Low	GCB	NEC	Yes	Good	6.79452	0	6.97808	0	Yes	Targeted	Tumor-only	CaVEMan, Pindel	Yes	Microarray	Low	NA	No
P770	GSE181063	Lacy et al., 2020 Blood	>60	NA	Low	NA	UNC	ST2	No	Good	7.25753	0	7.44384	0	Yes	Targeted	Tumor-only	CaVEMan, Pindel	NA	NA	NA	NA	No
P217	GSE181063	Lacy et al., 2020 Blood	>60	F	High	ADV	GCB	EZB	No	Good	7.46301	1	7.57534	1	Yes	Targeted	Tumor-only	CaVEMan, Pindel	Yes	Microarray	Low	NA	No
P773	GSE181063	Lacy et al., 2020 Blood	>60	NA	Low	NA	UNC	MCD	No	Good	7.16164	0	7.41644	0	Yes	Targeted	Tumor-only	CaVEMan, Pindel	NA	NA	NA	NA	No
RMDB_238	GSE117556	Sha et al., 2019 JCO	<60	F	High	ADV	GCB	NA	NA	Good	3.00342	0	3.00342	0	NA	Targeted	Tumor-only	UnifiedGenotyper	Yes	Microarray	Low	NA	NA
P42	GSE181063	Lacy et al., 2020 Blood	>60	M	High	ADV	UNC	NEC	NA	Good	11.1671	1	11.2005	1	NA	Targeted	Tumor-only	CaVEMan, Pindel	Yes	Microarray	Low	NA	No
P285	GSE181063	Lacy et al., 2020 Blood	<60	F	Low	ADV	GCB	NEC	No	Good	11.2055	0	11.3699	0	Yes	Targeted	Tumor-only	CaVEMan, Pindel	Yes	Microarray	Low	NA	No
P701	GSE181063	Lacy et al., 2020 Blood	<60	M	Low	Low	GCB	NEC	NA	Good	7.75342	0	7.92882	0	NA	Targeted	Tumor-only	CaVEMan, Pindel	Yes	Microarray	Low	NA	No
RMDB_227	GSE117556	Sha et al., 2019 JCO	>60	M	Low	ADV	UNC	NA	NA	Good	2.987	0	2.987	0	NA	Targeted	Tumor-only	UnifiedGenotyper	Yes	Microarray	Low	NA	NA
RMDB_778	GSE117556	Sha et al., 2019 JCO	>60	F	High	ADV	UNC	NA	NA	Poor	1.58248	1	1.68104	1	NA	Targeted	Tumor-only	UnifiedGenotyper	Yes	Microarray	High	NA	NA
RMDB_483	GSE117556	Sha et al., 2019 JCO	>60	M	Low	Low	GCB	NA	NA	Poor	0.594114	1	0.832307	1	NA	Targeted	Tumor-only	UnifiedGenotyper	Yes	Microarray	Low	NA	NA
RMDB_259	GSE117556	Sha et al., 2019 JCO	<60	M	Low	ADV	GCB	NA	NA	Good	3.2909	0	3.2909	0	NA	Targeted	Tumor-only	UnifiedGenotyper	Yes	Microarray	Low	NA	NA
P794	GSE181063	Lacy et al., 2020 Blood	>60	NA	NA	NA	UNC	ST2	No	Poor	0.0109589	1	1.88767	1	Yes	Targeted	Tumor-only	CaVEMan, Pindel	NA	NA	NA	NA	No
P797	GSE181063	Lacy et al., 2020 Blood	<60	NA	Low	NA	UNC	NEC	No	Poor	0.427397	1	1.86575	1	Yes	Targeted	Tumor-only	CaVEMan, Pindel	NA	NA	NA	NA	No
P799	GSE181063	Lacy et al., 2020 Blood	<60	NA	Low	NA	UNC	EZB	Yes	Good	6.96712	0	7.20548	0	Yes	Targeted	Tumor-only	CaVEMan, Pindel	NA	NA	NA	NA	No
P800	GSE181063	Lacy et al., 2020 Blood	>60	NA	Low	NA	UNC	NEC	Yes	Poor	1.67945	1	1.67945	1	Yes	Targeted	Tumor-only	CaVEMan, Pindel	NA	NA	NA	NA	No
RMDB_16	GSE117556	Sha et al., 2019 JCO	>60	M	High	Low	GCB	EZB	No	Good	3.55647	0	3.55647	0	Yes	Targeted	Tumor-only	UnifiedGenotyper	Yes	Microarray	Low	NA	NA
RMDB_106	GSE117556	Sha et al., 2019 JCO	<60	F	Low	ADV	UNC	NA	NA	Good	2.987	0	2.987	0	NA	Targeted	Tumor-only	UnifiedGenotyper	Yes	Microarray	Low	NA	NA
P808	GSE181063	Lacy et al., 2020 Blood	<60	NA	Low	NA	UNC	NEC	No	Poor	0.0575342	1	4.14795	1	Yes	Targeted	Tumor-only	CaVEMan, Pindel	NA	NA	NA	NA	No
RMDB_707	GSE117556	Sha et al., 2019 JCO	>60	F	High	ADV	GCB	NA	NA	Good	3.38125	0	3.38125	0	NA	Targeted	Tumor-only	UnifiedGenotyper	Yes	Microarray	Low	NA	NA
RMDB_402	GSE117556	Sha et al., 2019 JCO	>60	M	Low	Low	UNC	NA	NA	Good	3.57837	0	3.57837	0	NA	Targeted	Tumor-only	UnifiedGenotyper	Yes	Microarray	Low	NA	NA
P814	GSE181063	Lacy et al., 2020 Blood	>60	NA	High	NA	UNC	NEC	No	Good	6.87123	0	7.10959	0	Yes	Targeted	Tumor-only	CaVEMan, Pindel	NA	NA	NA	NA	No
RMDB_523	GSE117556	Sha et al., 2019 JCO	<60	F	Low	ADV	UNC	NEC	Yes	Poor	0.799452	1	1.70568	1	Yes	Targeted	Tumor-only	UnifiedGenotyper	Yes	Microarray	Low	NA	NA
P818	GSE181063	Lacy et al., 2020 Blood	>60	F	High	ADV	UNC	NEC	No	Good	6.92603	0	7.05205	0	Yes	Targeted	Tumor-only	CaVEMan, Pindel	Yes	Microarray	Low	NA	No
RMDB_92	GSE117556	Sha et al., 2019 JCO	>60	M	High	ADV	ABC	NA	NA	Poor	0.542094	1	0.966461	1	NA	Targeted	Tumor-only	UnifiedGenotyper	Yes	Microarray	Low	NA	No
P424	GSE181063	Lacy et al., 2020 Blood	>60	F	Low	Low	UNC	NEC	No	Good	3.63288	1	10.1836	0	Yes	Targeted	Tumor-only	CaVEMan, Pindel	Yes	Microarray	Low	NA	No
P733	GSE181063	Lacy et al., 2020 Blood	>60	F	High	ADV	GCB	EZB	No	Good	7.67123	1	7.67123	1	Yes	Targeted	Tumor-only	CaVEMan, Pindel	Yes	Microarray	Low	NA	No
P827	GSE181063	Lacy et al., 2020 Blood	>60	NA	Low	NA	UNC	EZB	No	Poor	0.287671	1	0.473973	1	Yes	Targeted	Tumor-only	CaVEMan, Pindel	NA	NA	NA	NA	No
P828	GSE181063	Lacy et al., 2020 Blood	<60	NA	Low	NA	UNC	ST2	No	Good	6.78082	0	6.99178	0	Yes	Targeted	Tumor-only	CaVEMan, Pindel	NA	NA	NA	NA	No
P363	GSE181063	Lacy et al., 2020 Blood	<60	M	Low	ADV	GCB	NEC	No	Good	10.5151	0	10.6986	0	Yes	Targeted	Tumor-only	CaVEMan, Pindel	Yes	Microarray	Low	NA	No
P831	GSE181063	Lacy et al., 2020 Blood	<60	NA	High	NA	UNC	EZB	No	Good	6.84932	0	7	0	Yes	Targeted	Tumor-only	CaVEMan, Pindel	NA	NA	NA	NA	No
P592	GSE181063	Lacy et al., 2020 Blood	>60	F	Low	Low	GCB	EZB	No	Good	3.05205	1	3.11233	1	Yes	Targeted	Tumor-only	CaVEMan, Pindel	Yes	Microarray	Low	NA	No
P868	GSE181063	Lacy et al., 2020 Blood	>60	M	Low	ADV	GCB	EZB	Yes	Poor	1.38356	1	6.69315	0	Yes	Targeted	Tumor-only	CaVEMan, Pindel	Yes	Microarray	Low	NA	No
RMDB_64	GSE117556	Sha et al., 2019 JCO	>60	F	Low	Low	UNC	NA	NA	Poor	1.35524	1	2.26146	1	NA	Targeted	Tumor-only	UnifiedGenotyper	Yes	Microarray	Low	NA	NA
P12	GSE181063	Lacy et al., 2020 Blood	>60	F	High	ADV	GCB	EZB	No	Good	6.0411	1	6.06301	1	Yes	Targeted	Tumor-only	CaVEMan, Pindel	Yes	Microarray	Low	NA	No
P255	GSE181063	Lacy et al., 2020 Blood	>60	M	Low	Low	ABC	NEC	No	Poor	0.906849	1	6.20548	1	Yes	Targeted	Tumor-only	CaVEMan, Pindel	Yes	Microarray	Low	NA	No
P840	GSE181063	Lacy et al., 2020 Blood	>60	NA	High	NA	UNC	MCD	No	Good	6.76164	0	6.93425	0	Yes	Targeted	Tumor-only	CaVEMan, Pindel	NA	NA	NA	NA	No
P346	GSE181063	Lacy et al., 2020 Blood	>60	F	Low	Low	GCB	EZB	No	Good	10.6493	0	10.8274	0	Yes	Targeted	Tumor-only	CaVEMan, Pindel	Yes	Microarray	Low	NA	No
P843	GSE181063	Lacy et al., 2020 Blood	>60	NA	Low	NA	UNC	EZB	No	Good	2.24384	1	2.24384	1	Yes	Targeted	Tumor-only	CaVEMan, Pindel	NA	NA	NA	NA	No
P847	GSE181063	Lacy et al., 2020 Blood	>60	NA	High	NA	UNC	MCD	No	Good	5.29041	1	6.90137	0	Yes	Targeted	Tumor-only	CaVEMan, Pindel	NA	NA	NA	NA	No
RMDB_710	GSE117556	Sha et al., 2019 JCO	>60	F	High	ADV	GCB	NEC	No	Good	2.27515	0	2.27515	0	Yes	Targeted	Tumor-only	UnifiedGenotyper	Yes	Microarray	Low	NA	NA
RMDB_880	GSE117556	Sha et al., 2019 JCO	>60	F	High	ADV	UNC	NA	NA	Poor	0.427105	1	2.93498	0	NA	Targeted	Tumor-only	UnifiedGenotyper	Yes	Microarray	Low	NA	NA
P853	GSE181063	Lacy et al., 2020 Blood	<60	NA	Low	NA	GCB	NEC	No	Poor	1.72055	1	1.72055	1	Yes	Targeted	Tumor-only	CaVEMan, Pindel	NA	NA	NA	NA	No
P859	GSE181063	Lacy et al., 2020 Blood	>60	NA	Low	NA	UNC	NEC	No	Good	6.25753	1	6.3863	1	Yes	Targeted	Tumor-only	CaVEMan, Pindel	NA	NA	NA	NA	No
P599	GSE181063	Lacy et al., 2020 Blood	<60	NA	NA	NA	UNC	EZB	No	Poor	0.972603	1	2.90685	1	Yes	Targeted	Tumor-only	CaVEMan, Pindel	NA	NA	NA	NA	double-hit
P863	GSE181063	Lacy et al., 2020 Blood	>60	NA	NA	NA	UNC	ST2	No	Good	6.42466	0	6.73151	0	Yes	Targeted	Tumor-only	CaVEMan, Pindel	NA	NA	NA	NA	No
RMDB_706	GSE117556	Sha et al., 2019 JCO	<60	F	High	Low	GCB	NA	NA	Good	2.43395	0	2.43395	0	NA	Targeted	Tumor-only	UnifiedGenotyper	Yes	Microarray	High	NA	NA
RMDB_847	GSE117556	Sha et al., 2019 JCO	<60	F	Low	ADV	GCB	NA	NA	Good	2.75428	0	2.75428	0	NA	Targeted	Tumor-only	UnifiedGenotyper	Yes	Microarray	Low	NA	NA
P872	GSE181063	Lacy et al., 2020 Blood	<60	NA	NA	NA	UNC	ST2	No	Good	6.53151	0	6.67123	0	Yes	Targeted	Tumor-only	CaVEMan, Pindel	NA	NA	NA	NA	No
P879	GSE181063	Lacy et al., 2020 Blood	>60	NA	Low	NA	UNC	NEC	No	Poor	1.48219	1	1.44932	1	Yes	Targeted	Tumor-only	CaVEMan, Pindel	NA	NA	NA	NA	No
P88	GSE181063	Lacy et al., 2020 Blood	>60	NA	High	NA	UNC	NEC	No	Poor	0.70137	1	0.706849	1	Yes	Targeted	Tumor-only	CaVEMan, Pindel	NA	NA	NA	NA	No
RMDB_392	GSE117556	Sha et al., 2019 JCO	>60	M	High	ADV	UNC	NA	NA	Good	3.21424	0	3.21424	0	NA	Targeted	Tumor-only	UnifiedGenotyper	Yes	Microarray	Low	NA	NA
RMDB_21	GSE117556	Sha et al., 2019 JCO	>60	F	High	ADV	UNC	NA	NA	Poor	1.24846	1	2.25599	0	NA	Targeted	Tumor-only	UnifiedGenotyper	Yes	Microarray	Low	NA	NA
P885	GSE181063	Lacy et al., 2020 Blood	<60	NA	Low	NA	UNC	ST2	No	Good	6.36986	0	6.56986	0	Yes	Targeted	Tumor-only	CaVEMan, Pindel	NA	NA	NA	NA	No
P886	GSE181063	Lacy et al., 2020 Blood	>60	NA	NA	NA	UNC	ST2	No	Poor	0.0876712	1	0.189041	1	Yes	Targeted	Tumor-only	CaVEMan, Pindel	NA	NA	NA	NA	No
RMDB_472	GSE117556	Sha et al., 2019 JCO	<60	M	Low	Low	GCB	NA	NA	Good	4.82957	0	4.82957	0	NA	Targeted	Tumor-only	UnifiedGenotyper	Yes	Microarray	Low	NA	NA
P888	GSE181063	Lacy et al., 2020 Blood	>60	NA	High	NA	UNC	ST2	No	Good	6.33973	0	6.55342	0	Yes	Targeted	Tumor-only	CaVEMan, Pindel	NA	NA	NA	NA	No
P89	GSE181063	Lacy et al., 2020 Blood	>60	NA	High	NA	UNC	ST2	No	Good	6.70685	1	6.73699	1	Yes	Targeted	Tumor-only	CaVEMan, Pindel	NA	NA	NA	NA	No
RMDB_93	GSE117556	Sha et al., 2019 JCO	>60	M	Low	NA	GCB	NA	NA	Good	3.80561	0	3.80561	0	NA	Targeted	Tumor-only	UnifiedGenotyper	Yes	Microarray	Low	NA	NA
P849	GSE181063	Lacy et al., 2020 Blood	>60	F	High	ADV	GCB	EZB	No	Good	6.64384	0	6.85753	0	Yes	Targeted	Tumor-only	CaVEMan, Pindel	Yes	Microarray	Low	NA	No
RMDB_127	GSE117556	Sha et al., 2019 JCO	<60	F	Low	Low	GCB	ST2	No	Good	4.27378	0	4.27378	0	Yes	Targeted	Tumor-only	UnifiedGenotyper	Yes	Microarray	Low	NA	No
P896	GSE181063	Lacy et al., 2020 Blood	<60	NA	NA	NA	UNC	NEC	No	Good	6.32055	0	6.52329	0	Yes	Targeted	Tumor-only	CaVEMan, Pindel	NA	NA	NA	NA	No
RMDB_632	GSE117556	Sha et al., 2019 JCO	>60	F	High	ADV	GCB	NA	NA	Good	3.70979	0	3.70979	0	NA	Targeted	Tumor-only	UnifiedGenotyper	Yes	Microarray	Low	NA	NA
P787	GSE181063	Lacy et al., 2020 Blood	<60	M	Low	Low	GCB	NEC	No	Good	7.05753	0	7.32329	0	Yes	Targeted	Tumor-only	CaVEMan, Pindel	Yes	Microarray	Low	NA	No
P900	GSE181063	Lacy et al., 2020 Blood	>60	NA	High	NA	UNC	EZB	No	Good	6.29041	0	6.50137	0	Yes	Targeted	Tumor-only	CaVEMan, Pindel	NA	NA	NA	NA	No
RMDB_56	GSE117556	Sha et al., 2019 JCO	<60	M	Low	ADV	GCB	EZB	No	Good	3.54004	0	3.54004	0	Yes	Targeted	Tumor-only	UnifiedGenotyper	Yes	Microarray	Low	NA	NA
P905	GSE181063	Lacy et al., 2020 Blood	>60	NA	High	NA	UNC	ST2	No	Good	6.31507	0	6.48219	0	Yes	Targeted	Tumor-only	CaVEMan, Pindel	NA	NA	NA	NA	No
P639	GSE181063	Lacy et al., 2020 Blood	>60	NA	High	NA	UNC	EZB	No	Poor	0.534247	1	0.608219	1	Yes	Targeted	Tumor-only	CaVEMan, Pindel	NA	NA	NA	NA	double-hit
RMDB_46	GSE117556	Sha et al., 2019 JCO	<60	M	High	ADV	GCB	NA	NA	Good	3.48528	0	3.48528	0	NA	Targeted	Tumor-only	UnifiedGenotyper	Yes	Microarray	Low	NA	No
P910	GSE181063	Lacy et al., 2020 Blood	>60	NA	Low	NA	UNC	NEC	No	Good	6.23836	0	6.44384	0	Yes	Targeted	Tumor-only	CaVEMan, Pindel	NA	NA	NA	NA	No
P747	GSE181063	Lacy et al., 2020 Blood	>60	M	Low	Low	UNC	EZB	No	Poor	0.978082	1	0.983562	1	Yes	Targeted	Tumor-only	CaVEMan, Pindel	Yes	Microarray	Low	NA	No
P379	GSE181063	Lacy et al., 2020 Blood	<60	M	Low	ADV	UNC	EZB	Yes	Poor	0.424658	1	4.03288	1	Yes	Targeted	Tumor-only	CaVEMan, Pindel	Yes	Microarray	Low	NA	No
RMDB_390	GSE117556	Sha et al., 2019 JCO	<60	F	Low	Low	GCB	NA	NA	Poor	0.62423	1	2.42574	0	NA	Targeted	Tumor-only	UnifiedGenotyper	Yes	Microarray	Low	NA	NA
RMDB_357	GSE117556	Sha et al., 2019 JCO	<60	F	Low	ADV	GCB	NA	NA	Good	4.81588	0	4.81588	0	NA	Targeted	Tumor-only	UnifiedGenotyper	Yes	Microarray	Low	NA	NA
RMDB_755	GSE117556	Sha et al., 2019 JCO	<60	F	High	ADV	ABC	NA	NA	Good	4.1807	0	4.1807	0	NA	Targeted	Tumor-only	UnifiedGenotyper	Yes	Microarray	Low	NA	NA
P918	GSE181063	Lacy et al., 2020 Blood	>60	NA	High	NA	UNC	EZB	No	Poor	1.01918	1	1.89863	1	Yes	Targeted	Tumor-only	CaVEMan, Pindel	NA	NA	NA	NA	No
RMDB_452	GSE117556	Sha et al., 2019 JCO	<60	M	Low	Low	GCB	NA	NA	Poor	0.361396	1	0.361396	0	NA	Targeted	Tumor-only	UnifiedGenotyper	Yes	Microarray	Low	NA	NA
P927	GSE181063	Lacy et al., 2020 Blood	>60	NA	High	NA	UNC	NEC	No	Good	6.33699	1	6.33699	1	Yes	Targeted	Tumor-only	CaVEMan, Pindel	NA	NA	NA	NA	No
P95	GSE181063	Lacy et al., 2020 Blood	>60	NA	High	NA	UNC	BN2	Yes	Good	13.0493	0	13.2685	0	Yes	Targeted	Tumor-only	CaVEMan, Pindel	NA	NA	NA	NA	No
P96	GSE181063	Lacy et al., 2020 Blood	<60	NA	Low	NA	UNC	EZB	No	Good	13.1014	0	13.263	0	Yes	Targeted	Tumor-only	CaVEMan, Pindel	NA	NA	NA	NA	No
P97	GSE181063	Lacy et al., 2020 Blood	<60	NA	Low	NA	GCB	EZB	Yes	Poor	0.30137	1	0.761644	1	Yes	Targeted	Tumor-only	CaVEMan, Pindel	NA	NA	NA	NA	No
RMDB_135	GSE117556	Sha et al., 2019 JCO	<60	F	Low	ADV	GCB	NA	NA	Good	4.92539	0	4.92539	0	NA	Targeted	Tumor-only	UnifiedGenotyper	Yes	Microarray	Low	NA	No
P212	GSE181063	Lacy et al., 2020 Blood	<60	F	Low	Low	GCB	EZB	No	Good	11.8986	0	12.1781	0	Yes	Targeted	Tumor-only	CaVEMan, Pindel	Yes	Microarray	Low	NA	No
RMDB_597	GSE117556	Sha et al., 2019 JCO	>60	M	High	ADV	GCB	NA	NA	Good	4.31485	0	4.31485	0	NA	Targeted	Tumor-only	UnifiedGenotyper	Yes	Microarray	Low	NA	NA
P809	GSE181063	Lacy et al., 2020 Blood	<60	M	Low	Low	UNC	EZB	No	Good	6.95342	0	7.13425	0	Yes	Targeted	Tumor-only	CaVEMan, Pindel	Yes	Microarray	Low	NA	No
P186	GSE181063	Lacy et al., 2020 Blood	<60	F	Low	ADV	GCB	NEC	No	Good	3.13425	1	12.3534	0	Yes	Targeted	Tumor-only	CaVEMan, Pindel	Yes	Microarray	Low	NA	No
RMDB_779	GSE117556	Sha et al., 2019 JCO	>60	M	High	ADV	GCB	NA	NA	Good	2.84463	0	2.84463	0	NA	Targeted	Tumor-only	UnifiedGenotyper	Yes	Microarray	Low	NA	NA
P850	GSE181063	Lacy et al., 2020 Blood	>60	F	High	ADV	GCB	EZB	No	Poor	0.2	1	0.39726	1	Yes	Targeted	Tumor-only	CaVEMan, Pindel	Yes	Microarray	High	NA	No
RMDB_153	GSE117556	Sha et al., 2019 JCO	>60	M	High	ADV	GCB	NA	NA	Good	3.56468	0	3.56468	0	NA	Targeted	Tumor-only	UnifiedGenotyper	Yes	Microarray	Low	NA	NA
P329	GSE181063	Lacy et al., 2020 Blood	>60	F	High	ADV	GCB	EZB	Yes	Good	10.7699	0	10.926	0	Yes	Targeted	Tumor-only	CaVEMan, Pindel	Yes	Microarray	Low	NA	No
RMDB_84	GSE117556	Sha et al., 2019 JCO	<60	M	Low	ADV	GCB	NA	NA	Good	4.50924	0	4.50924	0	NA	Targeted	Tumor-only	UnifiedGenotyper	Yes	Microarray	Low	NA	NA
P32	GSE181063	Lacy et al., 2020 Blood	<60	M	Low	ADV	GCB	EZB	No	Good	2.44384	1	14.0521	0	Yes	Targeted	Tumor-only	CaVEMan, Pindel	Yes	Microarray	Low	NA	No
P791	GSE181063	Lacy et al., 2020 Blood	<60	M	Low	Low	GCB	NEC	No	Good	7.10411	0	7.30137	0	Yes	Targeted	Tumor-only	CaVEMan, Pindel	Yes	Microarray	Low	NA	No
RMDB_148	GSE117556	Sha et al., 2019 JCO	>60	M	High	ADV	GCB	NA	NA	Good	4.39699	0	4.39699	0	NA	Targeted	Tumor-only	UnifiedGenotyper	Yes	Microarray	Low	NA	NA
P145	GSE181063	Lacy et al., 2020 Blood	>60	F	High	ADV	UNC	EZB	No	Good	3.21918	1	12.7534	0	Yes	Targeted	Tumor-only	CaVEMan, Pindel	Yes	Microarray	Low	NA	No
P162	GSE181063	Lacy et al., 2020 Blood	>60	F	High	Low	GCB	NEC	No	Good	12.3781	0	12.5808	0	Yes	Targeted	Tumor-only	CaVEMan, Pindel	Yes	Microarray	High	NA	No
P822	GSE181063	Lacy et al., 2020 Blood	<60	M	High	ADV	UNC	NEC	No	Good	3.56164	1	4.18082	1	Yes	Targeted	Tumor-only	CaVEMan, Pindel	Yes	Microarray	High	NA	No
RMDB_702	GSE117556	Sha et al., 2019 JCO	<60	M	Low	Low	UNC	NA	NA	Poor	0.454483	1	1.9165	0	NA	Targeted	Tumor-only	UnifiedGenotyper	Yes	Microarray	Low	NA	NA
RMDB_851	GSE117556	Sha et al., 2019 JCO	>60	F	High	ADV	GCB	NA	NA	Good	2.63929	0	2.63929	0	NA	Targeted	Tumor-only	UnifiedGenotyper	Yes	Microarray	Low	NA	NA
RMDB_404	GSE117556	Sha et al., 2019 JCO	<60	F	Low	Low	GCB	NA	NA	Good	3.18138	0	3.18138	0	NA	Targeted	Tumor-only	UnifiedGenotyper	Yes	Microarray	Low	NA	NA
P491	GSE181063	Lacy et al., 2020 Blood	>60	M	Low	Low	GCB	NEC	No	Good	9.34795	0	9.63836	0	Yes	Targeted	Tumor-only	CaVEMan, Pindel	Yes	Microarray	Low	NA	No
RMDB_327	GSE117556	Sha et al., 2019 JCO	>60	F	High	ADV	UNC	NEC	No	Good	2.6037	0	2.6037	0	Yes	Targeted	Tumor-only	UnifiedGenotyper	Yes	Microarray	Low	NA	NA
RMDB_425	GSE117556	Sha et al., 2019 JCO	<60	M	Low	ADV	GCB	NA	NA	Good	3.33744	0	3.33744	0	NA	Targeted	Tumor-only	UnifiedGenotyper	Yes	Microarray	Low	NA	NA
P546	GSE181063	Lacy et al., 2020 Blood	<60	M	Low	ADV	GCB	NEC	No	Good	8.92055	0	9.14795	0	Yes	Targeted	Tumor-only	CaVEMan, Pindel	Yes	Microarray	Low	NA	No
P780	GSE181063	Lacy et al., 2020 Blood	>60	F	High	ADV	GCB	EZB	No	Poor	0.473973	1	0.69863	1	Yes	Targeted	Tumor-only	CaVEMan, Pindel	Yes	Microarray	Low	NA	No
RMDB_348	GSE117556	Sha et al., 2019 JCO	<60	M	High	ADV	UNC	NA	NA	Poor	0.50924	1	2.29979	0	NA	Targeted	Tumor-only	UnifiedGenotyper	Yes	Microarray	Low	NA	NA
P107	GSE181063	Lacy et al., 2020 Blood	>60	F	Low	Low	UNC	BN2	No	Good	7	1	7.15068	1	Yes	Targeted	Tumor-only	CaVEMan, Pindel	Yes	Microarray	Low	NA	No
RMDB_269	GSE117556	Sha et al., 2019 JCO	>60	F	High	Low	ABC	NA	NA	Good	2.36277	0	2.36277	0	NA	Targeted	Tumor-only	UnifiedGenotyper	Yes	Microarray	Low	NA	NA
P558	GSE181063	Lacy et al., 2020 Blood	>60	F	Low	ADV	GCB	EZB	No	Good	8.88767	0	9.07123	0	Yes	Targeted	Tumor-only	CaVEMan, Pindel	Yes	Microarray	Low	NA	No
RMDB_811	GSE117556	Sha et al., 2019 JCO	>60	M	Low	Low	ABC	NA	NA	Good	3.04997	0	3.04997	0	NA	Targeted	Tumor-only	UnifiedGenotyper	Yes	Microarray	Low	NA	NA
P246	GSE181063	Lacy et al., 2020 Blood	<60	M	Low	ADV	GCB	EZB	No	Good	11.6521	0	11.8521	0	Yes	Targeted	Tumor-only	CaVEMan, Pindel	Yes	Microarray	Low	NA	No
P272	GSE181063	Lacy et al., 2020 Blood	<60	M	Low	Low	UNC	NEC	No	Good	4.06301	1	7.4137	1	Yes	Targeted	Tumor-only	CaVEMan, Pindel	Yes	Microarray	Low	NA	No
RMDB_659	GSE117556	Sha et al., 2019 JCO	>60	M	High	ADV	GCB	NA	NA	Good	3.30732	0	3.30732	0	NA	Targeted	Tumor-only	UnifiedGenotyper	Yes	Microarray	Low	NA	NA
P825	GSE181063	Lacy et al., 2020 Blood	>60	M	High	ADV	ABC	NEC	No	Good	6.78904	0	7.01644	0	Yes	Targeted	Tumor-only	CaVEMan, Pindel	Yes	Microarray	Low	NA	No
RMDB_158	GSE117556	Sha et al., 2019 JCO	>60	M	High	ADV	UNC	NA	NA	Good	3.21697	0	3.21697	0	NA	Targeted	Tumor-only	UnifiedGenotyper	Yes	Microarray	Low	NA	NA
RMDB_798	GSE117556	Sha et al., 2019 JCO	<60	M	Low	Low	GCB	NA	NA	Good	2.6694	0	2.6694	0	NA	Targeted	Tumor-only	UnifiedGenotyper	Yes	Microarray	Low	NA	NA
RMDB_669	GSE117556	Sha et al., 2019 JCO	<60	M	High	ADV	UNC	NA	NA	Good	2.54894	0	2.54894	0	NA	Targeted	Tumor-only	UnifiedGenotyper	Yes	Microarray	Low	NA	NA
P518	GSE181063	Lacy et al., 2020 Blood	>60	M	Low	Low	GCB	NEC	No	Good	3.43014	1	3.54521	1	Yes	Targeted	Tumor-only	CaVEMan, Pindel	Yes	Microarray	Low	NA	No
RMDB_40	GSE117556	Sha et al., 2019 JCO	>60	F	High	ADV	GCB	NA	NA	Good	2.45311	0	2.45311	0	NA	Targeted	Tumor-only	UnifiedGenotyper	Yes	Microarray	Low	NA	NA
RMDB_236	GSE117556	Sha et al., 2019 JCO	<60	M	High	ADV	UNC	EZB	No	Good	3.13758	0	3.13758	0	Yes	Targeted	Tumor-only	UnifiedGenotyper	Yes	Microarray	Low	NA	NA
P404	GSE181063	Lacy et al., 2020 Blood	>60	M	High	Low	GCB	ST2	Yes	Poor	0.912329	1	0.893151	1	Yes	Targeted	Tumor-only	CaVEMan, Pindel	Yes	Microarray	Low	NA	No
P702	GSE181063	Lacy et al., 2020 Blood	>60	F	Low	Low	GCB	EZB	No	Good	7.73425	0	7.92055	0	Yes	Targeted	Tumor-only	CaVEMan, Pindel	Yes	Microarray	Low	NA	No
RMDB_346	GSE117556	Sha et al., 2019 JCO	>60	M	High	ADV	GCB	NA	NA	Good	2.82546	0	2.82546	0	NA	Targeted	Tumor-only	UnifiedGenotyper	Yes	Microarray	Low	NA	No
RMDB_686	GSE117556	Sha et al., 2019 JCO	>60	M	High	ADV	ABC	NA	NA	Poor	0.566735	1	2.56263	0	NA	Targeted	Tumor-only	UnifiedGenotyper	Yes	Microarray	Low	NA	NA
P866	GSE181063	Lacy et al., 2020 Blood	>60	F	Low	NA	GCB	EZB	No	Poor	0.191781	1	0.334247	1	Yes	Targeted	Tumor-only	CaVEMan, Pindel	Yes	Microarray	Low	NA	No
P694	GSE181063	Lacy et al., 2020 Blood	>60	F	High	ADV	GCB	EZB	No	Poor	1.47671	1	7.15616	1	Yes	Targeted	Tumor-only	CaVEMan, Pindel	Yes	Microarray	Low	NA	No
P669	GSE181063	Lacy et al., 2020 Blood	>60	F	Low	Low	GCB	EZB	No	Good	4.69589	1	5.89863	1	Yes	Targeted	Tumor-only	CaVEMan, Pindel	Yes	Microarray	Low	NA	No
P736	GSE181063	Lacy et al., 2020 Blood	>60	F	High	ADV	GCB	EZB	Yes	Good	3.86849	1	3.92603	1	Yes	Targeted	Tumor-only	CaVEMan, Pindel	Yes	Microarray	Low	NA	No
RMDB_542	GSE117556	Sha et al., 2019 JCO	>60	M	High	ADV	GCB	NA	NA	Good	2.91034	0	2.91034	0	NA	Targeted	Tumor-only	UnifiedGenotyper	Yes	Microarray	Low	NA	NA
P882	GSE181063	Lacy et al., 2020 Blood	>60	M	High	ADV	GCB	ST2	Yes	Good	6.41096	0	6.6	0	Yes	Targeted	Tumor-only	CaVEMan, Pindel	Yes	Microarray	Low	NA	No
P450	GSE181063	Lacy et al., 2020 Blood	>60	M	Low	ADV	GCB	ST2	No	Good	9.73151	0	9.99452	0	Yes	Targeted	Tumor-only	CaVEMan, Pindel	Yes	Microarray	Low	NA	No
P664	GSE181063	Lacy et al., 2020 Blood	>60	M	Low	ADV	GCB	EZB	Yes	Poor	1.32877	1	2.24384	1	Yes	Targeted	Tumor-only	CaVEMan, Pindel	Yes	Microarray	Low	NA	No
RMDB_609	GSE117556	Sha et al., 2019 JCO	>60	F	Low	Low	GCB	EZB	No	Good	3.718	0	3.718	0	Yes	Targeted	Tumor-only	UnifiedGenotyper	Yes	Microarray	Low	NA	No
RMDB_490	GSE117556	Sha et al., 2019 JCO	>60	M	High	ADV	GCB	NA	NA	Poor	0.164271	1	0.229979	1	NA	Targeted	Tumor-only	UnifiedGenotyper	Yes	Microarray	High	NA	NA
P755	GSE181063	Lacy et al., 2020 Blood	>60	M	Low	ADV	GCB	EZB	No	Good	7.3726	0	7.55342	0	Yes	Targeted	Tumor-only	CaVEMan, Pindel	Yes	Microarray	Low	NA	No
RMDB_636	GSE117556	Sha et al., 2019 JCO	>60	M	Low	Low	UNC	NA	NA	Good	3.3128	0	3.3128	0	NA	Targeted	Tumor-only	UnifiedGenotyper	Yes	Microarray	Low	NA	NA
P861	GSE181063	Lacy et al., 2020 Blood	>60	NA	NA	NA	UNC	EZB	No	Poor	0.219178	1	0.232877	1	Yes	Targeted	Tumor-only	CaVEMan, Pindel	NA	NA	NA	NA	double-hit
P906	GSE181063	Lacy et al., 2020 Blood	>60	NA	NA	NA	UNC	EZB	No	Poor	0.287671	1	0.50137	1	Yes	Targeted	Tumor-only	CaVEMan, Pindel	NA	NA	NA	NA	double-hit
DLS36	Our cohort	Current study	<60	M	Low	Low	GCB	EZB	No	Good	8.91742	0	8.91742	0	Yes	WGS/WES/Targeted	Tumor-only	Varscan, GATK, Platypus	Yes	RNAseq	High	NA	NA
DLBCL10483	Schmitz et al.	Schmitz et al., 2018 NEJM	>60	F	High	ADV	UNC	A53	No	Poor	0.536619	1	0.5859	1	Yes	WES	Tumor-only or paired	MuTect2, Machine learning methodology	Yes	RNAseq	High	NA	double-hit
DLBCL10489	Schmitz et al.	Schmitz et al., 2018 NEJM	>60	M	High	ADV	GCB	EZB	No	Poor	0.00821355	1	0.00821355	1	Yes	WES	Tumor-only or paired	MuTect2, Machine learning methodology	Yes	RNAseq	High	NA	double-hit
DLBCL10461	Schmitz et al.	Schmitz et al., 2018 NEJM	<60	M	Low	Low	ABC	A53	Yes	Poor	0.87885	1	7.46612	0	Yes	WES	Tumor-only or paired	MuTect2, Machine learning methodology	Yes	RNAseq	High	NA	double-hit
Case-125	Our cohort	Current study	<60	M	Low	ADV	ABC	NEC	No	Poor	1.47945	1	10.4	0	Yes	WGS/WES/Targeted	Paired	Varscan, GATK, Platypus	Yes	RNAseq	High	NA	NA
DLBCL11005	Schmitz et al.	Schmitz et al., 2018 NEJM	>60	M	High	ADV	ABC	N1	No	Poor	0.5859	1	0.944559	1	Yes	WES	Tumor-only or paired	MuTect2, Machine learning methodology	Yes	RNAseq	High	NA	double-hit
DLBCL11353	Schmitz et al.	Schmitz et al., 2018 NEJM	<60	M	Low	ADV	ABC	MCD	No	Poor	1.22656	1	4.59959	0	Yes	WES	Tumor-only or paired	MuTect2, Machine learning methodology	Yes	RNAseq	High	NA	double-hit
DLBCL10512	Schmitz et al.	Schmitz et al., 2018 NEJM	<60	F	NA	ADV	GCB	EZB	NA	Poor	0.19165	1	0.555784	1	NA	WES	Tumor-only or paired	MuTect2, Machine learning methodology	Yes	RNAseq	Low	NA	double-hit
DLS10	Our cohort	Current study	>60	F	High	ADV	UNC	EZB	No	Good	15.0422	0	15.0422	0	Yes	WGS/WES/Targeted	Paired	Varscan, GATK, Platypus	Yes	RNAseq	High	NA	NA
DLBCL10498	Schmitz et al.	Schmitz et al., 2018 NEJM	>60	M	NA	NA	GCB	EZB	NA	Poor	0.0355921	1	0.0355921	1	NA	WES	Tumor-only or paired	MuTect2, Machine learning methodology	Yes	RNAseq	High	NA	double-hit
case-313	Our cohort	Current study	<60	M	Low	Low	UNC	EZB	No	Poor	0.986301	1	0.986301	0	Yes	WGS/WES/Targeted	Tumor-only	Varscan, GATK, Platypus	Yes	RNAseq	High	NA	NA
DLK7	Our cohort	Current study	<60	F	Low	ADV	ABC	NEC	No	Good	2.664	1	12.1667	0	Yes	WGS/WES/Targeted	Paired	Varscan, GATK, Platypus	Yes	RNAseq	High	NA	NA
DLBCL11525	Schmitz et al.	Schmitz et al., 2018 NEJM	>60	F	High	Low	GCB	NEC	No	Poor	0.156057	1	0.19165	1	Yes	WES	Tumor-only or paired	MuTect2, Machine learning methodology	Yes	RNAseq	High	NA	double-hit
DLBCL11569	Schmitz et al.	Schmitz et al., 2018 NEJM	<60	M	NA	Low	GCB	EZB	Yes	Poor	0.117728	1	0.347707	1	Yes	WES	Tumor-only or paired	MuTect2, Machine learning methodology	Yes	RNAseq	High	NA	double-hit
DLBCL11438	Schmitz et al.	Schmitz et al., 2018 NEJM	>60	M	Low	ADV	UNC	NEC	Yes	Good	9.00753	0	9.00753	0	Yes	WES	Tumor-only or paired	MuTect2, Machine learning methodology	Yes	RNAseq	High	NA	double-hit
Case-55	Our cohort	Current study	<60	M	Low	Low	UNC	NEC	No	Good	9.63562	0	9.63562	0	Yes	WGS/WES/Targeted	Paired	Varscan, GATK, Platypus	NA	NA	NA	NA	No
DLBCL10475	Schmitz et al.	Schmitz et al., 2018 NEJM	<60	F	NA	Low	GCB	EZB	Yes	Good	10.7077	0	10.7077	0	Yes	WES	Tumor-only or paired	MuTect2, Machine learning methodology	Yes	RNAseq	High	NA	double-hit
Case-15	Our cohort	Current study	>60	M	High	Low	UNC	BN2/MCD/ST2	No	Poor	0.624658	1	5.24932	1	Yes	WGS/WES/Targeted	Paired	Varscan, GATK, Platypus	NA	NA	NA	NA	No
DLBCL11685	Schmitz et al.	Schmitz et al., 2018 NEJM	<60	M	High	ADV	GCB	EZB	No	Good	2.35181	1	6.10541	1	Yes	WES	Tumor-only or paired	MuTect2, Machine learning methodology	Yes	RNAseq	Low	NA	double-hit
DLBCL10510	Schmitz et al.	Schmitz et al., 2018 NEJM	<60	M	Low	Low	GCB	A53	NA	Good	2.80082	0	2.80082	0	NA	WES	Tumor-only or paired	MuTect2, Machine learning methodology	Yes	RNAseq	Low	NA	double-hit
DLBCL10460	Schmitz et al.	Schmitz et al., 2018 NEJM	>60	F	High	Low	GCB	EZB	Yes	Good	7.84394	0	7.84394	0	Yes	WES	Tumor-only or paired	MuTect2, Machine learning methodology	Yes	RNAseq	High	NA	double-hit
DLBCL11579	Schmitz et al.	Schmitz et al., 2018 NEJM	>60	M	Low	Low	GCB	NEC	Yes	Good	8.38877	1	8.38877	1	Yes	WES	Tumor-only or paired	MuTect2, Machine learning methodology	Yes	RNAseq	High	NA	double-hit
DLBCL11667	Schmitz et al.	Schmitz et al., 2018 NEJM	<60	F	Low	ADV	GCB	EZB	No	Poor	0.977413	1	1.73306	1	Yes	WES	Tumor-only or paired	MuTect2, Machine learning methodology	Yes	RNAseq	Low	NA	double-hit
DLS13	Our cohort	Current study	>60	M	NA	ADV	GCB	NEC	No	Good	15.2858	0	15.2858	0	Yes	WGS/WES/Targeted	Tumor-only	Varscan, GATK, Platypus	Yes	RNAseq	High	NA	NA
DLBCL10484	Schmitz et al.	Schmitz et al., 2018 NEJM	<60	F	Low	Low	GCB	NEC	NA	Good	8.65161	0	8.65161	0	NA	WES	Tumor-only or paired	MuTect2, Machine learning methodology	Yes	RNAseq	High	NA	double-hit
case-328	Our cohort	Current study	<60	M	Low	Low	UNC	NEC	No	Good	2.85205	0	2.85205	0	Yes	WGS/WES/Targeted	Tumor-only	Varscan, GATK, Platypus	Yes	RNAseq	High	NA	NA
DLBCL10518	Schmitz et al.	Schmitz et al., 2018 NEJM	>60	M	High	ADV	GCB	EZB	NA	Good	7.27995	0	7.27995	0	NA	WES	Tumor-only or paired	MuTect2, Machine learning methodology	Yes	RNAseq	High	NA	double-hit
DLBCL10549	Schmitz et al.	Schmitz et al., 2018 NEJM	>60	F	NA	NA	GCB	ST2	No	Good	6.10541	0	6.10541	0	Yes	WES	Tumor-only or paired	MuTect2, Machine learning methodology	Yes	RNAseq	Low	NA	double-hit
case-284	Our cohort	Current study	<60	F	Low	Low	UNC	NEC	No	Good	5.03014	0	5.03014	0	Yes	WGS/WES/Targeted	Tumor-only	Varscan, GATK, Platypus	NA	NA	NA	NA	NA
case-285	Our cohort	Current study	<60	M	Low	ADV	UNC	NEC	No	Poor	1.4	1	2.72329	1	Yes	WGS/WES/Targeted	Tumor-only	Varscan, GATK, Platypus	NA	NA	NA	NA	NA
case-287	Our cohort	Current study	<60	F	Low	ADV	UNC	MCD	Yes	Good	3.75068	1	8.84932	0	Yes	WGS/WES/Targeted	Tumor-only	Varscan, GATK, Platypus	NA	NA	NA	NA	NA
DLBCL11684	Schmitz et al.	Schmitz et al., 2018 NEJM	>60	M	NA	Low	GCB	EZB	Yes	Good	6.71321	0	6.71321	0	Yes	WES	Tumor-only or paired	MuTect2, Machine learning methodology	Yes	RNAseq	High	NA	double-hit
DLBCL10464	Schmitz et al.	Schmitz et al., 2018 NEJM	<60	M	High	ADV	GCB	EZB	NA	Poor	1.21561	1	1.70842	1	NA	WES	Tumor-only or paired	MuTect2, Machine learning methodology	Yes	RNAseq	Low	NA	double-hit
DLBCL11193	Schmitz et al.	Schmitz et al., 2018 NEJM	<60	M	Low	Low	GCB	EZB	No	Good	3.97262	0	3.97262	0	Yes	WES	Tumor-only or paired	MuTect2, Machine learning methodology	Yes	RNAseq	Low	NA	double-hit
DLBCL11678	Schmitz et al.	Schmitz et al., 2018 NEJM	>60	M	High	ADV	GCB	EZB	Yes	Poor	0.848734	1	0.873374	1	Yes	WES	Tumor-only or paired	MuTect2, Machine learning methodology	Yes	RNAseq	Low	NA	double-hit
DLBCL10513	Schmitz et al.	Schmitz et al., 2018 NEJM	<60	F	High	ADV	GCB	BN2	NA	Good	7.41958	0	7.41958	0	NA	WES	Tumor-only or paired	MuTect2, Machine learning methodology	Yes	RNAseq	High	NA	double-hit
DLBCL11527	Schmitz et al.	Schmitz et al., 2018 NEJM	<60	F	Low	Low	GCB	EZB	NA	Good	12.2793	0	12.2793	0	NA	WES	Tumor-only or paired	MuTect2, Machine learning methodology	Yes	RNAseq	Low	NA	double-hit
DLBCL10480	Schmitz et al.	Schmitz et al., 2018 NEJM	<60	F	Low	Low	ABC	MCD	NA	Good	10.4011	0	10.4011	0	NA	WES	Tumor-only or paired	MuTect2, Machine learning methodology	Yes	RNAseq	High	NA	No
Case-41	Our cohort	Current study	>60	F	High	ADV	ABC	MCD	No	Poor	0.243836	1	0.257534	1	Yes	WGS/WES/Targeted	Paired	Varscan, GATK, Platypus	Yes	RNAseq	High	NA	No
DLBCL10477	Schmitz et al.	Schmitz et al., 2018 NEJM	<60	F	High	ADV	ABC	A53	NA	Poor	0.290212	1	0.462697	1	NA	WES	Tumor-only or paired	MuTect2, Machine learning methodology	Yes	RNAseq	High	NA	No
Case-51	Our cohort	Current study	<60	M	High	ADV	ABC	NEC	No	Poor	1.11507	1	1.2137	1	Yes	WGS/WES/Targeted	Paired	Varscan, GATK, Platypus	Yes	RNAseq	High	NA	No
DLBCL11346	Schmitz et al.	Schmitz et al., 2018 NEJM	>60	F	Low	ADV	ABC	A53	No	Poor	0.80219	1	3.72621	0	Yes	WES	Tumor-only or paired	MuTect2, Machine learning methodology	Yes	RNAseq	High	NA	No
DLK18	Our cohort	Current study	<60	F	Low	ADV	ABC	NEC	No	Good	4.93648	0	4.93648	0	Yes	WGS/WES/Targeted	Paired	Varscan, GATK, Platypus	Yes	RNAseq	High	NA	NA
DLK8	Our cohort	Current study	<60	M	High	ADV	ABC	NEC	No	Good	5.53609	0	5.53609	0	Yes	WGS/WES/Targeted	Paired	Varscan, GATK, Platypus	Yes	RNAseq	High	NA	NA
Case-53	Our cohort	Current study	<60	M	Low	Low	ABC	NEC	Yes	Poor	0.476712	1	2.09041	1	Yes	WGS/WES/Targeted	Paired	Varscan, GATK, Platypus	Yes	RNAseq	High	NA	No
Case-46	Our cohort	Current study	>60	F	Low	ADV	ABC	NEC	No	Poor	1.76438	1	8.21644	1	Yes	WGS/WES/Targeted	Paired	Varscan, GATK, Platypus	Yes	RNAseq	High	NA	No
DLK26	Our cohort	Current study	>60	M	High	ADV	UNC	NEC	No	Poor	0.391523	1	0.833333	1	Yes	WGS/WES/Targeted	Paired	Varscan, GATK, Platypus	Yes	RNAseq	High	NA	NA
DLBCL10521	Schmitz et al.	Schmitz et al., 2018 NEJM	>60	F	High	ADV	ABC	NEC	Yes	Good	3.35934	0	3.35934	0	Yes	WES	Tumor-only or paired	MuTect2, Machine learning methodology	Yes	RNAseq	High	NA	No
DLBCL10450	Schmitz et al.	Schmitz et al., 2018 NEJM	>60	F	Low	Low	ABC	MCD	No	Poor	0.0246407	1	0.0328542	1	Yes	WES	Tumor-only or paired	MuTect2, Machine learning methodology	Yes	RNAseq	High	NA	No
case-367	Our cohort	Current study	<60	F	Low	ADV	UNC	EZB	Yes	Good	3.09041	0	3.09041	0	Yes	WGS/WES/Targeted	Paired	Varscan, GATK, Platypus	NA	NA	NA	NA	NA
case-369	Our cohort	Current study	<60	F	Low	ADV	UNC	NEC	No	Poor	0.619178	1	5.35616	1	Yes	WGS/WES/Targeted	Tumor-only	Varscan, GATK, Platypus	NA	NA	NA	NA	NA
DLK30	Our cohort	Current study	>60	M	High	ADV	ABC	NEC	Yes	Poor	0.333	1	0.5	1	Yes	WGS/WES/Targeted	Paired	Varscan, GATK, Platypus	Yes	RNAseq	High	NA	NA
case-372	Our cohort	Current study	<60	F	Low	Low	UNC	NEC	No	Good	6.13699	0	6.13699	0	Yes	WGS/WES/Targeted	Tumor-only	Varscan, GATK, Platypus	NA	NA	NA	NA	NA
case-373	Our cohort	Current study	<60	F	Low	Low	UNC	MCD	No	Good	5.93425	0	5.93425	0	Yes	WGS/WES/Targeted	Tumor-only	Varscan, GATK, Platypus	NA	NA	NA	NA	NA
case-375	Our cohort	Current study	>60	M	Low	Low	UNC	BN2	No	Good	8	0	8	0	Yes	WGS/WES/Targeted	Tumor-only	Varscan, GATK, Platypus	NA	NA	NA	NA	NA
case-379	Our cohort	Current study	>60	M	Low	Low	UNC	NEC	No	Good	4.11507	1	7.46575	0	Yes	WGS/WES/Targeted	Tumor-only	Varscan, GATK, Platypus	NA	NA	NA	NA	NA
Case-109	Our cohort	Current study	<60	M	High	ADV	ABC	MCD	No	Good	3.09041	1	4.56986	0	Yes	WGS/WES/Targeted	Paired	Varscan, GATK, Platypus	Yes	RNAseq	High	NA	NA
case-386	Our cohort	Current study	<60	F	Low	ADV	UNC	NEC	No	Good	3.95068	1	6.52055	0	Yes	WGS/WES/Targeted	Tumor-only	Varscan, GATK, Platypus	NA	NA	NA	NA	NA
case-387	Our cohort	Current study	<60	M	High	ADV	UNC	NEC	No	Good	4.22466	1	5.30959	1	Yes	WGS/WES/Targeted	Tumor-only	Varscan, GATK, Platypus	NA	NA	NA	NA	NA
DLBCL10950	Schmitz et al.	Schmitz et al., 2018 NEJM	>60	F	Low	ADV	ABC	NEC	No	Poor	1.04586	1	1.04586	0	Yes	WES	Tumor-only or paired	MuTect2, Machine learning methodology	Yes	RNAseq	High	NA	No
case-394	Our cohort	Current study	<60	M	Low	Low	UNC	ST2	No	Good	5.96986	0	5.96986	0	Yes	WGS/WES/Targeted	Tumor-only	Varscan, GATK, Platypus	NA	NA	NA	NA	NA
DLBCL10530	Schmitz et al.	Schmitz et al., 2018 NEJM	>60	M	Low	Low	ABC	MCD	NA	Good	4.59685	1	4.59685	1	NA	WES	Tumor-only or paired	MuTect2, Machine learning methodology	Yes	RNAseq	High	NA	No
DLK39	Our cohort	Current study	>60	M	High	ADV	UNC	BN2	Yes	Good	7.55668	0	7.55668	0	Yes	WGS/WES/Targeted	Paired	Varscan, GATK, Platypus	Yes	RNAseq	High	NA	NA
case-401	Our cohort	Current study	>60	F	Low	Low	UNC	BN2	Yes	Good	4.01096	1	5.24384	0	Yes	WGS/WES/Targeted	Tumor-only	Varscan, GATK, Platypus	NA	NA	NA	NA	NA
case-403	Our cohort	Current study	>60	M	High	ADV	UNC	NEC	No	Good	3.47671	1	5.12055	0	Yes	WGS/WES/Targeted	Tumor-only	Varscan, GATK, Platypus	NA	NA	NA	NA	NA
case-406	Our cohort	Current study	<60	M	Low	Low	UNC	NEC	No	Good	4.85753	0	4.85753	0	Yes	WGS/WES/Targeted	Tumor-only	Varscan, GATK, Platypus	NA	NA	NA	NA	NA
case-410	Our cohort	Current study	>60	M	Low	Low	UNC	NEC	Yes	Good	4.72329	0	4.72329	0	Yes	WGS/WES/Targeted	Tumor-only	Varscan, GATK, Platypus	NA	NA	NA	NA	NA
case-416	Our cohort	Current study	<60	F	Low	ADV	UNC	ST2	No	Good	4.36164	0	4.36164	0	Yes	WGS/WES/Targeted	Tumor-only	Varscan, GATK, Platypus	NA	NA	NA	NA	NA
DLBCL10933	Schmitz et al.	Schmitz et al., 2018 NEJM	>60	M	High	ADV	ABC	NEC	No	Good	9.57426	0	9.57426	0	Yes	WES	Tumor-only or paired	MuTect2, Machine learning methodology	Yes	RNAseq	High	NA	No
case-421	Our cohort	Current study	<60	M	Low	ADV	UNC	NEC	No	Good	4.24384	0	4.24384	0	Yes	WGS/WES/Targeted	Tumor-only	Varscan, GATK, Platypus	NA	NA	NA	NA	NA
DLS3	Our cohort	Current study	>60	M	Low	Low	ABC	NEC	No	Poor	1.73037	1	13.6667	0	Yes	WGS/WES/Targeted	Tumor-only	Varscan, GATK, Platypus	Yes	RNAseq	High	NA	NA
case-424	Our cohort	Current study	<60	F	Low	Low	UNC	NEC	No	Good	4.12603	0	4.12603	0	Yes	WGS/WES/Targeted	Tumor-only	Varscan, GATK, Platypus	NA	NA	NA	NA	NA
case-425	Our cohort	Current study	<60	M	Low	Low	UNC	NEC	No	Good	4.11507	0	4.11507	0	Yes	WGS/WES/Targeted	Tumor-only	Varscan, GATK, Platypus	NA	NA	NA	NA	NA
case-428	Our cohort	Current study	<60	M	Low	Low	UNC	NEC	No	Good	4.01096	0	4.01096	0	Yes	WGS/WES/Targeted	Tumor-only	Varscan, GATK, Platypus	NA	NA	NA	NA	NA
case-429	Our cohort	Current study	<60	F	Low	ADV	UNC	NEC	No	Good	3.95068	0	3.95068	0	Yes	WGS/WES/Targeted	Tumor-only	Varscan, GATK, Platypus	NA	NA	NA	NA	NA
DLBCL10949	Schmitz et al.	Schmitz et al., 2018 NEJM	>60	M	NA	Low	ABC	MCD	No	Poor	0.747433	1	0.747433	1	Yes	WES	Tumor-only or paired	MuTect2, Machine learning methodology	Yes	RNAseq	High	NA	No
Case-133	Our cohort	Current study	<60	F	Low	ADV	ABC	NEC	No	Poor	0.621918	1	1.70685	1	Yes	WGS/WES/Targeted	Paired	Varscan, GATK, Platypus	Yes	RNAseq	High	NA	NA
case-447	Our cohort	Current study	>60	M	High	ADV	UNC	EZB	No	Poor	0.29589	1	0.29589	1	Yes	WGS/WES/Targeted	Tumor-only	Varscan, GATK, Platypus	NA	NA	NA	NA	NA
DLK35	Our cohort	Current study	>60	F	High	ADV	ABC	NEC	Yes	Poor	0.333	1	1.83333	1	Yes	WGS/WES/Targeted	Paired	Varscan, GATK, Platypus	Yes	RNAseq	High	NA	NA
Case-47	Our cohort	Current study	>60	M	Low	Low	ABC	NEC	Yes	Poor	1.01644	1	1.13425	1	Yes	WGS/WES/Targeted	Paired	Varscan, GATK, Platypus	Yes	RNAseq	High	NA	No
DLBCL11510	Schmitz et al.	Schmitz et al., 2018 NEJM	<60	M	Low	ADV	GCB	NEC	No	Poor	1.48665	1	1.89459	0	Yes	WES	Tumor-only or paired	MuTect2, Machine learning methodology	Yes	RNAseq	High	NA	No
case-456	Our cohort	Current study	>60	F	High	ADV	UNC	NEC	No	Poor	0.39726	1	5.43014	0	Yes	WGS/WES/Targeted	Tumor-only	Varscan, GATK, Platypus	NA	NA	NA	NA	NA
DLK6	Our cohort	Current study	>60	F	Low	Low	UNC	NEC	No	Poor	0.440806	1	2.33333	1	Yes	WGS/WES/Targeted	Paired	Varscan, GATK, Platypus	Yes	RNAseq	Low	NA	NA
DLK21	Our cohort	Current study	<60	M	Low	Low	GCB	ST2	No	Good	5.26503	0	5.26503	0	Yes	WGS/WES/Targeted	Paired	Varscan, GATK, Platypus	Yes	RNAseq	High	NA	NA
case-466	Our cohort	Current study	>60	M	High	ADV	UNC	NEC	No	Poor	0.306849	1	0.673973	1	Yes	WGS/WES/Targeted	Paired	Varscan, GATK, Platypus	NA	NA	NA	NA	NA
case-467	Our cohort	Current study	>60	M	Low	Low	UNC	NEC	No	Poor	0.284932	1	2.03562	1	Yes	WGS/WES/Targeted	Tumor-only	Varscan, GATK, Platypus	NA	NA	NA	NA	NA
case-470	Our cohort	Current study	<60	M	Low	Low	UNC	NEC	No	Good	5.80274	0	5.80274	0	Yes	WGS/WES/Targeted	Paired	Varscan, GATK, Platypus	NA	NA	NA	NA	NA
DLBCL11197	Schmitz et al.	Schmitz et al., 2018 NEJM	>60	F	High	ADV	ABC	MCD	NA	Poor	0.131417	1	0.131417	1	NA	WES	Tumor-only or paired	MuTect2, Machine learning methodology	Yes	RNAseq	High	NA	No
DLK1	Our cohort	Current study	<60	M	Low	ADV	UNC	NEC	No	Good	8.56423	0	8.56423	0	Yes	WGS/WES/Targeted	Paired	Varscan, GATK, Platypus	NA	NA	NA	NA	NA
DLBCL10452	Schmitz et al.	Schmitz et al., 2018 NEJM	>60	M	High	ADV	ABC	NEC	Yes	Poor	0.0492813	1	0.0492813	1	Yes	WES	Tumor-only or paired	MuTect2, Machine learning methodology	Yes	RNAseq	High	NA	No
DLBCL10999	Schmitz et al.	Schmitz et al., 2018 NEJM	>60	M	Low	Low	ABC	MCD	NA	Poor	0.210815	1	0.210815	1	NA	WES	Tumor-only or paired	MuTect2, Machine learning methodology	Yes	RNAseq	High	NA	No
Case-100	Our cohort	Current study	<60	M	Low	ADV	UNC	BN2	No	Good	8.71507	0	8.71507	0	Yes	WGS/WES/Targeted	Paired	Varscan, GATK, Platypus	Yes	RNAseq	High	NA	NA
DLBCL10499	Schmitz et al.	Schmitz et al., 2018 NEJM	>60	M	High	ADV	ABC	NEC	No	Poor	0.0164271	1	0.0164271	1	Yes	WES	Tumor-only or paired	MuTect2, Machine learning methodology	Yes	RNAseq	High	NA	No
DLBCL11242	Schmitz et al.	Schmitz et al., 2018 NEJM	<60	F	Low	Low	ABC	MCD	No	Good	5.76591	0	5.76591	0	Yes	WES	Tumor-only or paired	MuTect2, Machine learning methodology	Yes	RNAseq	High	NA	No
DLBCL11440	Schmitz et al.	Schmitz et al., 2018 NEJM	>60	F	High	ADV	ABC	NEC	No	Poor	1.27036	1	3.66598	1	Yes	WES	Tumor-only or paired	MuTect2, Machine learning methodology	Yes	RNAseq	High	NA	No
DLBCL10492	Schmitz et al.	Schmitz et al., 2018 NEJM	>60	M	Low	Low	ABC	NEC	No	Poor	1.48118	1	1.88912	1	Yes	WES	Tumor-only or paired	MuTect2, Machine learning methodology	Yes	RNAseq	High	NA	No
DLS29	Our cohort	Current study	>60	F	Low	Low	GCB	NEC	Yes	Poor	0.542109	1	0.833333	1	Yes	WGS/WES/Targeted	Tumor-only	Varscan, GATK, Platypus	Yes	RNAseq	High	NA	NA
case-461	Our cohort	Current study	<60	F	High	ADV	UNC	NEC	No	Good	6.31233	0	6.31233	0	Yes	WGS/WES/Targeted	Tumor-only	Varscan, GATK, Platypus	Yes	RNAseq	High	NA	NA
DLK20	Our cohort	Current study	<60	F	Low	ADV	UNC	ST2	No	Good	6.2808	0	6.2808	0	Yes	WGS/WES/Targeted	Paired	Varscan, GATK, Platypus	NA	NA	NA	NA	NA
Case-40	Our cohort	Current study	>60	F	High	ADV	ABC	NEC	No	Poor	0.767123	1	0.767123	0	Yes	WGS/WES/Targeted	Paired	Varscan, GATK, Platypus	Yes	RNAseq	High	NA	No
case-290	Our cohort	Current study	<60	M	Low	Low	UNC	NEC	No	Good	2.42466	1	5.8137	0	Yes	WGS/WES/Targeted	Tumor-only	Varscan, GATK, Platypus	Yes	RNAseq	High	NA	NA
Case-42	Our cohort	Current study	>60	F	High	ADV	ABC	MCD	No	Poor	0.594521	1	3.22466	1	Yes	WGS/WES/Targeted	Paired	Varscan, GATK, Platypus	Yes	RNAseq	High	NA	No
Case-35	Our cohort	Current study	>60	M	High	ADV	ABC	MCD	No	Poor	0.863014	1	1.04658	1	Yes	WGS/WES/Targeted	Paired	Varscan, GATK, Platypus	Yes	RNAseq	High	NA	No
DLS1	Our cohort	Current study	<60	F	Low	ADV	ABC	NEC	Yes	Good	17.7691	0	17.7691	0	Yes	WGS/WES/Targeted	Tumor-only	Varscan, GATK, Platypus	Yes	RNAseq	Low	NA	NA
Case-117	Our cohort	Current study	<60	M	Low	Low	ABC	MCD	Yes	Poor	0.668493	1	1.23836	1	Yes	WGS/WES/Targeted	Paired	Varscan, GATK, Platypus	Yes	RNAseq	High	NA	NA
DLBCL11515	Schmitz et al.	Schmitz et al., 2018 NEJM	>60	M	Low	Low	ABC	NEC	No	Good	7.18138	0	7.18138	0	Yes	WES	Tumor-only or paired	MuTect2, Machine learning methodology	Yes	RNAseq	High	NA	No
DLBCL10463	Schmitz et al.	Schmitz et al., 2018 NEJM	>60	M	High	ADV	ABC	MCD	NA	Poor	0.298426	1	0.416153	1	NA	WES	Tumor-only or paired	MuTect2, Machine learning methodology	Yes	RNAseq	High	NA	No
DLK29	Our cohort	Current study	>60	M	High	ADV	UNC	NEC	No	Good	6.94612	0	6.94612	0	Yes	WGS/WES/Targeted	Paired	Varscan, GATK, Platypus	NA	NA	NA	NA	NA
DLK2	Our cohort	Current study	<60	F	High	ADV	UNC	BN2	No	Poor	0.558537	1	8.83333	0	Yes	WGS/WES/Targeted	Paired	Varscan, GATK, Platypus	Yes	RNAseq	Low	NA	NA
DLBCL10990	Schmitz et al.	Schmitz et al., 2018 NEJM	<60	M	Low	Low	ABC	NEC	No	Good	6.47775	0	6.47775	0	Yes	WES	Tumor-only or paired	MuTect2, Machine learning methodology	Yes	RNAseq	High	NA	No
DLBCL10986	Schmitz et al.	Schmitz et al., 2018 NEJM	>60	F	Low	Low	UNC	NEC	No	Good	7.99452	0	7.99452	0	Yes	WES	Tumor-only or paired	MuTect2, Machine learning methodology	Yes	RNAseq	High	NA	No
DLK32	Our cohort	Current study	<60	M	Low	Low	UNC	NEC	No	Poor	1.13624	1	2.75	1	Yes	WGS/WES/Targeted	Paired	Varscan, GATK, Platypus	NA	NA	NA	NA	NA
Case-98	Our cohort	Current study	<60	F	Low	Low	GCB	NEC	Yes	Poor	0.367123	1	1.36438	1	Yes	WGS/WES/Targeted	Paired	Varscan, GATK, Platypus	Yes	RNAseq	Low	NA	NA
Case-95	Our cohort	Current study	>60	M	High	ADV	ABC	NEC	No	Poor	0.0383562	1	0.515068	1	Yes	WGS/WES/Targeted	Paired	Varscan, GATK, Platypus	Yes	RNAseq	High	NA	NA
DLBCL10550	Schmitz et al.	Schmitz et al., 2018 NEJM	>60	M	NA	ADV	ABC	NEC	No	Poor	1.9165	1	1.9165	1	Yes	WES	Tumor-only or paired	MuTect2, Machine learning methodology	Yes	RNAseq	High	NA	No
DLK37	Our cohort	Current study	>60	F	Low	Low	UNC	NEC	Yes	Poor	1.67287	1	12.0833	0	Yes	WGS/WES/Targeted	Tumor-only	Varscan, GATK, Platypus	NA	NA	NA	NA	NA
Case-130	Our cohort	Current study	>60	M	High	ADV	ABC	NEC	No	Poor	0.0191781	1	0.090411	1	Yes	WGS/WES/Targeted	Paired	Varscan, GATK, Platypus	Yes	RNAseq	High	NA	NA
DLK36	Our cohort	Current study	>60	M	Low	ADV	UNC	NEC	No	Poor	1.6318	1	7.5	0	Yes	WGS/WES/Targeted	Tumor-only	Varscan, GATK, Platypus	Yes	RNAseq	Low	NA	NA
DLBCL11209	Schmitz et al.	Schmitz et al., 2018 NEJM	<60	M	High	ADV	ABC	BN2	Yes	Poor	0.205339	1	0.205339	1	Yes	WES	Tumor-only or paired	MuTect2, Machine learning methodology	Yes	RNAseq	High	NA	No
DLBCL11195	Schmitz et al.	Schmitz et al., 2018 NEJM	>60	M	High	Low	ABC	MCD	Yes	Poor	0.238193	1	0.238193	1	Yes	WES	Tumor-only or paired	MuTect2, Machine learning methodology	Yes	RNAseq	High	NA	No
DLBCL11002	Schmitz et al.	Schmitz et al., 2018 NEJM	>60	F	High	ADV	UNC	NEC	NA	Poor	0.766598	1	1.54415	1	NA	WES	Tumor-only or paired	MuTect2, Machine learning methodology	Yes	RNAseq	High	NA	No
DLBCL10454	Schmitz et al.	Schmitz et al., 2018 NEJM	>60	M	Low	Low	UNC	NEC	No	Poor	1.62355	1	3.82752	1	Yes	WES	Tumor-only or paired	MuTect2, Machine learning methodology	Yes	RNAseq	Low	NA	No
DLBCL11203	Schmitz et al.	Schmitz et al., 2018 NEJM	<60	M	High	ADV	ABC	N1	Yes	Poor	0.323066	1	0.459959	1	Yes	WES	Tumor-only or paired	MuTect2, Machine learning methodology	Yes	RNAseq	High	NA	No
DLBCL10937	Schmitz et al.	Schmitz et al., 2018 NEJM	>60	F	Low	Low	ABC	BN2	No	Poor	1.16632	1	1.41273	1	Yes	WES	Tumor-only or paired	MuTect2, Machine learning methodology	Yes	RNAseq	High	NA	No
case-346	Our cohort	Current study	<60	M	Low	Low	UNC	N1	No	Good	5.93151	0	5.93151	0	Yes	WGS/WES/Targeted	Paired	Varscan, GATK, Platypus	Yes	RNAseq	High	NA	NA
DLBCL10926	Schmitz et al.	Schmitz et al., 2018 NEJM	<60	M	High	ADV	ABC	NEC	NA	Poor	0.106776	1	0.156057	1	NA	WES	Tumor-only or paired	MuTect2, Machine learning methodology	Yes	RNAseq	High	NA	No
DLBCL11517	Schmitz et al.	Schmitz et al., 2018 NEJM	>60	F	Low	Low	ABC	NEC	NA	Good	2.70226	1	2.70226	1	NA	WES	Tumor-only or paired	MuTect2, Machine learning methodology	Yes	RNAseq	High	NA	No
DLBCL10935	Schmitz et al.	Schmitz et al., 2018 NEJM	<60	M	Low	ADV	UNC	BN2	Yes	Good	9.48392	0	9.48392	0	Yes	WES	Tumor-only or paired	MuTect2, Machine learning methodology	Yes	RNAseq	High	NA	No
DLS14	Our cohort	Current study	>60	F	High	ADV	UNC	BN2	No	Good	10.092	1	10.5657	1	Yes	WGS/WES/Targeted	Tumor-only	Varscan, GATK, Platypus	NA	NA	NA	NA	NA
DLS16	Our cohort	Current study	<60	M	Low	Low	UNC	NEC	No	Good	9.44584	1	9.6594	1	Yes	WGS/WES/Targeted	Tumor-only	Varscan, GATK, Platypus	NA	NA	NA	NA	NA
DLBCL10462	Schmitz et al.	Schmitz et al., 2018 NEJM	>60	F	High	ADV	UNC	BN2	Yes	Poor	0.44627	1	1.49213	1	Yes	WES	Tumor-only or paired	MuTect2, Machine learning methodology	Yes	RNAseq	High	NA	No
DLBCL10958	Schmitz et al.	Schmitz et al., 2018 NEJM	<60	M	High	ADV	UNC	NEC	No	Poor	0.468172	1	0.468172	1	Yes	WES	Tumor-only or paired	MuTect2, Machine learning methodology	Yes	RNAseq	High	NA	No
DLS19	Our cohort	Current study	>60	M	Low	Low	UNC	NEC	No	Good	10.2481	0	10.2481	0	Yes	WGS/WES/Targeted	Tumor-only	Varscan, GATK, Platypus	NA	NA	NA	NA	NA
DLBCL10541	Schmitz et al.	Schmitz et al., 2018 NEJM	<60	M	NA	Low	GCB	NEC	Yes	Good	8.49555	1	8.49555	1	Yes	WES	Tumor-only or paired	MuTect2, Machine learning methodology	Yes	RNAseq	Low	NA	No
DLS21	Our cohort	Current study	>60	F	High	ADV	UNC	EZB	Yes	Good	6.34377	1	7.66667	0	Yes	WGS/WES/Targeted	Tumor-only	Varscan, GATK, Platypus	NA	NA	NA	NA	NA
DLS22	Our cohort	Current study	<60	F	Low	ADV	UNC	BN2	Yes	Good	9.67583	0	9.67583	0	Yes	WGS/WES/Targeted	Tumor-only	Varscan, GATK, Platypus	NA	NA	NA	NA	NA
DLS23	Our cohort	Current study	>60	M	Low	Low	UNC	NEC	No	Good	5.328	0	5.328	0	Yes	WGS/WES/Targeted	Tumor-only	Varscan, GATK, Platypus	NA	NA	NA	NA	NA
DLS24	Our cohort	Current study	>60	M	High	ADV	UNC	MCD	No	Good	6.36842	0	6.36842	0	Yes	WGS/WES/Targeted	Paired	Varscan, GATK, Platypus	NA	NA	NA	NA	NA
DLBCL10997	Schmitz et al.	Schmitz et al., 2018 NEJM	<60	F	Low	ADV	ABC	NEC	No	Poor	0.884326	1	1.21561	1	Yes	WES	Tumor-only or paired	MuTect2, Machine learning methodology	Yes	RNAseq	High	NA	No
DLS26	Our cohort	Current study	>60	M	High	Low	UNC	NEC	No	Good	10.6232	1	10.7929	1	Yes	WGS/WES/Targeted	Paired	Varscan, GATK, Platypus	NA	NA	NA	NA	NA
DLBCL10948	Schmitz et al.	Schmitz et al., 2018 NEJM	>60	F	Low	Low	ABC	MCD	No	Poor	0.246407	1	0.246407	1	Yes	WES	Tumor-only or paired	MuTect2, Machine learning methodology	Yes	RNAseq	High	NA	No
[truncated: 807 more rows]

## Sheet: Table S2B
Table S2B. Key clinical data summarized from individual cohorts
	Our cohort	Ennishi et al.	Chaupy et al.	GSE117556	GSE181063	Schmitz et al.	Shen et al.
No. of patients	161	319	238	725	575	219	568
Age
>60	73 (45%)	189 (59%)	190 (80%)	452 (62%)	385 (67%)	110 (50%)	252 (44%)
<60	88 (55%)	130 (41%)	48 (20%)	273 (38%)	190 (33%)	109 (50%)	316 (56%)
Gender
F	68 (42%)	116 (36%)	105 (44%)	320 (44%)	152 (26%)	88 (40%)	250 (44%)
M	93 (58%)	203 (64%)	133 (56%)	405 (56%)	174 (30%)	131 (60%)	318 (56%)
NA	-	-	-	-	249 (43%)	-	-
IPI
High	52 (32%)	108 (34%)	100 (42%)	350 (48%)	209 (36%)	64 (29%)	144 (25%)
Low	106 (66%)	199 (62%)	136 (57%)	375 (52%)	330 (57%)	111 (51%)	424 (75%)
NA	3 (2%)	12 (4%)	2 (1%)	-	36 (6%)	44 (20%)	-
Stage
ADV	83 (52%)	222 (70%)	133 (56%)	496 (68%)	194 (34%)	116 (53%)	228 (40%)
Low	77 (48%)	93 (29%)	105 (44%)	228 (31%)	123 (21%)	99 (45%)	340 (60%)
NA	1 (1%)	4 (1%)	-	1 (0%)	258 (45%)	4 (2%)	-
COO
ABC	36 (22%)	101 (32%)	93 (39%)	196 (27%)	90 (16%)	78 (36%)	139 (24%)
GCB	42 (26%)	183 (57%)	70 (29%)	375 (52%)	175 (30%)	100 (46%)	83 (15%)
UNC	30 (19%)	34 (11%)	28 (12%)	147 (20%)	62 (11%)	41 (19%)	58 (10%)
NA	53 (33%)	1 (0.3%)	47 (20%)	7 (1%)	248 (43%)	-	288 (51%)

## Sheet: Table S3
Table S3. Clinical characteristics of DLBCL patients with poor and good outcomes at two years in our cohort
	Poor outcome at two years (%)	Good outcome at two years (%)	p valuea
No. of patients	50	111
Age (years) b
> 60	34 (68%)	39 (35%)	<0.001
≤ 60	16 (32%)	72 (65%)
Gender b
Female	19 (38%)	49 (44%)	0.465
Male	31 (62%)	62 (56%)
Elevated LDH c
Yes	32 (64%)	52 (49%)	0.072
No	18 (36%)	55 (51%)
Subtype d
GCB	14 (29%)	55 (51%)	0.010
Non-GCB	35 (71%)	54 (49%)
Stage e
I-II	16 (32%)	61 (56%)	0.006
III-IV	34 (68%)	49 (44%)
IPI d
0-2	22 (44%)	84 (78%)	<0.001
3-5	28 (56%)	24 (22%)
a) The p values were calculated using the chi-square test.
Significant p values (<0.05) are highlighted in bold letters.
b-e) The comparison was based on 161, 157, 158 or 160 samples with available clinical data.

## Sheet: Table S4
Table S4. Clinical characteristics of DLBCL patients with poor and good outcomes at two years in the six published cohorts
	Chaupy et al.				Ennishi et al.				GSE117556
	Poor	Good	p value		Poor	Good	p value		Poor	Good	p value
Age
<60	11 (16%)	37 (22%)	0.229		31 (33%)	99 (44%)	0.068		93 (38%)	180 (38%)	0.998
>60	59 (84%)	131 (78%)			63 (67%)	126 (56%)			154 (62%)	298 (62%)
Gender
F	33 (47%)	72 (43%)	0.544		35 (37%)	81 (36%)	0.835		108 (44%)	212 (44%)	0.872
M	37 (53%)	96 (57%)			59 (63%)	144 (64%)			139 (56%)	266 (56%)
IPI
High	44 (63%)	56 (34%)	<0.001		54 (59%)	54 (25%)	<0.001		152 (62%)	198 (41%)	<0.001
Low	26 (37%)	110 (66%)			37 (41%)	162 (75%)			95 (38%)	280 (59%)
Stage
ADV	48 (69%)	85 (51%)	0.011		75 (82%)	147 (66%)	0.006		190 (77%)	306 (64%)	<0.001
Low	22 (31%)	83 (49%)			17 (18%)	76 (34%)			57 (23%)	171 (36%)
COO
ABC	27 (57%)	66 (57%)	0.949		44 (54%)	57 (28%)	<0.001		73 (38%)	123 (32%)	0.1455
GCB	20 (43%)	50 (43%)			38 (46%)	145 (72%)			117 (62%)	258 (68%)
	GSE181063				Schmitz et al.				Shen et al.				All samples
	Poor	Good	p value		Poor	Good	p value		Poor	Good	p value		Poor	Good	p value
Age
<60	44 (27%)	146 (36%)	0.045		36 (44%)	73 (53%)	0.179		85 (47%)	231 (60%)	0.006		316 (36%)	838 (44%)	<0.001
>60	120 (73%)	265 (64%)			46 (56%)	64 (47%)			95 (53%)	157 (40%)			571 (64%)	1080 (56%)
Gender
F	38 (43%)	114 (48%)	0.383		29 (35%)	59 (43%)	0.261		75 (42%)	175 (45%)	0.442		337 (42%)	762 (44%)	0.297
M	51 (57%)	123 (52%)			53 (65%)	78 (57%)			105 (58%)	213 (55%)			475 (58%)	982 (56%)
IPI
High	80 (54%)	129 (33%)	<0.001		36 (55%)	28 (26%)	<0.001		88 (49%)	56 (14%)	<0.001		482 (57%)	545 (29%)	<0.001
Low	68 (46%)	262 (67%)			30 (45%)	81 (74%)			92 (51%)	332 (86%)			370 (43%)	1311 (71%)
Stage
ADV	66 (79%)	128 (55%)	<0.001		53 (66%)	63 (47%)	0.006		124 (69%)	104 (27%)	<0.001		590 (73%)	882 (51%)	<0.001
Low	18 (21%)	105 (45%)			27 (34%)	72 (53%)			56 (31%)	284 (73%)			213 (27%)	852 (49%)
COO
ABC	28 (40%)	62 (32%)	0.213		44 (69%)	34 (30%)	<0.001		51 (65%)	88 (61%)	0.529		288 (51%)	445 (37%)	<0.001
GCB	42 (60%)	133 (68%)			20 (31%)	80 (70%)			27 (35%)	56 (39%)			275 (49%)	763 (63%)
The p values were calculated using the chi-square test.

## Sheet: Table S5A
Table S5A. Mutated genes reported in at least three cohorts
Sample ID	ARID1A	B2M	BTG1	BTG2	CCND3	CD70	CD79B	CIITA	CREBBP	DDX3X	DTX1	EP300	EZH2	FAS	GNA13	IRF4	IRF8	KMT2D	MPEG1	MYD88	NOTCH1	NOTCH2	PIM1	PRDM1	SGK1	SOCS1	STAT3	STAT6	TBL1XR1	TET2	TNFAIP3	TNFRSF14	TP53	ZFP36L1	BCL2	HIST1H1E	HIST1H1C	MEF2B	EBF1	CD58	MYC	TMSB4X	ETV6	SPEN	CARD11	BCL7A	KLHL6	NFKBIA	FOXO1
Case-52	0	0	0	0	0	0	1	0	0	0	0	0	0	0	0	0	0	0	0	0	0	0	0	0	0	0	0	0	0	0	0	0	0	0	0	0	0	0	0	0	0	0	0	NA	0	0	0	0	0
Case-43	0	0	0	0	0	0	0	0	0	0	0	0	0	0	0	0	1	0	0	0	0	0	0	0	1	0	0	0	0	0	0	0	0	0	0	0	0	0	0	0	0	0	0	NA	0	0	0	0	0
Case-50	0	0	0	0	0	0	0	0	0	0	0	0	0	0	0	1	0	0	0	0	0	0	0	0	0	0	0	0	0	0	0	0	0	0	0	0	0	0	0	0	0	0	0	NA	0	0	0	0	0
case-278	0	1	0	1	0	0	0	0	0	0	1	0	0	0	0	0	0	1	0	0	0	1	1	0	0	0	0	1	0	0	0	0	0	0	0	0	1	0	0	0	0	0	0	NA	0	1	0	0	1
case-280	0	0	1	0	0	0	0	0	0	0	1	0	1	0	0	0	0	0	0	0	1	0	0	0	1	0	1	0	0	0	0	1	0	0	0	1	0	0	0	1	0	0	0	NA	0	0	1	0	0
case-281	0	0	0	0	0	0	0	0	0	0	0	0	0	0	0	0	0	0	0	1	0	0	0	0	0	0	0	0	1	0	1	0	0	0	0	0	0	0	0	1	0	0	0	NA	0	0	0	0	0
case-284	0	0	0	0	0	0	1	0	0	0	0	0	0	0	0	0	0	0	0	0	0	0	0	0	0	0	0	0	0	0	0	0	0	0	0	0	1	0	0	0	0	0	1	NA	0	0	0	0	0
case-285	0	0	0	0	1	0	0	0	0	0	0	0	0	0	0	0	0	0	0	0	0	0	0	0	0	0	0	0	1	0	0	0	0	0	0	0	0	0	0	0	0	0	0	NA	0	0	0	0	0
case-287	0	0	0	0	0	0	1	0	0	0	0	0	0	0	0	0	0	0	0	0	0	0	1	0	0	0	0	0	0	0	0	0	1	0	0	0	0	0	0	0	0	0	1	NA	0	0	0	0	0
case-288	0	1	0	0	0	0	1	0	0	0	0	0	0	0	0	0	0	1	0	0	0	0	0	0	0	0	0	0	0	1	0	0	0	0	0	1	0	0	0	0	0	1	0	NA	0	0	1	0	0
case-290	0	0	0	0	0	0	0	0	0	0	0	0	0	0	0	0	0	0	0	0	0	0	0	0	1	0	0	0	0	0	0	0	0	0	0	0	0	0	0	0	0	0	0	NA	0	0	0	0	0
Case-33	1	0	0	0	0	0	0	0	1	0	0	1	0	0	0	0	0	1	0	0	0	0	0	0	0	0	1	0	0	0	1	1	0	0	1	1	1	0	0	0	0	0	0	NA	0	0	0	0	0
Case-53	0	0	0	1	0	0	1	0	0	0	0	0	0	0	0	0	0	1	0	0	0	0	0	0	0	0	1	0	0	0	0	0	1	1	0	0	0	0	0	0	1	0	0	NA	0	0	0	0	1
Case-51	0	0	1	0	0	0	0	0	0	0	0	0	0	0	0	0	0	0	1	0	0	0	1	0	0	0	0	0	0	0	0	0	0	0	0	0	0	0	0	0	0	0	0	NA	0	0	0	0	0
Case-41	0	0	1	0	0	0	1	0	0	0	0	0	0	0	0	0	0	0	1	0	0	0	1	1	0	0	0	0	0	0	0	0	0	0	0	1	0	0	0	0	1	0	1	NA	0	0	0	0	0
Case-47	0	1	0	1	0	0	0	0	0	0	0	0	0	0	0	0	0	0	0	0	0	0	0	0	0	0	0	0	0	0	0	0	1	0	0	0	0	0	0	0	0	0	0	NA	0	0	0	0	0
Case-2	1	1	0	1	0	1	0	1	0	0	0	0	0	0	0	0	0	0	0	0	0	0	0	0	1	0	0	0	0	1	0	0	1	0	0	0	1	0	0	0	0	0	0	NA	0	0	0	0	0
Case-7	0	0	1	1	0	0	0	0	0	0	1	0	0	1	0	0	0	0	0	0	0	0	0	0	0	1	0	0	0	0	0	0	0	1	0	0	1	0	0	0	0	0	0	NA	0	0	0	0	0
Case-48	0	0	0	0	0	0	0	0	0	0	0	0	0	0	0	0	0	1	0	0	0	0	1	0	0	0	0	0	0	0	0	0	1	0	0	0	0	0	0	0	0	0	0	NA	0	0	0	0	0
Case-40	0	0	0	0	0	0	1	0	1	0	0	0	0	0	0	0	0	1	0	0	1	0	1	0	0	0	0	0	0	0	0	0	0	0	0	0	1	0	0	0	0	0	0	NA	0	0	0	0	0
Case-34	0	0	0	0	0	0	0	0	0	0	1	0	0	0	0	0	0	1	0	0	0	0	0	0	1	0	0	0	0	0	0	0	0	0	1	0	0	0	0	0	0	0	0	NA	0	0	0	0	0
case-301	0	0	0	0	1	0	0	0	0	0	0	1	0	0	1	1	0	0	0	0	0	0	0	0	0	0	0	0	0	0	0	0	0	0	0	0	0	0	0	0	0	0	0	NA	0	0	0	0	0
Case-44	0	0	1	0	0	0	1	0	0	0	0	0	0	0	0	0	0	0	0	1	0	0	1	0	0	0	0	0	0	0	0	0	0	0	0	0	0	0	0	0	1	0	0	NA	0	0	0	0	0
case-304	0	1	0	0	0	0	0	0	0	0	0	0	0	0	0	1	0	0	1	0	0	0	1	1	0	0	0	0	0	0	0	0	0	0	0	1	0	0	0	0	0	0	0	NA	1	1	0	0	1
case-308	0	0	0	0	0	0	0	0	0	0	1	0	0	0	1	0	0	0	0	0	0	0	0	0	0	0	0	0	0	0	0	0	0	0	0	0	0	0	0	1	0	0	0	NA	0	0	0	0	0
case-313	0	0	0	0	0	0	0	0	0	0	0	0	1	0	0	0	0	1	0	0	0	0	0	0	0	0	0	0	0	0	0	0	0	0	1	0	0	0	0	0	0	0	0	NA	0	0	0	0	0
case-318	0	0	0	0	0	0	1	0	0	0	0	0	0	0	0	0	0	1	0	0	0	0	0	0	0	0	0	0	0	0	0	0	1	0	0	0	1	0	0	0	0	0	0	NA	0	0	0	0	0
case-326	0	0	0	0	0	0	0	0	0	0	0	0	0	0	0	0	0	0	0	0	0	0	0	0	0	0	0	0	0	0	0	0	1	0	0	0	0	0	0	0	0	1	0	NA	0	0	0	0	0
case-328	0	0	0	0	0	0	1	0	0	0	0	0	1	0	0	0	0	0	0	0	0	0	0	1	0	0	0	0	0	0	0	0	0	0	0	0	0	0	0	0	0	1	0	NA	0	0	0	0	0
Case-8	0	1	0	0	0	1	0	0	0	0	1	0	0	0	0	0	0	0	0	0	0	0	0	0	0	0	1	0	0	0	1	1	0	0	0	1	0	0	0	0	0	1	0	NA	0	0	0	0	0
Case-55	0	0	0	0	0	0	0	0	0	0	0	0	0	0	0	0	0	1	0	0	0	0	1	0	0	0	0	0	0	0	0	0	0	0	0	0	0	0	0	0	1	0	0	NA	0	0	0	0	0
Case-94	0	1	0	1	0	0	0	0	0	0	0	0	0	0	0	0	0	0	0	0	0	0	0	0	0	0	0	0	0	0	0	0	0	0	0	0	0	0	0	0	0	0	1	NA	0	0	0	0	0
Case-95	0	0	1	0	0	0	1	0	0	0	0	0	0	1	0	0	0	0	0	0	0	0	0	0	0	0	0	0	0	0	0	0	0	0	0	0	0	0	0	0	0	1	0	NA	0	0	0	0	0
case-346	0	0	0	0	0	0	0	0	0	0	0	0	0	0	0	0	0	0	0	0	1	0	0	0	0	0	0	0	0	0	0	0	0	0	0	0	0	0	0	0	0	0	0	NA	0	0	0	0	0
Case-18	0	0	0	1	0	1	0	0	1	0	0	0	0	1	0	0	0	1	0	0	0	0	1	0	1	0	0	0	0	0	0	0	0	0	0	1	0	0	0	0	0	0	0	NA	0	1	0	0	0
Case-15	1	0	1	1	0	1	1	0	0	0	1	0	0	0	0	1	0	0	0	0	0	0	0	0	0	1	0	0	0	0	0	0	0	1	0	0	1	0	0	0	1	0	0	NA	0	1	0	1	0
Case-98	0	1	0	0	0	0	0	1	0	0	0	0	0	0	0	0	0	0	0	0	0	0	0	0	0	0	0	0	0	0	0	0	1	0	0	0	0	0	0	0	0	0	0	NA	0	0	0	0	0
Case-100	0	1	0	0	0	1	0	0	0	0	0	0	0	0	0	0	0	0	0	1	0	0	0	0	0	0	0	0	0	0	1	0	0	0	0	0	0	0	0	0	0	0	0	NA	0	0	0	0	0
Case-35	0	0	0	0	0	0	1	0	0	0	0	0	0	0	0	0	0	1	0	1	0	0	1	0	0	0	0	0	0	0	0	0	0	0	0	0	0	0	0	0	0	0	1	NA	0	0	0	0	0
Case-19	0	0	1	0	1	0	0	0	0	0	0	0	0	0	0	1	0	0	0	0	0	0	0	0	0	0	0	0	0	1	0	1	0	1	0	1	0	0	0	0	0	0	0	NA	0	0	0	0	0
Case-59	0	0	0	0	0	0	0	0	0	0	0	0	0	0	0	0	0	0	0	0	0	0	0	0	0	0	0	0	0	0	0	0	0	0	0	0	0	0	0	0	0	0	0	NA	0	0	0	0	0
Case-57	0	0	0	0	0	0	0	0	0	0	0	0	0	0	0	0	0	0	0	0	0	0	0	0	0	0	0	0	0	0	0	0	0	0	0	0	0	0	0	0	0	0	0	NA	0	0	0	0	0
Case-56	0	0	0	0	0	0	0	0	0	1	0	0	0	0	0	0	0	0	0	0	0	0	0	0	0	0	0	0	0	0	0	0	0	0	0	0	0	0	0	0	0	0	0	NA	0	0	0	0	0
Case-109	0	0	0	0	0	0	0	0	1	0	0	0	0	0	0	0	0	0	1	1	0	0	1	0	0	0	0	0	1	0	0	0	0	0	1	0	0	0	0	0	0	0	1	NA	0	0	0	0	0
Case-111	0	1	0	0	0	0	0	0	0	0	0	0	0	0	0	0	0	1	0	0	0	0	0	0	0	0	0	0	0	0	0	0	0	0	0	0	0	0	0	0	0	0	0	NA	0	0	0	0	0
Case-115	0	1	0	0	0	0	1	0	0	0	0	0	0	0	0	0	0	0	0	0	0	0	1	0	0	0	0	0	0	0	0	0	1	0	0	0	0	0	0	0	0	0	0	NA	0	0	0	0	0
Case-117	0	0	0	1	0	0	0	0	0	0	0	0	0	0	0	0	0	1	1	1	0	0	1	0	0	0	0	0	1	0	0	0	1	0	0	1	0	0	0	0	0	0	1	NA	0	0	0	0	0
Case-46	0	0	1	0	0	0	0	0	0	0	0	0	0	0	0	0	0	0	1	0	0	0	0	0	0	0	0	0	0	0	0	0	0	0	0	0	0	0	0	0	0	0	0	NA	0	0	0	0	0
case-367	0	0	0	0	0	0	0	0	1	0	0	1	0	0	0	0	0	0	0	0	0	0	0	0	0	0	0	0	0	0	0	0	1	0	1	0	0	0	0	0	0	0	0	NA	0	0	0	0	0
case-369	0	0	0	0	1	0	0	0	0	0	0	0	0	0	0	0	0	1	0	0	0	0	0	0	0	0	0	0	0	0	0	0	0	0	0	0	0	0	0	0	0	0	0	NA	0	0	0	0	0
Case-125	0	0	0	0	0	0	0	0	0	0	0	0	0	0	0	0	0	0	0	0	0	0	1	0	0	0	0	0	0	0	0	0	0	0	0	0	0	0	0	0	0	0	0	NA	0	0	0	0	0
case-372	0	0	0	0	0	0	0	0	0	0	0	0	0	0	0	0	0	0	0	1	0	0	1	1	0	0	0	0	0	0	0	0	0	0	0	0	0	0	1	0	0	0	0	NA	0	0	0	0	0
case-373	1	0	0	0	0	0	1	0	0	0	0	0	0	0	0	0	0	1	0	1	0	0	1	1	0	0	0	0	0	0	0	0	0	0	1	1	0	0	0	1	0	0	1	NA	0	1	1	0	0
case-375	0	0	0	0	0	0	0	0	0	0	0	0	0	0	0	0	0	1	1	1	0	0	0	1	0	1	0	0	0	0	0	0	0	0	0	0	0	0	0	0	0	0	0	NA	0	0	0	0	0
case-379	0	0	0	1	0	0	0	0	0	0	0	0	0	0	0	0	0	0	0	1	0	0	1	0	0	0	0	0	0	0	0	0	0	0	0	0	0	0	0	0	0	1	0	NA	0	0	0	0	0
Case-42	0	0	0	0	0	0	0	0	0	0	0	0	0	0	0	0	0	0	0	1	0	0	1	0	0	0	0	0	0	0	0	0	0	0	0	0	0	0	0	0	0	0	0	NA	0	0	0	0	0
case-384	0	1	0	1	1	0	0	0	0	0	0	0	0	0	0	0	0	0	0	0	0	0	0	0	0	0	0	0	0	0	0	0	0	0	0	0	0	0	0	0	0	0	0	NA	0	0	0	0	0
case-386	0	0	0	0	0	0	0	0	0	0	1	0	0	0	0	0	0	0	1	1	0	0	1	0	0	0	0	0	0	0	0	0	0	0	0	0	0	0	0	0	0	0	0	NA	0	0	0	0	0
case-387	0	0	0	0	0	0	0	0	0	0	0	0	0	0	0	0	0	0	0	0	0	0	0	0	0	0	0	0	0	0	1	0	0	0	0	0	0	0	0	0	0	0	0	NA	0	0	0	0	0
case-388	0	0	0	0	0	0	0	0	0	1	0	0	0	0	1	0	0	0	0	0	0	0	0	0	0	0	0	0	0	0	0	0	1	0	0	0	0	0	1	0	0	0	0	NA	1	0	0	0	0
case-394	0	0	0	1	0	0	0	0	1	0	1	0	0	0	0	1	0	0	0	0	0	0	1	0	1	0	0	0	0	0	0	0	0	1	0	1	0	0	0	0	0	0	0	NA	0	0	0	0	0
case-395	0	0	1	0	0	1	0	0	0	0	0	0	0	0	0	0	0	0	0	0	0	0	0	0	0	0	0	0	0	1	0	0	0	0	0	0	0	0	1	0	0	0	0	NA	1	0	1	0	0
case-397	0	0	0	0	0	1	0	0	0	0	0	0	0	0	0	0	0	0	0	0	0	0	0	0	0	0	0	0	0	1	0	0	0	0	0	0	0	0	0	0	0	0	0	NA	0	0	0	0	0
case-401	0	0	1	1	0	0	1	0	0	0	1	0	0	0	0	0	0	0	0	0	0	0	0	0	0	1	0	0	0	0	0	0	1	0	0	0	0	0	0	0	0	0	0	NA	0	0	0	0	0
case-403	0	1	0	0	1	1	1	0	0	0	0	0	0	0	0	0	0	1	0	0	0	1	0	0	0	0	0	0	0	0	0	0	0	1	0	0	0	0	0	0	0	0	0	NA	0	0	0	0	0
case-406	0	0	0	0	0	0	0	0	0	0	0	1	0	0	0	0	0	0	0	0	0	0	0	0	0	0	0	0	0	0	0	0	0	0	0	0	0	0	0	0	0	0	0	NA	0	0	0	0	0
case-410	0	1	0	0	0	0	1	0	0	0	0	0	0	0	0	0	0	0	0	0	0	0	1	0	0	0	0	0	0	0	0	0	1	0	0	0	0	0	1	0	0	0	0	NA	1	0	0	0	0
case-416	0	1	0	0	0	0	0	0	0	0	1	0	0	0	1	0	0	0	0	0	0	1	0	0	0	0	0	0	0	0	0	0	0	1	0	0	0	0	0	0	0	0	0	NA	0	0	0	1	0
case-417	0	0	0	1	0	0	1	0	0	0	1	0	0	0	0	0	0	0	0	1	0	0	1	0	0	1	0	0	0	0	0	0	1	0	0	0	0	0	0	0	0	0	0	NA	0	0	1	0	0
case-421	0	0	1	0	0	0	0	0	0	0	0	0	0	1	0	0	0	1	0	0	0	0	0	0	0	0	1	0	0	0	1	0	0	0	0	0	0	0	0	1	0	1	0	NA	0	0	0	0	0
case-423	0	0	0	0	0	0	0	0	0	0	0	0	0	0	0	0	0	0	0	0	0	0	0	0	0	0	0	0	0	0	0	0	0	0	0	0	0	0	0	0	0	0	0	NA	0	0	0	0	0
case-424	1	0	0	0	0	0	0	0	0	0	0	0	0	0	0	0	0	0	0	0	0	0	0	0	0	0	0	0	0	1	1	0	0	0	0	0	0	0	0	0	0	0	0	NA	0	0	0	0	0
case-425	0	0	0	0	0	0	0	1	0	1	0	0	0	0	0	0	1	0	0	0	0	0	0	0	0	0	1	0	0	0	0	0	0	0	0	0	0	0	0	0	0	0	0	NA	0	0	0	0	0
case-428	0	0	0	0	0	0	0	0	0	0	0	0	0	0	0	0	0	1	0	0	0	0	0	0	0	0	0	0	0	0	0	0	0	0	0	0	0	0	0	0	0	0	0	NA	0	0	0	0	0
case-429	0	0	0	0	0	0	0	0	0	0	0	0	0	0	0	0	0	0	0	0	0	0	0	0	0	0	0	0	0	0	0	0	0	0	0	0	0	0	0	0	0	0	0	NA	0	0	1	0	0
Case-128	0	0	0	0	1	0	0	0	1	0	0	0	0	0	0	0	1	1	0	0	0	1	0	0	0	0	0	0	0	0	0	0	0	0	0	0	0	1	0	0	0	0	0	NA	0	0	0	0	0
case-441	0	0	0	0	0	0	0	0	0	0	0	0	0	0	0	0	0	0	0	0	0	0	0	0	0	0	0	0	0	0	0	0	0	0	0	0	0	0	0	0	0	0	0	NA	0	0	0	0	0
case-447	0	0	0	0	0	0	0	0	1	0	0	0	1	0	1	0	0	1	0	1	0	0	1	1	0	0	0	0	0	0	0	0	0	0	0	1	0	0	1	0	1	1	0	NA	0	1	0	0	0
case-448	0	0	0	0	0	0	0	1	0	0	0	0	0	0	0	0	0	0	0	0	0	0	1	1	0	0	0	0	0	0	0	0	0	0	0	0	0	0	0	0	0	0	0	NA	0	0	0	0	0
case-452	0	0	1	0	0	0	0	0	0	1	1	0	0	0	1	0	1	0	0	0	1	0	0	0	0	1	0	0	1	0	1	0	1	0	0	0	0	1	0	0	0	0	1	NA	0	0	0	0	0
case-455	0	0	0	0	0	0	0	0	0	0	0	0	0	1	0	0	0	1	0	0	0	0	0	0	0	0	0	0	1	0	1	0	0	0	0	0	0	0	0	0	0	0	0	NA	0	0	0	0	0
case-456	0	0	0	0	1	0	0	0	0	0	0	0	0	0	0	0	0	0	1	0	0	0	0	0	0	0	0	0	0	0	0	0	0	0	0	0	0	0	0	0	0	0	0	NA	0	0	0	0	0
case-461	0	0	0	0	0	0	0	0	0	0	0	0	0	0	0	0	0	1	0	0	0	0	0	1	0	0	1	0	0	0	0	0	0	0	0	0	0	0	0	0	0	0	0	NA	1	0	0	0	0
Case-130	0	0	0	0	0	0	0	0	0	0	0	0	0	0	0	0	0	0	0	0	0	0	0	0	0	0	0	0	0	0	0	0	0	0	0	0	0	0	0	0	0	0	0	NA	0	0	0	0	0
case-466	0	0	0	0	0	0	0	0	0	0	0	0	0	0	0	0	0	0	1	0	0	0	0	0	0	0	0	0	0	0	0	0	0	0	1	0	0	0	0	0	0	1	0	NA	0	0	0	0	0
case-467	0	0	0	0	0	0	0	0	0	0	0	1	0	0	0	0	0	1	0	0	0	0	0	0	0	0	0	0	0	0	0	0	0	0	1	0	0	0	0	0	0	0	0	NA	0	0	0	0	0
case-470	0	0	0	0	0	0	0	0	0	0	0	0	0	0	0	0	0	0	0	0	0	0	0	0	0	0	0	0	0	0	0	0	0	0	0	0	0	0	0	0	0	0	0	NA	0	0	0	0	0
Case-133	0	0	0	0	0	0	0	0	0	0	0	0	0	0	0	0	0	0	0	1	0	0	1	0	0	0	0	0	1	0	0	0	0	0	0	0	1	0	0	0	0	0	0	NA	0	0	0	0	0
DLBCL-BWH_DLBCL64	NA	0	0	0	0	0	0	0	0	NA	0	0	0	0	0	NA	0	1	NA	0	NA	0	0	0	1	NA	0	0	0	NA	0	0	0	0	0	0	0	0	0	0	NA	0	0	0	0	NA	0	0	NA
DLBCL-c_D_1104	NA	0	1	0	0	0	1	0	0	NA	0	0	0	0	0	NA	0	0	NA	1	NA	0	0	0	0	NA	0	0	0	NA	0	0	1	0	0	0	0	0	0	0	NA	0	0	0	0	NA	0	0	NA
DLBCL-c_D_1106	NA	0	0	0	0	0	0	0	0	NA	0	1	0	0	0	NA	0	0	NA	0	NA	0	0	0	0	NA	0	0	0	NA	0	0	0	0	0	0	1	0	0	0	NA	0	0	1	0	NA	0	0	NA
DLBCL-c_D_1109	NA	1	1	1	0	1	0	0	0	NA	0	0	0	0	0	NA	0	0	NA	0	NA	0	1	0	0	NA	1	0	0	NA	0	0	0	1	0	0	1	0	0	0	NA	0	0	0	0	NA	0	0	NA
DLBCL-c_D_1110	NA	0	0	0	0	0	0	0	0	NA	0	0	0	0	0	NA	1	1	NA	0	NA	1	0	0	1	NA	0	1	0	NA	1	0	0	0	1	1	1	1	1	0	NA	0	0	0	0	NA	0	0	NA
DLBCL-c_D_1111	NA	0	0	0	0	0	0	0	0	NA	0	0	0	0	0	NA	0	0	NA	0	NA	0	0	0	0	NA	0	0	0	NA	0	0	0	0	0	0	0	0	0	0	NA	0	0	0	0	NA	0	0	NA
DLBCL-c_D_1112	NA	1	0	0	0	0	0	0	0	NA	0	0	1	0	0	NA	0	0	NA	0	NA	0	0	0	0	NA	0	0	0	NA	0	0	0	0	0	0	0	0	0	0	NA	0	0	0	1	NA	0	0	NA
DLBCL-c_D_1113	NA	0	0	0	0	0	0	0	0	NA	0	0	1	0	0	NA	1	0	NA	0	NA	0	0	0	0	NA	0	0	0	NA	0	1	0	0	0	0	0	0	0	0	NA	0	0	0	0	NA	0	0	NA
DLBCL-c_D_1114	NA	0	1	0	0	1	0	0	0	NA	1	0	0	0	0	NA	0	0	NA	1	NA	0	0	0	0	NA	0	0	0	NA	0	0	0	0	0	0	0	0	0	0	NA	0	0	0	0	NA	0	0	NA
DLBCL-c_D_1120	NA	0	0	0	0	0	1	0	0	NA	0	0	0	0	0	NA	0	1	NA	0	NA	0	0	0	0	NA	0	0	0	NA	0	0	0	0	0	0	0	0	0	0	NA	0	0	0	0	NA	0	0	NA
DLBCL-c_D_1121	NA	0	1	1	0	0	0	0	1	NA	0	1	0	0	1	NA	0	0	NA	0	NA	0	1	0	1	NA	0	0	0	NA	0	0	0	0	1	1	1	0	0	0	NA	0	0	0	1	NA	1	1	NA
DLBCL-c_D_1123	NA	0	0	0	0	0	0	0	0	NA	1	0	0	1	0	NA	1	0	NA	0	NA	1	0	0	0	NA	0	0	0	NA	0	0	0	0	0	0	0	0	0	0	NA	0	0	1	0	NA	0	0	NA
DLBCL-c_D_1124	NA	0	1	0	0	0	1	0	0	NA	1	0	0	0	0	NA	0	0	NA	1	NA	0	1	0	0	NA	0	0	0	NA	0	0	0	0	1	0	1	0	1	0	NA	0	1	0	0	NA	0	0	NA
DLBCL-c_D_1126	NA	0	0	0	0	0	0	0	0	NA	0	0	0	0	0	NA	0	0	NA	1	NA	0	1	0	0	NA	0	0	0	NA	0	1	1	0	0	0	0	0	0	0	NA	0	0	0	0	NA	0	0	NA
DLBCL-c_D_1128	NA	0	0	1	0	1	0	0	0	NA	0	0	0	0	0	NA	0	0	NA	0	NA	0	0	0	0	NA	0	0	0	NA	0	0	0	0	0	0	0	0	1	0	NA	0	0	0	0	NA	0	0	NA
DLBCL-c_D_1130	NA	0	0	0	0	1	0	0	0	NA	1	1	0	0	0	NA	0	1	NA	0	NA	0	1	0	0	NA	0	0	0	NA	1	0	0	0	0	0	1	1	0	0	NA	0	0	1	0	NA	0	0	NA
DLBCL-c_D_1131	NA	0	0	0	0	0	0	0	0	NA	0	1	0	0	0	NA	0	1	NA	1	NA	0	0	0	0	NA	0	0	0	NA	0	0	1	0	0	0	0	0	0	0	NA	0	1	1	0	NA	0	0	NA
DLBCL-c_D_1132	NA	0	1	0	0	1	0	0	0	NA	1	0	0	0	0	NA	0	0	NA	0	NA	0	0	0	0	NA	1	0	0	NA	0	0	0	0	0	0	0	0	1	0	NA	1	0	1	0	NA	0	0	NA
DLBCL-c_D_1133	NA	0	1	0	0	0	0	0	0	NA	0	0	0	0	0	NA	0	1	NA	0	NA	0	0	0	0	NA	0	0	0	NA	0	0	0	0	1	0	0	0	0	0	NA	0	0	0	0	NA	0	0	NA
DLBCL-c_D_1134	NA	0	0	0	0	0	0	0	0	NA	0	1	0	0	0	NA	0	0	NA	1	NA	1	0	0	0	NA	0	0	0	NA	0	0	0	0	0	0	0	0	0	0	NA	0	0	0	0	NA	0	0	NA
DLBCL-c_D_1136	NA	0	0	0	0	0	0	0	0	NA	0	0	0	0	0	NA	0	0	NA	1	NA	0	0	0	0	NA	0	0	0	NA	0	0	1	0	0	0	0	0	0	0	NA	0	0	0	0	NA	0	0	NA
DLBCL-c_D_1140	NA	0	0	0	0	0	0	0	0	NA	0	0	0	0	0	NA	0	0	NA	0	NA	0	0	0	0	NA	0	0	0	NA	0	0	0	0	0	0	0	0	0	0	NA	0	1	0	0	NA	0	0	NA
DLBCL-c_D_1142	NA	0	0	0	0	0	0	0	0	NA	1	0	0	0	0	NA	0	0	NA	0	NA	0	0	0	0	NA	0	0	0	NA	0	0	0	0	0	0	0	0	0	0	NA	0	0	0	0	NA	1	0	NA
DLBCL-c_D_1144	NA	0	0	0	0	0	1	0	0	NA	0	0	0	0	0	NA	0	0	NA	0	NA	0	0	1	0	NA	0	0	0	NA	0	0	1	0	0	0	0	0	0	0	NA	0	0	0	0	NA	0	0	NA
DLBCL-c_D_1145	NA	0	0	0	1	0	0	0	0	NA	0	0	0	0	1	NA	0	0	NA	0	NA	0	0	0	0	NA	0	0	1	NA	0	0	0	0	0	0	0	0	0	0	NA	0	0	1	1	NA	0	0	NA
DLBCL-c_D_1146	NA	0	0	0	0	1	0	0	0	NA	0	0	0	0	0	NA	0	0	NA	0	NA	0	1	0	1	NA	0	1	0	NA	0	0	0	0	0	0	1	0	0	0	NA	0	0	0	0	NA	0	0	NA
DLBCL-c_D_1147	NA	0	0	0	0	0	0	0	0	NA	0	0	0	0	0	NA	0	0	NA	0	NA	0	0	0	0	NA	0	0	0	NA	0	0	0	0	0	0	0	0	0	0	NA	0	0	0	0	NA	0	0	NA
DLBCL-c_D_1149	NA	0	0	0	0	0	0	0	0	NA	0	1	0	0	0	NA	0	0	NA	0	NA	0	0	0	0	NA	0	0	0	NA	0	0	0	0	0	0	0	0	0	0	NA	0	0	1	0	NA	0	0	NA
DLBCL-c_D_1152	NA	0	0	0	0	0	0	0	0	NA	0	0	0	0	0	NA	0	0	NA	0	NA	0	1	0	0	NA	0	1	1	NA	0	1	0	0	0	0	0	0	0	0	NA	0	0	0	0	NA	0	0	NA
DLBCL-c_D_1153	NA	0	0	0	0	0	0	0	0	NA	0	0	0	0	0	NA	0	0	NA	0	NA	0	1	0	0	NA	0	0	0	NA	0	0	0	0	0	0	1	0	0	0	NA	1	0	0	1	NA	0	0	NA
DLBCL-c_D_1155	NA	0	0	0	0	1	0	0	0	NA	0	0	0	0	0	NA	0	0	NA	0	NA	0	0	0	0	NA	0	0	0	NA	0	0	0	0	0	0	0	0	1	0	NA	0	0	0	0	NA	0	0	NA
DLBCL-c_D_1156	NA	0	0	0	0	0	0	0	0	NA	0	0	0	0	0	NA	0	0	NA	0	NA	0	0	0	0	NA	0	0	0	NA	0	0	0	0	0	0	1	0	0	0	NA	0	0	0	0	NA	0	0	NA
DLBCL-c_D_1158	NA	1	0	0	0	0	0	0	0	NA	0	0	0	0	0	NA	0	1	NA	0	NA	0	0	0	0	NA	0	0	0	NA	0	0	0	0	0	1	0	0	0	0	NA	0	0	0	0	NA	0	0	NA
DLBCL-c_D_1159	NA	0	1	0	0	1	1	0	0	NA	1	0	0	0	0	NA	0	0	NA	0	NA	0	1	0	0	NA	0	1	0	NA	0	0	0	0	0	1	0	0	0	0	NA	1	0	0	0	NA	0	0	NA
DLBCL-c_D_1166	NA	0	0	0	0	0	1	0	0	NA	0	0	0	0	0	NA	0	1	NA	0	NA	0	0	1	0	NA	0	0	0	NA	0	0	1	0	0	0	0	0	0	0	NA	1	0	0	0	NA	0	0	NA
DLBCL-c_D_pair13	NA	0	0	0	0	0	0	0	0	NA	0	0	0	0	0	NA	0	0	NA	0	NA	0	0	0	0	NA	0	0	0	NA	0	0	0	0	0	0	0	0	0	0	NA	0	0	0	0	NA	0	0	NA
DLBCL-c_D_pair2	NA	0	0	0	0	0	0	0	0	NA	0	1	0	0	0	NA	0	0	NA	0	NA	0	0	0	0	NA	0	0	0	NA	1	0	0	0	0	0	0	0	0	0	NA	0	1	0	0	NA	0	0	NA
DLBCL-c_D_pair20	NA	0	0	0	0	0	1	0	1	NA	0	1	0	0	0	NA	0	1	NA	0	NA	0	0	0	0	NA	0	1	0	NA	0	0	0	0	0	0	0	0	0	0	NA	0	0	0	0	NA	0	0	NA
DLBCL-c_D_pair22	NA	0	0	0	0	0	0	0	0	NA	1	0	0	0	0	NA	0	0	NA	0	NA	0	0	0	0	NA	0	0	0	NA	0	1	1	0	1	0	0	0	0	0	NA	0	0	0	0	NA	0	0	NA
DLBCL-c_D_pair23	NA	0	0	0	0	1	0	0	0	NA	0	0	0	0	0	NA	0	0	NA	0	NA	1	1	0	0	NA	0	0	0	NA	1	0	0	0	0	0	0	0	0	0	NA	0	0	0	0	NA	0	0	NA
DLBCL-c_D_pair5	NA	0	0	0	0	0	0	0	1	NA	0	0	0	0	0	NA	1	1	NA	0	NA	0	0	0	0	NA	0	0	0	NA	0	0	1	0	0	0	0	0	0	0	NA	0	0	0	0	NA	0	0	NA
DLBCL-c_D_pair9	NA	0	0	0	0	0	0	0	0	NA	0	0	0	0	0	NA	0	0	NA	0	NA	0	0	0	0	NA	0	0	0	NA	0	0	0	0	0	1	0	0	0	0	NA	1	0	0	0	NA	0	1	NA
DLBCL-LS1098	NA	1	1	0	0	0	0	0	1	NA	0	1	0	0	0	NA	0	1	NA	0	NA	0	0	0	1	NA	0	0	0	NA	0	1	0	0	1	1	0	1	1	0	NA	1	0	0	0	NA	0	0	NA
DLBCL-LS1304	NA	0	0	0	0	0	1	0	0	NA	0	0	0	0	0	NA	0	0	NA	0	NA	0	0	0	0	NA	0	0	0	NA	0	0	0	0	0	0	0	0	0	0	NA	0	0	0	0	NA	0	0	NA
DLBCL-LS1395	NA	0	0	0	0	0	0	0	1	NA	0	0	0	0	0	NA	0	1	NA	0	NA	0	0	0	0	NA	0	0	0	NA	0	0	1	0	1	0	0	0	0	0	NA	0	0	0	1	NA	0	0	NA
DLBCL-LS146	NA	0	0	0	0	0	0	0	0	NA	0	0	0	0	0	NA	1	0	NA	0	NA	1	0	0	0	NA	0	0	0	NA	0	0	1	0	0	0	0	0	1	0	NA	0	0	0	0	NA	1	0	NA
DLBCL-LS148	NA	0	0	0	0	0	1	0	0	NA	0	0	0	0	0	NA	0	0	NA	0	NA	0	0	0	0	NA	0	0	0	NA	0	0	0	0	0	0	0	0	0	0	NA	0	0	0	0	NA	1	0	NA
DLBCL-LS1546	NA	0	0	0	1	0	0	0	0	NA	0	0	0	0	0	NA	0	0	NA	0	NA	0	0	0	0	NA	0	0	0	NA	0	0	0	0	0	0	0	0	0	0	NA	0	0	0	0	NA	0	0	NA
DLBCL-LS155	NA	0	0	0	0	0	0	0	0	NA	1	0	1	0	0	NA	0	0	NA	0	NA	0	0	0	0	NA	0	0	0	NA	0	1	0	1	1	1	1	0	0	0	NA	0	0	0	1	NA	0	1	NA
DLBCL-LS1583	NA	0	0	0	0	0	0	0	0	NA	0	0	0	0	0	NA	0	1	NA	1	NA	0	1	0	0	NA	0	0	1	NA	0	0	0	0	0	1	0	0	0	0	NA	0	0	0	0	NA	0	0	NA
DLBCL-LS1620	NA	0	1	0	0	0	0	1	1	NA	0	0	1	0	0	NA	0	1	NA	0	NA	0	0	0	0	NA	0	0	0	NA	0	1	0	0	1	0	0	1	1	0	NA	0	0	0	0	NA	0	0	NA
DLBCL-LS1668	NA	0	1	0	0	0	0	0	0	NA	0	1	0	0	0	NA	0	1	NA	0	NA	0	1	0	0	NA	1	0	0	NA	0	0	1	1	1	1	1	0	0	0	NA	0	0	1	0	NA	0	0	NA
DLBCL-LS1683	NA	0	0	0	0	0	1	0	0	NA	0	0	0	0	0	NA	0	1	NA	0	NA	0	0	0	0	NA	0	0	0	NA	0	0	1	0	0	0	0	0	0	0	NA	0	0	0	1	NA	0	0	NA
DLBCL-LS1757	NA	0	0	0	0	1	0	0	0	NA	0	0	0	1	0	NA	0	1	NA	1	NA	0	0	0	1	NA	0	0	0	NA	0	0	0	0	0	0	0	0	0	1	NA	0	0	0	0	NA	0	0	NA
DLBCL-LS1899	NA	0	0	0	0	0	0	0	0	NA	0	1	0	0	0	NA	0	0	NA	0	NA	0	0	0	0	NA	0	1	0	NA	0	0	0	0	0	0	0	0	0	0	NA	0	0	0	0	NA	0	0	NA
DLBCL-LS1921	NA	0	0	0	0	0	0	0	0	NA	0	0	0	0	1	NA	0	0	NA	0	NA	0	0	0	0	NA	1	0	0	NA	0	0	0	0	0	0	0	0	0	0	NA	1	0	0	0	NA	0	0	NA
DLBCL-LS2089	NA	0	0	0	1	0	1	0	0	NA	0	0	0	0	0	NA	0	0	NA	1	NA	0	0	0	0	NA	0	0	0	NA	0	0	1	0	0	0	0	0	0	0	NA	0	0	0	0	NA	0	0	NA
DLBCL-LS2154	NA	0	0	0	0	0	0	0	0	NA	0	0	0	0	0	NA	0	0	NA	0	NA	0	0	0	0	NA	0	0	0	NA	0	0	0	0	0	0	0	0	0	1	NA	0	0	0	0	NA	0	0	NA
DLBCL-LS2208	NA	0	0	0	0	0	0	0	0	NA	0	0	0	0	0	NA	0	0	NA	0	NA	0	1	0	0	NA	0	0	0	NA	0	0	0	0	0	0	0	0	0	0	NA	0	0	0	0	NA	0	0	NA
DLBCL-LS2245	NA	0	0	0	0	1	0	0	1	NA	0	0	0	0	0	NA	0	1	NA	0	NA	0	1	0	1	NA	0	0	0	NA	0	0	0	0	1	0	0	0	0	1	NA	0	0	0	0	NA	0	0	NA
DLBCL-LS2258	NA	0	0	0	0	0	0	0	0	NA	0	0	0	0	0	NA	0	0	NA	0	NA	0	0	0	0	NA	0	0	0	NA	0	0	1	0	0	0	0	0	0	0	NA	0	0	0	0	NA	0	0	NA
DLBCL-LS2264	NA	0	0	0	0	0	1	0	0	NA	0	0	0	0	0	NA	0	0	NA	0	NA	0	0	0	0	NA	0	0	0	NA	0	0	0	0	0	0	0	0	0	0	NA	0	0	0	0	NA	0	0	NA
DLBCL-LS2305	NA	0	1	0	0	0	0	0	0	NA	0	0	1	1	1	NA	0	0	NA	0	NA	0	1	0	0	NA	0	1	0	NA	0	1	0	0	1	0	0	0	0	0	NA	0	0	0	0	NA	0	0	NA
DLBCL-LS2325	NA	0	0	0	0	0	0	0	0	NA	0	0	0	0	0	NA	1	0	NA	0	NA	0	0	0	0	NA	0	0	0	NA	0	0	0	0	1	0	0	1	0	0	NA	0	0	1	0	NA	0	0	NA
DLBCL-LS2328	NA	1	0	0	0	0	0	0	1	NA	0	1	0	0	1	NA	0	1	NA	0	NA	0	0	0	0	NA	0	0	0	NA	0	0	1	0	0	0	0	0	0	0	NA	0	0	0	0	NA	0	0	NA
DLBCL-LS2357	NA	0	0	0	0	0	0	0	0	NA	0	0	0	0	0	NA	0	0	NA	0	NA	0	0	0	1	NA	0	0	0	NA	0	1	0	0	0	0	1	0	0	0	NA	0	0	0	1	NA	0	0	NA
DLBCL-LS2590	NA	0	1	0	0	0	0	0	0	NA	0	0	0	0	0	NA	0	1	NA	0	NA	0	1	0	0	NA	1	0	0	NA	0	0	0	1	0	1	0	0	0	0	NA	0	0	0	0	NA	0	1	NA
DLBCL-LS2595	NA	0	0	0	0	0	0	0	0	NA	0	0	0	1	0	NA	0	0	NA	0	NA	0	0	0	0	NA	0	0	0	NA	0	0	0	0	0	0	0	0	0	0	NA	0	0	0	0	NA	0	0	NA
DLBCL-LS2596	NA	0	0	0	0	0	1	0	0	NA	0	0	0	0	0	NA	0	1	NA	1	NA	0	1	0	0	NA	0	0	0	NA	0	0	0	1	0	0	0	0	0	0	NA	0	0	0	0	NA	0	0	NA
DLBCL-LS2599	NA	0	0	0	0	1	0	0	0	NA	0	0	0	0	1	NA	0	0	NA	0	NA	0	0	0	0	NA	1	0	0	NA	0	1	0	1	1	0	0	0	1	0	NA	0	0	0	0	NA	0	0	NA
DLBCL-LS2848	NA	0	0	0	0	0	0	0	0	NA	0	0	0	0	0	NA	0	0	NA	0	NA	0	0	0	0	NA	0	0	0	NA	0	0	0	0	0	0	0	0	0	0	NA	0	0	0	0	NA	0	0	NA
DLBCL-LS2978	NA	1	0	0	0	1	0	0	0	NA	0	0	0	0	0	NA	0	0	NA	1	NA	0	1	0	0	NA	0	0	0	NA	0	0	1	0	0	0	1	0	1	0	NA	1	0	0	0	NA	0	0	NA
DLBCL-LS3085	NA	0	0	0	0	0	0	0	0	NA	0	0	0	0	0	NA	0	0	NA	0	NA	0	0	0	0	NA	0	0	0	NA	0	0	0	0	0	0	0	0	0	0	NA	0	0	0	0	NA	0	0	NA
DLBCL-LS3200	NA	0	1	0	0	0	0	0	0	NA	0	0	0	0	0	NA	0	0	NA	0	NA	0	1	0	0	NA	0	0	0	NA	0	0	0	0	0	0	0	0	0	0	NA	0	0	0	0	NA	0	0	NA
DLBCL-LS3204	NA	0	0	0	0	1	0	0	0	NA	0	0	0	0	0	NA	0	0	NA	0	NA	0	0	0	0	NA	0	0	0	NA	0	0	0	0	0	0	0	0	0	0	NA	0	0	0	1	NA	0	0	NA
DLBCL-LS3245	NA	0	1	0	0	0	0	0	0	NA	0	0	0	0	0	NA	0	1	NA	0	NA	0	0	0	0	NA	0	0	0	NA	0	0	1	0	1	0	0	1	0	0	NA	0	0	0	0	NA	0	1	NA
DLBCL-LS3271	NA	0	0	0	0	0	0	0	0	NA	0	0	0	0	0	NA	0	0	NA	0	NA	0	1	0	1	NA	0	0	0	NA	0	0	0	0	0	1	0	0	0	0	NA	0	1	0	0	NA	0	1	NA
DLBCL-LS3309	NA	0	0	0	0	0	0	0	1	NA	0	0	1	0	0	NA	1	0	NA	0	NA	0	0	0	0	NA	0	0	0	NA	0	1	1	0	1	0	0	0	0	0	NA	0	0	0	0	NA	0	0	NA
DLBCL-LS3387	NA	0	0	0	0	1	0	0	0	NA	1	0	0	0	0	NA	0	1	NA	0	NA	0	1	0	0	NA	0	0	0	NA	0	1	0	0	1	1	1	1	1	0	NA	0	0	1	1	NA	0	0	NA
DLBCL-LS3615	NA	0	0	0	0	0	0	0	0	NA	0	0	0	0	1	NA	1	0	NA	0	NA	0	0	0	0	NA	0	0	0	NA	0	0	0	0	0	0	0	0	0	0	NA	0	0	0	0	NA	0	0	NA
DLBCL-LS3749	NA	0	0	0	0	0	0	0	0	NA	0	0	0	0	0	NA	0	0	NA	0	NA	0	0	0	0	NA	0	0	0	NA	0	0	0	0	0	1	0	0	0	0	NA	0	0	0	0	NA	0	0	NA
DLBCL-LS378	NA	1	0	0	0	0	0	1	0	NA	0	0	0	0	0	NA	0	1	NA	1	NA	1	0	0	0	NA	0	0	0	NA	0	0	0	0	0	0	0	1	0	0	NA	0	0	0	0	NA	0	0	NA
DLBCL-LS3808	NA	0	0	0	0	0	0	0	0	NA	0	0	0	0	0	NA	0	0	NA	0	NA	0	1	0	0	NA	0	0	0	NA	0	0	0	0	0	0	0	1	0	1	NA	0	0	0	1	NA	0	0	NA
DLBCL-LS3866	NA	0	0	0	0	0	0	0	0	NA	1	0	0	0	0	NA	0	0	NA	0	NA	0	0	0	1	NA	0	0	0	NA	0	0	0	0	0	0	1	0	0	0	NA	0	0	1	0	NA	0	0	NA
DLBCL-LS4054	NA	0	0	0	0	0	0	0	0	NA	0	0	0	0	0	NA	0	0	NA	0	NA	0	0	0	0	NA	0	0	0	NA	0	0	0	0	0	0	0	0	0	0	NA	0	0	0	0	NA	0	0	NA
DLBCL-LS4085	NA	0	0	0	0	0	0	0	1	NA	1	0	0	0	0	NA	0	0	NA	0	NA	0	1	0	0	NA	0	0	0	NA	0	0	0	1	0	0	0	1	0	0	NA	0	0	0	0	NA	0	0	NA
DLBCL-LS4222	NA	0	0	0	0	0	0	0	0	NA	0	0	0	0	0	NA	0	0	NA	0	NA	0	0	0	0	NA	0	0	0	NA	0	0	0	0	0	0	0	0	0	0	NA	0	0	0	0	NA	0	0	NA
DLBCL-LS4323	NA	0	0	0	0	0	0	0	0	NA	0	0	0	0	0	NA	0	0	NA	0	NA	0	0	0	0	NA	0	0	0	NA	1	0	1	0	0	0	0	0	0	0	NA	0	0	0	0	NA	0	0	NA
DLBCL-LS4394	NA	1	0	0	0	0	0	0	1	NA	0	1	0	0	0	NA	0	1	NA	0	NA	0	0	0	0	NA	0	0	0	NA	1	0	1	0	0	0	0	0	0	0	NA	0	0	0	0	NA	0	0	NA
DLBCL-LS4592	NA	0	0	0	0	0	0	0	1	NA	0	0	0	0	0	NA	0	1	NA	0	NA	0	1	0	1	NA	0	0	0	NA	0	0	0	1	1	0	0	0	0	0	NA	0	0	0	1	NA	0	0	NA
DLBCL-LS4593	NA	0	1	0	0	0	0	0	1	NA	0	0	0	0	0	NA	0	0	NA	0	NA	0	0	0	0	NA	0	0	0	NA	0	0	0	0	0	1	0	0	0	0	NA	0	0	0	0	NA	0	0	NA
DLBCL-LS4618	NA	0	0	0	0	0	0	0	1	NA	0	0	0	0	0	NA	1	0	NA	0	NA	0	0	0	1	NA	0	0	0	NA	0	0	1	0	1	0	0	0	0	0	NA	0	0	0	0	NA	0	0	NA
DLBCL-LS4619	NA	0	1	0	0	0	0	0	0	NA	0	0	0	0	0	NA	0	0	NA	0	NA	0	0	1	0	NA	0	0	0	NA	0	0	0	0	1	0	0	0	0	0	NA	0	0	0	1	NA	0	0	NA
DLBCL-LS843	NA	0	0	0	0	0	0	0	1	NA	0	0	1	0	1	NA	0	1	NA	0	NA	0	0	0	0	NA	0	0	1	NA	0	0	0	1	1	0	0	0	0	0	NA	0	0	0	0	NA	1	0	NA
DLBCL-LS951	NA	0	0	0	0	0	0	0	0	NA	1	0	0	1	0	NA	0	0	NA	0	NA	0	1	0	0	NA	0	0	0	NA	0	0	0	0	0	0	0	0	0	1	NA	0	0	0	0	NA	1	0	NA
DLBCL-MC_F064AB	NA	0	0	0	1	0	0	0	0	NA	1	0	0	0	0	NA	0	1	NA	0	NA	0	0	1	1	NA	0	0	0	NA	0	0	0	0	1	0	0	0	0	0	NA	0	0	0	0	NA	0	0	NA
DLBCL-MC_F089_MLB	NA	0	0	0	0	0	0	0	0	NA	0	0	0	0	0	NA	0	0	NA	0	NA	0	1	0	0	NA	0	0	0	NA	0	0	0	0	0	0	0	0	0	0	NA	0	0	0	0	NA	0	0	NA
DLBCL-MC_F139_LJF	NA	0	0	0	0	0	0	0	1	NA	1	0	0	1	0	NA	0	0	NA	0	NA	0	1	0	1	NA	0	0	0	NA	0	0	0	0	0	0	1	0	1	1	NA	0	0	0	1	NA	1	1	NA
DLBCL-MC_F210_GWC	NA	0	0	0	0	0	0	0	0	NA	0	0	0	0	0	NA	0	0	NA	0	NA	0	0	0	1	NA	0	0	0	NA	0	0	0	0	0	1	0	0	0	0	NA	0	0	0	0	NA	0	0	NA
DLBCL-MC_F231_CAO	NA	0	0	0	0	0	0	0	0	NA	0	0	0	0	0	NA	0	0	NA	0	NA	0	0	0	0	NA	0	0	0	NA	0	0	0	0	0	0	0	0	0	0	NA	0	0	0	0	NA	0	0	NA
DLBCL-MC_F262_WLC	NA	0	0	0	0	0	0	0	0	NA	0	0	0	0	0	NA	0	0	NA	0	NA	1	0	0	0	NA	0	0	0	NA	0	0	0	0	0	1	0	0	1	1	NA	0	0	1	0	NA	0	0	NA
DLBCL-MC_F339_JPS2	NA	1	0	0	0	0	0	0	0	NA	0	0	0	0	0	NA	0	0	NA	0	NA	0	1	0	0	NA	0	0	0	NA	0	0	0	0	0	0	0	1	0	0	NA	1	1	0	0	NA	0	0	NA
DLBCL-MC_F344_CJS	NA	0	0	0	0	0	0	0	0	NA	0	0	1	0	1	NA	0	1	NA	1	NA	0	0	0	1	NA	0	0	0	NA	0	1	0	0	1	0	0	0	0	0	NA	1	0	0	0	NA	0	0	NA
DLBCL-MC_F349_BJJ	NA	0	0	0	0	0	0	0	1	NA	0	0	1	0	0	NA	0	0	NA	0	NA	0	0	0	0	NA	0	0	0	NA	0	0	0	0	1	0	0	0	0	0	NA	0	0	0	0	NA	0	0	NA
DLBCL-MC_F358_WDS	NA	0	0	0	0	0	0	0	0	NA	1	0	1	0	1	NA	1	1	NA	0	NA	0	1	0	0	NA	0	0	0	NA	0	0	0	0	1	0	1	0	0	0	NA	0	0	0	0	NA	0	0	NA
DLBCL-MC_F496DMP	NA	0	0	0	0	0	0	0	0	NA	0	1	0	0	0	NA	0	1	NA	0	NA	0	0	0	0	NA	0	0	0	NA	0	0	0	0	0	1	0	0	0	0	NA	0	0	0	0	NA	0	0	NA
DLBCL-MC_F500_ECU	NA	0	0	0	0	0	0	1	0	NA	0	0	0	0	0	NA	0	0	NA	0	NA	0	0	1	0	NA	0	0	0	NA	0	0	0	0	0	0	0	0	0	0	NA	0	0	0	0	NA	0	0	NA
DLBCL-MC_F519_ALT	NA	0	0	0	0	0	0	0	0	NA	0	0	0	0	0	NA	0	0	NA	0	NA	0	1	1	0	NA	0	0	0	NA	0	0	0	0	0	0	0	0	0	0	NA	1	0	1	0	NA	0	0	NA
DLBCL-MC_F606_DMJ	NA	0	0	0	0	0	0	0	1	NA	0	0	0	0	0	NA	0	0	NA	0	NA	0	0	0	0	NA	0	1	0	NA	0	0	0	0	1	0	0	0	0	0	NA	0	0	0	0	NA	0	0	NA
DLBCL-MC_F648_JKW	NA	0	0	0	0	0	0	0	0	NA	0	0	0	1	0	NA	0	0	NA	0	NA	0	0	0	0	NA	0	0	0	NA	0	0	1	0	0	0	0	1	0	0	NA	0	0	0	1	NA	0	0	NA
DLBCL-MC_F739_AMA3	NA	0	0	0	0	0	0	0	1	NA	0	0	0	0	0	NA	0	1	NA	0	NA	0	0	0	1	NA	0	1	0	NA	0	1	1	0	1	1	1	0	0	0	NA	0	0	0	0	NA	0	0	NA
DLBCL-MC_F815_BAT	NA	0	0	0	0	0	0	0	1	NA	0	0	0	0	0	NA	1	0	NA	1	NA	0	0	0	0	NA	1	0	1	NA	0	0	0	0	1	0	0	0	1	0	NA	0	0	0	0	NA	0	1	NA
DLBCL-MC_F886_EJH	NA	0	0	0	0	0	0	0	0	NA	0	0	0	0	0	NA	0	0	NA	0	NA	0	0	0	0	NA	0	0	0	NA	0	0	0	0	0	0	0	0	0	0	NA	0	0	0	0	NA	0	0	NA
DLBCL-MC_F925_DLR	NA	0	0	0	0	0	0	0	0	NA	0	0	0	0	0	NA	0	0	NA	0	NA	0	0	0	0	NA	0	0	0	NA	0	0	0	0	0	0	0	0	0	0	NA	0	0	0	0	NA	0	0	NA
DLBCL-MC_F959_ERM	NA	0	0	0	0	0	0	0	0	NA	0	0	0	0	0	NA	0	1	NA	1	NA	0	0	0	0	NA	0	0	0	NA	0	0	1	0	0	0	1	0	0	0	NA	0	0	0	0	NA	0	0	NA
DLBCL-MC_F990_MNA	NA	0	1	1	0	0	1	1	0	NA	0	0	0	0	0	NA	0	0	NA	1	NA	0	1	0	0	NA	0	0	0	NA	0	0	0	0	0	0	0	0	0	0	NA	0	1	1	0	NA	0	0	NA
DLBCL-RICOVER_1013	NA	0	1	0	0	0	0	0	1	NA	0	0	0	0	0	NA	0	1	NA	0	NA	0	0	0	0	NA	0	0	0	NA	0	0	0	0	1	0	0	0	0	0	NA	0	0	0	0	NA	0	0	NA
DLBCL-RICOVER_1018	NA	0	0	0	0	0	0	0	0	NA	1	0	0	0	0	NA	0	0	NA	0	NA	0	1	0	1	NA	0	0	0	NA	0	0	0	1	0	0	1	0	0	0	NA	0	0	0	0	NA	1	1	NA
DLBCL-RICOVER_102	NA	0	0	0	0	0	0	0	0	NA	0	0	0	0	0	NA	0	0	NA	0	NA	0	0	0	0	NA	0	0	0	NA	0	0	0	1	0	0	0	0	0	0	NA	0	0	0	0	NA	0	1	NA
DLBCL-RICOVER_1032	NA	0	1	0	0	0	0	0	0	NA	0	0	0	0	0	NA	0	0	NA	1	NA	0	1	0	0	NA	0	0	1	NA	0	0	1	0	0	0	0	0	0	0	NA	0	1	0	1	NA	0	0	NA
DLBCL-RICOVER_1045	NA	1	0	0	0	0	0	0	0	NA	0	0	0	0	0	NA	0	0	NA	1	NA	0	0	0	0	NA	1	0	0	NA	0	0	0	0	0	0	1	0	0	0	NA	0	0	0	0	NA	0	0	NA
DLBCL-RICOVER_1046	NA	0	1	0	0	0	0	0	1	NA	0	0	0	0	0	NA	0	1	NA	0	NA	0	0	0	0	NA	0	1	0	NA	0	0	1	0	0	0	0	0	0	0	NA	0	0	0	0	NA	0	0	NA
DLBCL-RICOVER_105	NA	0	0	0	0	0	0	0	0	NA	0	0	0	0	0	NA	0	0	NA	0	NA	0	0	0	0	NA	0	0	0	NA	0	0	0	0	0	0	0	0	0	0	NA	0	0	1	0	NA	0	0	NA
DLBCL-RICOVER_1060	NA	1	0	0	0	0	0	0	0	NA	0	0	0	0	0	NA	0	0	NA	0	NA	0	0	0	0	NA	0	0	0	NA	0	0	0	0	0	0	0	0	0	0	NA	0	0	0	0	NA	0	0	NA
DLBCL-RICOVER_1061	NA	1	1	0	0	0	0	0	0	NA	0	0	0	0	0	NA	0	1	NA	0	NA	0	0	1	1	NA	0	0	0	NA	0	1	0	0	0	1	0	0	1	1	NA	1	0	0	0	NA	0	0	NA
DLBCL-RICOVER_107	NA	0	0	0	0	0	0	0	0	NA	0	0	0	0	0	NA	0	1	NA	0	NA	0	0	0	0	NA	0	0	0	NA	0	0	0	0	0	0	0	0	0	0	NA	0	0	0	0	NA	0	0	NA
DLBCL-RICOVER_1072	NA	0	1	0	0	0	0	0	0	NA	0	0	0	0	0	NA	1	0	NA	1	NA	0	0	0	0	NA	0	0	0	NA	0	0	0	0	0	1	0	0	1	0	NA	0	0	0	0	NA	1	0	NA
DLBCL-RICOVER_1081	NA	0	1	1	0	1	0	0	1	NA	0	0	0	0	0	NA	0	1	NA	0	NA	0	0	0	0	NA	1	0	0	NA	0	0	0	1	0	0	0	0	0	0	NA	0	0	0	0	NA	0	0	NA
DLBCL-RICOVER_1106	NA	0	0	0	1	0	1	0	0	NA	0	0	0	0	0	NA	1	0	NA	1	NA	0	1	0	0	NA	0	0	1	NA	0	0	0	0	0	1	0	0	0	0	NA	0	0	0	0	NA	0	0	NA
DLBCL-RICOVER_111	NA	0	0	0	0	0	1	0	0	NA	0	0	0	0	1	NA	0	1	NA	0	NA	0	0	0	0	NA	0	0	0	NA	0	0	0	0	0	0	0	0	0	0	NA	1	0	1	0	NA	0	0	NA
DLBCL-RICOVER_1144	NA	0	0	0	0	0	0	0	0	NA	1	0	0	1	0	NA	0	0	NA	1	NA	0	0	1	0	NA	0	0	0	NA	1	0	0	0	0	0	0	0	0	0	NA	0	0	0	1	NA	0	0	NA
DLBCL-RICOVER_1150	NA	0	1	0	0	1	0	0	0	NA	0	0	0	0	0	NA	0	0	NA	0	NA	0	0	1	0	NA	0	0	0	NA	0	0	0	0	0	0	0	0	0	0	NA	0	0	0	0	NA	1	0	NA
DLBCL-RICOVER_1165	NA	0	0	0	0	0	0	0	1	NA	0	0	0	0	0	NA	0	0	NA	1	NA	0	0	0	0	NA	0	0	0	NA	0	0	1	0	0	0	0	0	0	0	NA	0	0	0	0	NA	0	0	NA
DLBCL-RICOVER_1169	NA	0	0	0	0	0	0	0	0	NA	0	0	0	0	0	NA	0	0	NA	0	NA	0	0	0	0	NA	0	0	0	NA	0	0	0	0	0	0	0	0	0	0	NA	0	0	0	0	NA	0	0	NA
DLBCL-RICOVER_1190	NA	0	0	0	0	0	0	0	1	NA	0	0	0	0	0	NA	0	0	NA	0	NA	0	0	0	0	NA	0	0	0	NA	0	0	0	0	0	0	0	0	0	0	NA	0	0	0	0	NA	0	0	NA
DLBCL-RICOVER_1192	NA	0	1	1	0	0	1	0	0	NA	0	0	0	0	0	NA	0	1	NA	1	NA	0	1	0	0	NA	0	0	0	NA	0	0	0	0	0	0	0	0	0	0	NA	0	0	0	0	NA	0	0	NA
DLBCL-RICOVER_1199	NA	0	1	0	0	0	0	0	0	NA	0	0	0	0	0	NA	1	0	NA	0	NA	0	0	0	0	NA	1	0	0	NA	0	0	0	0	1	0	1	0	1	0	NA	0	0	0	0	NA	0	0	NA
DLBCL-RICOVER_120	NA	1	1	0	0	0	1	0	0	NA	0	0	0	0	0	NA	0	1	NA	0	NA	0	1	0	0	NA	0	0	0	NA	1	0	0	0	0	0	0	0	0	0	NA	1	0	0	0	NA	0	0	NA
DLBCL-RICOVER_1204	NA	0	1	0	0	0	1	0	0	NA	0	0	0	0	0	NA	1	1	NA	0	NA	0	1	0	0	NA	0	0	0	NA	0	0	0	0	0	1	1	0	0	0	NA	1	1	0	0	NA	0	0	NA
DLBCL-RICOVER_1210	NA	0	0	0	0	0	0	0	1	NA	0	0	1	0	0	NA	0	0	NA	0	NA	0	1	0	1	NA	0	1	0	NA	0	0	1	0	0	0	1	0	0	0	NA	0	0	0	0	NA	0	0	NA
DLBCL-RICOVER_1219	NA	0	0	0	0	0	0	0	0	NA	0	0	0	0	0	NA	0	0	NA	1	NA	0	1	0	0	NA	0	0	1	NA	0	0	0	0	0	0	0	0	0	0	NA	0	0	0	0	NA	1	0	NA
DLBCL-RICOVER_1235	NA	0	0	0	0	0	0	0	1	NA	0	0	0	0	0	NA	0	1	NA	0	NA	0	1	0	0	NA	0	0	0	NA	0	0	1	1	1	0	0	0	0	0	NA	1	0	1	0	NA	0	0	NA
DLBCL-RICOVER_1237	NA	0	1	0	0	0	0	0	0	NA	1	0	0	0	0	NA	0	0	NA	1	NA	0	0	0	0	NA	0	0	0	NA	0	0	0	0	0	0	0	0	0	0	NA	0	0	0	0	NA	0	0	NA
DLBCL-RICOVER_1247	NA	0	0	0	0	0	1	0	0	NA	0	0	0	0	0	NA	0	0	NA	0	NA	0	0	0	0	NA	1	0	0	NA	0	0	0	0	0	1	1	0	0	0	NA	0	0	0	0	NA	1	0	NA
DLBCL-RICOVER_1248	NA	0	0	0	0	0	0	0	0	NA	0	0	0	0	0	NA	0	0	NA	1	NA	0	1	0	0	NA	0	0	0	NA	0	0	0	0	0	0	0	0	0	0	NA	0	1	1	0	NA	1	0	NA
DLBCL-RICOVER_1257	NA	0	1	0	0	0	0	0	0	NA	0	0	0	0	0	NA	0	0	NA	0	NA	0	0	1	0	NA	0	0	0	NA	0	0	0	0	0	1	0	0	0	0	NA	0	0	0	0	NA	0	0	NA
DLBCL-RICOVER_126	NA	0	0	0	0	0	0	0	0	NA	0	1	0	0	0	NA	0	1	NA	0	NA	0	0	0	0	NA	0	0	0	NA	0	1	1	0	1	0	0	0	0	0	NA	0	0	0	0	NA	0	0	NA
DLBCL-RICOVER_1263	NA	0	0	0	0	0	0	0	1	NA	1	0	0	0	0	NA	0	0	NA	0	NA	0	0	0	1	NA	0	0	0	NA	0	1	0	0	1	0	0	0	0	0	NA	0	0	0	1	NA	0	0	NA
DLBCL-RICOVER_1269	NA	0	0	0	0	0	0	0	0	NA	0	0	0	0	0	NA	0	1	NA	0	NA	0	0	0	0	NA	0	0	0	NA	0	1	0	0	1	0	0	0	0	0	NA	0	0	0	0	NA	0	0	NA
DLBCL-RICOVER_1278	NA	0	1	0	0	0	0	0	0	NA	0	0	0	0	0	NA	0	0	NA	1	NA	0	1	0	0	NA	0	1	0	NA	0	0	1	1	1	0	1	0	0	0	NA	0	1	0	0	NA	0	0	NA
DLBCL-RICOVER_1287	NA	0	0	0	0	0	0	0	0	NA	0	0	0	0	0	NA	0	0	NA	0	NA	0	0	0	0	NA	0	0	0	NA	0	0	0	0	0	0	0	0	0	0	NA	1	0	0	0	NA	0	0	NA
DLBCL-RICOVER_134	NA	0	1	0	0	0	0	0	1	NA	0	0	0	0	0	NA	0	0	NA	1	NA	0	1	0	0	NA	0	0	0	NA	0	0	0	0	0	0	0	0	0	0	NA	0	1	0	0	NA	1	0	NA
DLBCL-RICOVER_147	NA	0	0	0	0	0	0	0	0	NA	0	0	0	0	0	NA	0	0	NA	0	NA	0	0	0	0	NA	0	0	0	NA	0	0	0	0	0	0	0	0	0	0	NA	0	0	0	0	NA	0	0	NA
DLBCL-RICOVER_148	NA	0	0	0	0	0	0	0	0	NA	0	0	0	0	0	NA	0	0	NA	0	NA	0	0	0	1	NA	0	0	0	NA	0	0	0	0	0	0	0	0	1	0	NA	0	0	0	0	NA	1	0	NA
DLBCL-RICOVER_150	NA	0	0	0	0	0	1	0	0	NA	0	1	0	0	0	NA	0	0	NA	1	NA	0	1	0	0	NA	0	0	0	NA	0	0	0	1	0	0	0	0	0	0	NA	0	0	0	0	NA	0	0	NA
DLBCL-RICOVER_151	NA	0	1	0	0	0	0	0	0	NA	0	0	0	0	1	NA	0	0	NA	0	NA	0	1	0	0	NA	0	0	0	NA	0	0	1	1	0	1	1	0	1	0	NA	0	0	0	0	NA	0	0	NA
DLBCL-RICOVER_173	NA	0	1	0	0	0	0	0	0	NA	0	0	0	0	0	NA	0	0	NA	1	NA	0	0	1	0	NA	0	0	0	NA	0	0	0	0	0	0	1	0	0	0	NA	0	1	0	0	NA	0	0	NA
DLBCL-RICOVER_174	NA	0	0	0	0	0	0	0	0	NA	0	0	0	1	0	NA	0	0	NA	0	NA	1	0	0	0	NA	0	0	0	NA	0	0	1	0	0	0	0	0	0	0	NA	0	0	0	0	NA	0	0	NA
DLBCL-RICOVER_181	NA	0	1	1	0	0	1	0	0	NA	1	0	0	0	0	NA	0	1	NA	0	NA	1	1	0	1	NA	0	0	0	NA	0	0	0	0	0	0	0	0	1	1	NA	1	0	0	0	NA	0	0	NA
DLBCL-RICOVER_197	NA	0	0	0	0	0	0	0	0	NA	0	0	0	0	0	NA	1	0	NA	0	NA	0	0	0	0	NA	0	0	0	NA	0	0	0	0	0	0	0	0	0	0	NA	0	0	0	0	NA	0	0	NA
DLBCL-RICOVER_208	NA	0	0	0	0	0	0	0	0	NA	0	1	0	0	0	NA	0	0	NA	0	NA	0	0	0	0	NA	0	0	0	NA	0	0	1	0	1	0	0	1	0	0	NA	0	0	0	0	NA	0	0	NA
DLBCL-RICOVER_215	NA	0	0	0	0	0	0	0	0	NA	1	0	0	0	0	NA	0	0	NA	0	NA	0	0	0	0	NA	0	0	0	NA	0	0	0	0	0	0	0	0	0	0	NA	0	0	0	0	NA	0	0	NA
DLBCL-RICOVER_216	NA	0	0	0	0	0	0	0	0	NA	0	0	0	0	0	NA	0	0	NA	0	NA	0	0	0	0	NA	0	0	0	NA	0	0	0	0	0	0	0	1	0	0	NA	0	0	0	0	NA	0	0	NA
DLBCL-RICOVER_221	NA	0	0	0	0	0	0	0	1	NA	0	0	0	0	0	NA	0	0	NA	0	NA	0	1	1	0	NA	0	0	0	NA	0	0	0	0	0	1	0	0	0	0	NA	0	0	0	0	NA	0	0	NA
DLBCL-RICOVER_224	NA	0	0	0	0	0	1	0	0	NA	0	0	0	0	0	NA	0	0	NA	0	NA	0	1	1	0	NA	0	0	0	NA	0	0	0	0	0	0	0	0	0	0	NA	0	0	0	0	NA	0	0	NA
DLBCL-RICOVER_253	NA	0	0	0	0	0	0	0	0	NA	0	0	0	0	0	NA	0	1	NA	0	NA	0	0	0	0	NA	0	0	0	NA	0	0	1	0	0	0	0	0	0	0	NA	0	0	0	0	NA	0	0	NA
DLBCL-RICOVER_258	NA	0	0	0	0	0	0	0	0	NA	0	0	0	0	0	NA	1	0	NA	1	NA	0	0	0	0	NA	0	0	1	NA	1	0	0	0	0	0	0	0	0	0	NA	0	0	0	0	NA	0	0	NA
DLBCL-RICOVER_266	NA	0	0	0	0	0	0	0	0	NA	0	0	0	0	0	NA	0	0	NA	0	NA	0	0	0	0	NA	0	0	0	NA	0	0	0	0	0	0	0	0	0	0	NA	1	0	0	0	NA	0	0	NA
DLBCL-RICOVER_267	NA	0	1	0	1	0	1	0	1	NA	0	0	0	0	0	NA	1	1	NA	0	NA	0	1	0	0	NA	0	0	0	NA	0	0	0	0	1	0	0	1	0	0	NA	1	0	0	0	NA	0	0	NA
DLBCL-RICOVER_269	NA	0	0	0	0	0	0	0	1	NA	0	0	0	0	0	NA	0	0	NA	0	NA	0	1	0	1	NA	0	0	0	NA	0	0	0	0	1	0	0	0	0	0	NA	0	0	0	0	NA	0	0	NA
DLBCL-RICOVER_274	NA	0	1	0	0	0	0	0	0	NA	0	0	0	0	0	NA	0	0	NA	1	NA	0	1	0	0	NA	0	0	0	NA	0	0	1	0	0	1	1	0	0	0	NA	0	0	0	1	NA	0	0	NA
DLBCL-RICOVER_288	NA	0	1	0	0	0	0	0	0	NA	0	0	0	0	0	NA	0	0	NA	0	NA	0	0	0	0	NA	0	0	0	NA	0	0	1	0	0	0	1	0	1	0	NA	0	0	0	0	NA	0	0	NA
DLBCL-RICOVER_290	NA	0	0	0	0	1	0	0	1	NA	0	0	0	1	0	NA	0	0	NA	1	NA	0	0	0	0	NA	0	0	0	NA	1	0	0	0	0	0	0	0	1	0	NA	0	0	1	0	NA	0	0	NA
DLBCL-RICOVER_299	NA	0	1	0	0	0	1	0	1	NA	0	1	0	0	0	NA	0	1	NA	0	NA	0	1	0	0	NA	0	0	0	NA	0	1	0	0	1	0	0	0	0	0	NA	0	0	0	0	NA	0	0	NA
DLBCL-RICOVER_314	NA	0	0	0	0	0	0	0	0	NA	0	0	0	0	1	NA	0	0	NA	0	NA	0	1	0	0	NA	0	0	0	NA	0	0	1	0	0	0	0	0	0	0	NA	0	0	0	1	NA	1	0	NA
DLBCL-RICOVER_320	NA	0	0	0	0	0	0	0	0	NA	0	0	0	0	0	NA	0	0	NA	0	NA	0	0	0	0	NA	0	0	0	NA	0	1	0	0	0	0	0	0	0	0	NA	0	0	0	0	NA	0	0	NA
DLBCL-RICOVER_325	NA	0	0	0	0	0	0	0	0	NA	0	0	0	0	0	NA	0	0	NA	0	NA	0	0	0	0	NA	0	0	0	NA	0	0	1	0	0	0	0	0	0	0	NA	0	0	0	0	NA	0	0	NA
DLBCL-RICOVER_335	NA	0	0	0	0	0	0	0	0	NA	0	0	0	0	0	NA	0	0	NA	0	NA	0	1	0	1	NA	0	0	0	NA	0	0	1	0	0	0	1	0	1	0	NA	0	0	0	0	NA	0	0	NA
DLBCL-RICOVER_336	NA	0	0	0	0	0	0	0	0	NA	1	0	0	1	0	NA	0	0	NA	0	NA	0	1	0	1	NA	1	0	0	NA	0	0	0	1	0	0	0	0	0	1	NA	0	0	0	0	NA	0	0	NA
DLBCL-RICOVER_338	NA	0	0	0	0	0	0	0	0	NA	0	0	0	1	0	NA	0	0	NA	0	NA	0	0	0	1	NA	0	0	0	NA	0	0	0	0	0	0	0	0	0	1	NA	0	0	0	0	NA	0	0	NA
DLBCL-RICOVER_342	NA	0	0	0	0	0	0	0	0	NA	0	0	0	0	1	NA	0	0	NA	0	NA	0	0	0	0	NA	0	0	0	NA	0	0	0	0	0	0	0	0	0	1	NA	0	0	0	0	NA	0	0	NA
DLBCL-RICOVER_361	NA	0	0	0	0	0	0	0	0	NA	0	0	0	0	0	NA	0	0	NA	0	NA	0	0	0	1	NA	0	0	0	NA	0	0	0	1	0	0	0	0	0	0	NA	1	0	0	0	NA	1	0	NA
DLBCL-RICOVER_384	NA	0	0	0	0	0	0	0	1	NA	0	0	0	0	1	NA	0	1	NA	0	NA	0	0	0	0	NA	0	0	0	NA	0	1	0	0	1	0	0	0	1	0	NA	0	0	0	0	NA	0	0	NA
DLBCL-RICOVER_401	NA	0	0	0	0	0	0	0	0	NA	0	1	0	0	0	NA	0	1	NA	0	NA	0	0	0	0	NA	0	0	0	NA	1	1	1	0	1	0	0	0	0	0	NA	0	0	0	0	NA	0	0	NA
DLBCL-RICOVER_408	NA	0	0	0	0	0	0	0	0	NA	0	0	0	0	0	NA	0	0	NA	0	NA	0	0	0	0	NA	0	0	0	NA	0	1	0	0	0	0	0	0	1	0	NA	0	0	0	0	NA	0	0	NA
DLBCL-RICOVER_417	NA	0	1	0	0	0	1	0	0	NA	1	0	0	0	0	NA	0	0	NA	1	NA	0	1	1	0	NA	0	0	0	NA	0	0	0	0	0	0	0	0	0	0	NA	0	0	0	0	NA	0	0	NA
DLBCL-RICOVER_431	NA	0	0	0	0	0	1	0	0	NA	0	1	0	0	0	NA	0	0	NA	1	NA	0	1	0	0	NA	0	0	0	NA	0	0	0	0	0	0	0	0	0	0	NA	1	0	0	0	NA	1	0	NA
DLBCL-RICOVER_440	NA	0	0	0	0	0	0	0	0	NA	0	0	0	0	1	NA	0	1	NA	0	NA	0	0	0	0	NA	0	0	0	NA	0	0	1	0	1	0	0	1	0	0	NA	0	0	0	1	NA	0	0	NA
DLBCL-RICOVER_449	NA	0	1	0	0	0	1	0	0	NA	0	0	0	0	0	NA	0	1	NA	1	NA	0	1	0	0	NA	0	0	1	NA	0	0	0	0	0	0	0	0	0	0	NA	1	0	0	0	NA	0	0	NA
DLBCL-RICOVER_451	NA	0	0	1	0	1	0	0	0	NA	0	0	0	1	0	NA	0	0	NA	0	NA	1	0	0	0	NA	0	0	0	NA	1	0	0	0	0	0	0	1	1	1	NA	0	0	0	0	NA	0	0	NA
DLBCL-RICOVER_463	NA	0	0	0	0	0	0	0	1	NA	0	0	0	0	0	NA	0	0	NA	0	NA	0	0	0	0	NA	0	0	0	NA	0	1	0	0	0	0	0	0	0	0	NA	0	0	0	0	NA	0	1	NA
DLBCL-RICOVER_467	NA	0	0	0	0	0	0	0	0	NA	0	0	0	0	0	NA	0	1	NA	0	NA	0	0	1	0	NA	0	0	1	NA	0	0	1	0	0	0	0	0	0	0	NA	0	1	0	0	NA	0	0	NA
DLBCL-RICOVER_469	NA	1	0	0	0	0	0	0	0	NA	0	0	1	0	0	NA	1	1	NA	0	NA	0	0	0	0	NA	0	0	0	NA	1	1	0	0	1	0	0	0	1	0	NA	0	0	0	0	NA	0	0	NA
DLBCL-RICOVER_473	NA	0	0	0	0	0	0	0	0	NA	0	0	0	0	0	NA	0	1	NA	0	NA	1	0	1	0	NA	0	0	0	NA	1	0	0	0	0	0	1	0	0	0	NA	0	0	0	0	NA	0	0	NA
DLBCL-RICOVER_478	NA	0	0	0	0	0	0	0	0	NA	0	0	0	0	0	NA	0	0	NA	1	NA	0	0	0	0	NA	0	0	0	NA	0	0	0	0	0	0	0	0	0	0	NA	0	0	0	0	NA	0	0	NA
DLBCL-RICOVER_496	NA	0	0	0	0	0	0	0	0	NA	0	0	0	0	0	NA	0	0	NA	0	NA	0	0	0	0	NA	0	0	0	NA	0	0	0	0	0	0	0	0	0	0	NA	0	0	0	0	NA	0	0	NA
DLBCL-RICOVER_506	NA	0	0	1	0	0	1	0	0	NA	0	1	0	0	0	NA	0	0	NA	0	NA	0	1	0	0	NA	0	0	0	NA	0	0	0	0	0	0	0	0	0	0	NA	1	0	0	0	NA	0	0	NA
DLBCL-RICOVER_522	NA	0	1	0	0	0	0	0	1	NA	0	0	0	1	0	NA	0	0	NA	0	NA	0	0	0	1	NA	0	0	0	NA	0	0	0	0	1	0	1	0	0	0	NA	0	0	0	0	NA	0	1	NA
DLBCL-RICOVER_533	NA	0	0	0	0	0	0	0	0	NA	0	0	0	0	0	NA	0	0	NA	0	NA	0	0	0	0	NA	0	0	0	NA	0	1	0	0	0	0	0	0	0	1	NA	0	0	0	0	NA	1	0	NA
DLBCL-RICOVER_543	NA	0	1	0	0	0	0	0	0	NA	0	0	0	0	0	NA	0	0	NA	0	NA	0	0	0	0	NA	0	0	0	NA	0	0	0	0	0	0	0	0	0	0	NA	1	0	0	0	NA	0	0	NA
DLBCL-RICOVER_554	NA	0	0	0	0	0	0	0	0	NA	1	0	1	0	0	NA	0	0	NA	0	NA	0	1	0	1	NA	0	0	0	NA	0	0	0	0	0	1	0	0	0	1	NA	0	0	0	1	NA	1	0	NA
DLBCL-RICOVER_575	NA	0	1	0	0	1	0	0	0	NA	0	0	0	1	0	NA	0	0	NA	0	NA	0	0	0	0	NA	0	0	0	NA	1	0	0	0	0	0	0	0	0	0	NA	0	0	0	0	NA	0	0	NA
DLBCL-RICOVER_577	NA	0	0	0	0	0	0	0	1	NA	0	1	1	0	0	NA	0	1	NA	0	NA	0	1	0	0	NA	0	0	0	NA	0	1	0	0	0	1	0	0	0	0	NA	0	0	1	0	NA	0	0	NA
DLBCL-RICOVER_583	NA	0	0	0	0	0	0	0	0	NA	0	0	0	0	0	NA	0	0	NA	0	NA	0	0	0	0	NA	0	0	0	NA	0	0	0	0	0	0	0	0	0	0	NA	0	0	0	0	NA	0	0	NA
DLBCL-RICOVER_585	NA	0	1	1	0	0	1	0	0	NA	1	0	0	0	0	NA	0	0	NA	1	NA	0	1	0	0	NA	0	0	0	NA	0	0	0	0	0	0	0	0	1	0	NA	0	1	0	0	NA	1	0	NA
DLBCL-RICOVER_597	NA	0	0	0	0	0	1	0	0	NA	0	0	0	0	0	NA	0	0	NA	1	NA	0	1	0	0	NA	0	0	1	NA	0	0	0	0	0	1	0	0	0	0	NA	0	0	0	1	NA	0	0	NA
DLBCL-RICOVER_617	NA	1	0	0	0	0	0	0	0	NA	0	0	0	0	0	NA	0	0	NA	0	NA	0	1	0	0	NA	0	0	0	NA	1	1	0	1	0	1	0	0	0	1	NA	0	0	0	0	NA	0	0	NA
DLBCL-RICOVER_623	NA	0	0	0	0	0	0	0	0	NA	0	0	1	0	0	NA	0	0	NA	0	NA	0	0	0	0	NA	0	0	0	NA	0	0	0	1	0	0	0	0	0	0	NA	0	0	0	0	NA	0	0	NA
DLBCL-RICOVER_632	NA	0	0	0	0	0	0	0	0	NA	0	0	0	0	0	NA	0	0	NA	0	NA	0	0	0	0	NA	0	0	0	NA	0	0	0	0	0	0	0	0	0	0	NA	0	0	0	0	NA	0	0	NA
DLBCL-RICOVER_678	NA	0	0	0	0	0	0	0	0	NA	0	0	0	0	0	NA	0	0	NA	0	NA	0	0	0	0	NA	0	0	0	NA	0	0	1	0	0	0	0	0	0	0	NA	0	0	1	0	NA	0	0	NA
DLBCL-RICOVER_685	NA	0	1	0	0	0	1	0	0	NA	0	0	0	0	0	NA	0	0	NA	1	NA	0	1	0	0	NA	0	0	1	NA	0	0	0	1	0	0	0	0	0	0	NA	0	1	0	0	NA	0	0	NA
DLBCL-RICOVER_692	NA	0	0	1	0	1	1	0	0	NA	1	0	0	0	0	NA	0	0	NA	0	NA	0	0	0	1	NA	0	0	0	NA	1	1	0	1	0	1	0	0	1	0	NA	0	0	0	0	NA	0	1	NA
DLBCL-RICOVER_694	NA	1	0	0	0	0	0	0	0	NA	0	0	0	0	0	NA	0	0	NA	0	NA	0	0	0	0	NA	0	0	0	NA	0	0	0	0	0	0	1	0	0	0	NA	0	0	0	0	NA	0	0	NA
DLBCL-RICOVER_701	NA	0	0	0	0	0	0	0	0	NA	0	0	0	0	0	NA	0	0	NA	0	NA	0	0	0	1	NA	0	0	0	NA	0	0	0	0	0	0	0	0	1	0	NA	1	0	1	0	NA	0	0	NA
DLBCL-RICOVER_704	NA	1	0	0	0	0	0	0	0	NA	0	0	0	0	0	NA	0	0	NA	0	NA	0	0	1	0	NA	0	0	0	NA	0	0	0	0	0	0	0	0	0	0	NA	1	0	0	0	NA	0	0	NA
DLBCL-RICOVER_712	NA	0	1	0	0	0	0	0	0	NA	0	0	0	0	0	NA	0	0	NA	0	NA	0	0	1	0	NA	0	0	0	NA	0	0	0	0	0	0	0	0	0	0	NA	0	0	0	0	NA	0	0	NA
DLBCL-RICOVER_720	NA	0	0	0	0	0	1	0	0	NA	0	0	0	0	0	NA	0	0	NA	1	NA	0	1	0	0	NA	0	0	1	NA	0	0	0	0	0	0	0	1	0	0	NA	0	0	0	0	NA	0	0	NA
DLBCL-RICOVER_744	NA	0	0	0	0	0	0	0	0	NA	0	0	1	0	0	NA	1	1	NA	0	NA	0	0	0	0	NA	0	0	0	NA	1	1	0	0	1	0	0	0	0	0	NA	0	0	1	0	NA	0	0	NA
DLBCL-RICOVER_763	NA	0	1	0	0	0	1	0	0	NA	0	0	0	0	0	NA	0	0	NA	0	NA	0	0	0	0	NA	0	0	0	NA	0	0	0	0	0	0	0	0	0	0	NA	1	0	0	0	NA	0	0	NA
DLBCL-RICOVER_773	NA	0	0	0	0	0	0	0	1	NA	0	0	0	0	0	NA	0	1	NA	1	NA	0	0	0	0	NA	0	0	1	NA	0	0	0	0	0	0	0	0	0	0	NA	0	0	0	0	NA	0	0	NA
DLBCL-RICOVER_780	NA	0	0	0	0	0	0	0	0	NA	0	0	0	0	1	NA	0	1	NA	0	NA	0	0	0	0	NA	1	0	0	NA	0	0	1	0	1	1	0	0	0	0	NA	0	0	0	0	NA	0	0	NA
DLBCL-RICOVER_787	NA	0	0	0	0	0	0	0	0	NA	0	0	0	0	0	NA	0	0	NA	0	NA	0	0	0	0	NA	0	0	0	NA	0	1	0	0	0	0	0	0	0	1	NA	0	0	1	0	NA	0	0	NA
DLBCL-RICOVER_822	NA	0	0	0	0	0	0	0	1	NA	0	0	0	0	0	NA	0	0	NA	0	NA	0	1	0	0	NA	0	0	0	NA	0	0	1	0	0	0	1	0	0	0	NA	0	0	0	0	NA	0	0	NA
DLBCL-RICOVER_826	NA	1	0	0	1	0	1	0	0	NA	1	0	0	0	0	NA	0	0	NA	0	NA	1	1	0	0	NA	0	0	0	NA	0	0	0	0	0	1	0	0	0	0	NA	0	0	0	0	NA	0	0	NA
DLBCL-RICOVER_829	NA	1	1	0	0	0	0	0	0	NA	0	0	0	0	0	NA	0	0	NA	1	NA	0	0	1	0	NA	0	0	0	NA	0	0	1	0	0	0	0	0	0	0	NA	1	1	1	0	NA	0	0	NA
DLBCL-RICOVER_839	NA	0	0	0	0	0	0	0	0	NA	0	0	0	0	0	NA	0	0	NA	0	NA	0	0	0	0	NA	1	0	0	NA	0	0	1	0	0	0	0	0	0	0	NA	1	0	0	0	NA	0	0	NA
DLBCL-RICOVER_850	NA	0	1	0	0	0	1	0	0	NA	0	0	0	0	0	NA	0	0	NA	1	NA	0	1	0	0	NA	0	0	1	NA	0	0	0	1	0	0	0	0	0	0	NA	1	0	0	0	NA	0	0	NA
DLBCL-RICOVER_865	NA	1	0	0	0	0	0	0	0	NA	0	0	0	0	0	NA	0	0	NA	0	NA	1	1	0	1	NA	0	0	0	NA	0	0	0	0	0	0	0	0	0	0	NA	1	0	0	0	NA	0	0	NA
DLBCL-RICOVER_866	NA	0	0	0	0	0	0	1	1	NA	1	0	1	0	1	NA	0	1	NA	0	NA	0	0	0	1	NA	0	0	0	NA	0	1	0	0	1	1	0	0	0	0	NA	0	0	0	0	NA	1	0	NA
DLBCL-RICOVER_910	NA	0	0	0	0	0	0	0	0	NA	0	0	0	0	0	NA	0	0	NA	0	NA	0	0	0	0	NA	0	0	0	NA	0	0	0	0	0	0	0	0	0	0	NA	0	0	0	0	NA	0	0	NA
DLBCL-RICOVER_945	NA	1	0	0	0	0	0	0	0	NA	1	0	0	0	1	NA	0	0	NA	0	NA	0	0	1	0	NA	0	0	0	NA	0	0	0	0	0	0	0	0	0	0	NA	0	0	1	0	NA	0	0	NA
DLBCL-RICOVER_948	NA	0	0	0	0	0	0	0	0	NA	0	1	0	0	0	NA	0	0	NA	0	NA	0	0	0	0	NA	0	0	0	NA	0	0	1	0	0	0	0	0	0	0	NA	0	0	0	0	NA	0	0	NA
DLBCL-RICOVER_950	NA	0	0	0	0	0	0	0	0	NA	0	0	0	0	0	NA	1	0	NA	0	NA	0	0	0	0	NA	1	0	0	NA	0	1	0	0	0	1	0	0	0	0	NA	0	0	0	0	NA	0	0	NA
DLBCL-RICOVER_956	NA	0	0	0	0	0	0	0	0	NA	0	0	0	0	0	NA	0	0	NA	0	NA	0	1	0	0	NA	0	0	0	NA	0	0	0	0	0	0	0	0	0	0	NA	1	0	0	0	NA	0	0	NA
DLBCL-RICOVER_977	NA	0	1	0	0	1	0	0	0	NA	0	0	0	0	0	NA	0	0	NA	1	NA	1	0	0	0	NA	0	0	0	NA	1	0	0	1	0	0	0	0	0	0	NA	0	0	0	0	NA	0	0	NA
DLBCL-RICOVER_978	NA	0	0	0	0	0	0	0	1	NA	1	0	0	1	1	NA	1	1	NA	0	NA	1	1	0	0	NA	0	1	0	NA	1	0	0	0	0	0	0	0	0	0	NA	0	0	0	0	NA	0	0	NA
DLBCL-RICOVER_985	NA	0	1	0	0	0	0	1	0	NA	1	1	0	0	0	NA	1	0	NA	0	NA	0	0	0	1	NA	0	0	0	NA	0	0	0	0	0	0	0	0	0	0	NA	1	0	0	0	NA	1	0	NA
DLBCL-RICOVER_99	NA	0	0	0	0	0	1	0	0	NA	0	0	0	0	0	NA	0	0	NA	1	NA	0	0	0	0	NA	0	0	0	NA	0	0	0	0	0	0	0	0	0	0	NA	0	0	1	0	NA	0	0	NA
DLBCL0001	0	0	0	1	0	0	0	1	0	0	0	0	0	0	0	0	0	0	1	1	0	0	0	1	0	0	0	0	0	0	0	0	0	0	NA	NA	NA	NA	NA	NA	NA	NA	NA	NA	NA	NA	NA	NA	NA
DLBCL0002	0	0	0	0	0	0	0	0	0	0	0	0	0	0	0	0	0	0	0	0	0	0	0	0	0	0	0	0	0	0	0	1	0	0	NA	NA	NA	NA	NA	NA	NA	NA	NA	NA	NA	NA	NA	NA	NA
DLBCL0005	0	0	0	1	0	0	0	1	0	0	0	0	0	0	1	0	1	0	0	0	0	0	0	0	0	0	0	0	0	0	0	0	0	0	NA	NA	NA	NA	NA	NA	NA	NA	NA	NA	NA	NA	NA	NA	NA
DLBCL0006	0	0	0	0	0	0	0	0	0	1	0	0	1	0	0	0	0	0	0	0	0	0	0	0	0	0	0	0	0	1	0	0	0	0	NA	NA	NA	NA	NA	NA	NA	NA	NA	NA	NA	NA	NA	NA	NA
DLBCL0007	0	1	0	0	1	0	1	0	0	0	1	1	0	0	0	0	0	0	0	0	0	0	0	0	0	0	0	0	0	0	0	0	0	0	NA	NA	NA	NA	NA	NA	NA	NA	NA	NA	NA	NA	NA	NA	NA
DLBCL0008	0	0	0	0	0	0	0	0	0	0	0	0	0	0	0	0	0	0	0	0	0	0	0	0	0	0	0	0	0	0	0	0	0	0	NA	NA	NA	NA	NA	NA	NA	NA	NA	NA	NA	NA	NA	NA	NA
DLBCL0009	0	0	0	0	0	0	0	0	0	0	0	0	0	0	1	0	0	0	0	0	0	0	0	0	0	0	0	0	0	0	0	0	0	0	NA	NA	NA	NA	NA	NA	NA	NA	NA	NA	NA	NA	NA	NA	NA
DLBCL0010	0	0	1	1	0	0	0	1	0	1	1	0	0	0	1	0	0	0	0	0	0	0	0	0	1	0	0	0	0	0	0	0	1	0	NA	NA	NA	NA	NA	NA	NA	NA	NA	NA	NA	NA	NA	NA	NA
DLBCL0011	1	0	0	0	0	0	0	0	0	1	0	0	0	1	0	0	0	0	0	0	0	0	0	0	0	0	0	0	0	0	0	0	1	0	NA	NA	NA	NA	NA	NA	NA	NA	NA	NA	NA	NA	NA	NA	NA
DLBCL0012	0	0	0	0	0	0	0	0	0	1	0	1	0	0	0	0	0	0	0	0	0	0	0	1	0	0	0	0	0	0	0	0	0	1	NA	NA	NA	NA	NA	NA	NA	NA	NA	NA	NA	NA	NA	NA	NA
DLBCL0014	0	0	0	0	0	0	0	0	0	0	0	0	0	0	0	0	0	0	0	1	0	0	0	0	0	0	0	0	1	0	0	0	0	0	NA	NA	NA	NA	NA	NA	NA	NA	NA	NA	NA	NA	NA	NA	NA
DLBCL0015	0	0	0	0	0	0	1	0	0	1	0	1	0	0	0	0	0	0	0	0	0	0	0	1	0	0	0	0	0	0	0	0	1	0	NA	NA	NA	NA	NA	NA	NA	NA	NA	NA	NA	NA	NA	NA	NA
DLBCL0016	0	0	1	0	0	0	1	0	0	0	0	0	0	0	0	0	0	1	1	0	0	1	0	0	0	0	0	0	0	0	0	0	0	0	NA	NA	NA	NA	NA	NA	NA	NA	NA	NA	NA	NA	NA	NA	NA
DLBCL0017	0	0	0	0	0	0	0	0	0	0	0	0	0	0	0	0	0	0	0	0	0	0	0	1	1	0	0	0	0	0	0	0	0	0	NA	NA	NA	NA	NA	NA	NA	NA	NA	NA	NA	NA	NA	NA	NA
DLBCL0018	0	0	0	0	0	0	0	0	0	0	0	0	0	0	0	0	0	0	0	0	0	0	1	0	0	0	0	0	0	0	0	0	0	0	NA	NA	NA	NA	NA	NA	NA	NA	NA	NA	NA	NA	NA	NA	NA
DLBCL0019	1	0	0	0	0	0	0	0	0	0	0	1	0	0	0	0	0	1	1	0	0	0	1	0	0	0	0	0	0	0	0	0	0	0	NA	NA	NA	NA	NA	NA	NA	NA	NA	NA	NA	NA	NA	NA	NA
DLBCL0020	0	0	0	0	0	0	0	0	0	0	0	0	1	0	0	0	0	0	0	0	0	0	0	0	0	1	0	0	0	0	0	0	0	0	NA	NA	NA	NA	NA	NA	NA	NA	NA	NA	NA	NA	NA	NA	NA
DLBCL0021	0	0	0	0	0	0	0	0	0	0	0	0	0	0	0	0	0	0	0	0	0	0	1	0	0	0	0	0	0	0	0	0	0	0	NA	NA	NA	NA	NA	NA	NA	NA	NA	NA	NA	NA	NA	NA	NA
DLBCL0023	0	0	0	0	0	0	0	0	0	0	0	0	0	0	0	0	0	1	0	0	0	0	0	0	0	0	0	0	0	0	0	0	0	0	NA	NA	NA	NA	NA	NA	NA	NA	NA	NA	NA	NA	NA	NA	NA
DLBCL0024	1	0	0	0	0	0	1	0	0	1	1	0	0	0	0	1	0	0	0	0	0	0	1	1	0	0	1	0	1	0	0	1	1	0	NA	NA	NA	NA	NA	NA	NA	NA	NA	NA	NA	NA	NA	NA	NA
DLBCL0025	0	1	0	0	0	0	0	0	0	0	0	0	0	0	0	0	0	1	0	0	0	0	0	0	0	0	0	0	1	0	0	0	0	0	NA	NA	NA	NA	NA	NA	NA	NA	NA	NA	NA	NA	NA	NA	NA
DLBCL0026	1	0	0	0	0	0	0	0	0	0	0	0	1	0	0	0	0	0	1	0	0	1	1	0	1	1	1	0	0	0	0	0	0	0	NA	NA	NA	NA	NA	NA	NA	NA	NA	NA	NA	NA	NA	NA	NA
DLBCL0027	0	1	1	0	0	1	0	0	0	0	0	0	0	1	0	0	0	0	0	0	0	0	0	0	0	1	1	0	0	1	1	1	0	0	NA	NA	NA	NA	NA	NA	NA	NA	NA	NA	NA	NA	NA	NA	NA
DLBCL0028	0	0	0	0	0	0	0	0	0	0	0	0	0	0	0	0	0	0	0	0	0	0	0	0	0	0	0	0	1	0	0	0	0	0	NA	NA	NA	NA	NA	NA	NA	NA	NA	NA	NA	NA	NA	NA	NA
DLBCL0032	0	0	0	0	1	1	0	1	0	1	0	0	0	0	0	0	0	0	1	0	0	0	0	0	0	0	0	0	0	0	0	0	0	0	NA	NA	NA	NA	NA	NA	NA	NA	NA	NA	NA	NA	NA	NA	NA
DLBCL0033	0	0	0	0	0	0	0	0	0	0	0	0	0	0	0	0	0	0	0	0	0	0	0	0	0	0	0	0	0	0	0	0	0	0	NA	NA	NA	NA	NA	NA	NA	NA	NA	NA	NA	NA	NA	NA	NA
DLBCL0034	0	1	0	0	1	0	0	0	0	0	0	0	0	0	0	0	0	1	0	0	0	0	0	0	0	0	0	0	0	0	0	0	1	0	NA	NA	NA	NA	NA	NA	NA	NA	NA	NA	NA	NA	NA	NA	NA
DLBCL0036	0	1	0	0	0	0	0	0	0	0	0	0	0	0	0	0	0	0	0	0	0	0	0	0	0	0	0	0	0	0	0	0	0	0	NA	NA	NA	NA	NA	NA	NA	NA	NA	NA	NA	NA	NA	NA	NA
DLBCL0038	0	0	0	0	0	0	0	0	0	0	0	0	0	0	0	0	0	1	0	0	0	0	1	0	0	0	0	0	0	0	0	0	1	1	NA	NA	NA	NA	NA	NA	NA	NA	NA	NA	NA	NA	NA	NA	NA
DLBCL0039	1	0	0	0	0	0	0	0	0	0	0	0	0	0	0	0	0	0	0	0	0	1	0	0	0	0	0	0	0	0	0	0	0	0	NA	NA	NA	NA	NA	NA	NA	NA	NA	NA	NA	NA	NA	NA	NA
DLBCL0040	0	0	0	0	0	0	0	0	0	0	0	0	1	0	1	0	0	0	0	0	0	0	0	0	0	1	0	1	0	0	0	0	0	0	NA	NA	NA	NA	NA	NA	NA	NA	NA	NA	NA	NA	NA	NA	NA
DLBCL0043	0	0	0	0	0	0	0	0	0	0	0	0	0	0	1	0	0	0	0	0	0	0	0	0	0	0	0	0	0	0	0	0	0	0	NA	NA	NA	NA	NA	NA	NA	NA	NA	NA	NA	NA	NA	NA	NA
DLBCL0044	0	0	0	0	0	0	0	0	0	0	0	0	0	0	0	0	0	0	0	0	0	0	0	0	0	0	0	0	0	0	0	0	0	0	NA	NA	NA	NA	NA	NA	NA	NA	NA	NA	NA	NA	NA	NA	NA
DLBCL0045	0	0	0	0	0	0	0	0	0	0	0	1	0	0	0	0	0	0	0	0	0	0	0	0	0	0	1	0	0	0	0	0	0	1	NA	NA	NA	NA	NA	NA	NA	NA	NA	NA	NA	NA	NA	NA	NA
DLBCL0047	0	0	0	0	0	0	0	0	0	0	0	0	0	0	0	0	0	0	0	1	0	0	1	0	0	0	0	0	0	0	0	0	0	0	NA	NA	NA	NA	NA	NA	NA	NA	NA	NA	NA	NA	NA	NA	NA
DLBCL0048	0	0	0	0	0	0	0	0	0	0	0	0	0	0	0	0	0	0	0	0	0	0	0	0	0	0	0	0	0	0	0	0	0	0	NA	NA	NA	NA	NA	NA	NA	NA	NA	NA	NA	NA	NA	NA	NA
DLBCL0049	0	0	1	0	0	0	0	1	0	0	0	0	0	0	1	0	0	0	0	0	0	0	0	0	0	0	0	0	0	0	0	1	0	0	NA	NA	NA	NA	NA	NA	NA	NA	NA	NA	NA	NA	NA	NA	NA
DLBCL0051	1	1	0	0	0	0	0	0	0	0	0	0	0	0	0	0	0	1	0	0	0	0	0	1	0	0	0	0	0	0	0	0	0	0	NA	NA	NA	NA	NA	NA	NA	NA	NA	NA	NA	NA	NA	NA	NA
DLBCL0052	0	0	0	0	0	0	0	0	0	0	0	0	0	0	0	0	0	1	0	0	1	0	0	0	0	0	0	0	0	1	0	0	0	0	NA	NA	NA	NA	NA	NA	NA	NA	NA	NA	NA	NA	NA	NA	NA
DLBCL0054	0	1	0	0	0	0	0	0	0	0	0	0	0	0	0	1	0	0	0	0	0	0	0	0	0	0	0	0	0	0	0	0	0	0	NA	NA	NA	NA	NA	NA	NA	NA	NA	NA	NA	NA	NA	NA	NA
DLBCL0055	1	0	0	0	0	0	0	0	0	0	0	0	0	0	0	0	0	1	0	0	0	1	0	0	0	0	0	0	0	1	0	0	0	0	NA	NA	NA	NA	NA	NA	NA	NA	NA	NA	NA	NA	NA	NA	NA
DLBCL0056	1	0	0	0	0	0	0	0	0	0	0	1	0	0	0	0	0	1	0	0	1	0	0	0	0	0	0	0	0	0	0	0	1	1	NA	NA	NA	NA	NA	NA	NA	NA	NA	NA	NA	NA	NA	NA	NA
DLBCL0057	0	0	0	0	0	0	0	0	0	0	0	0	0	0	0	0	0	0	0	0	0	0	0	0	0	0	0	0	0	0	0	0	0	0	NA	NA	NA	NA	NA	NA	NA	NA	NA	NA	NA	NA	NA	NA	NA
DLBCL0060	0	0	0	0	0	0	0	0	0	0	1	0	0	1	0	0	0	0	0	0	0	1	0	0	0	0	0	1	0	0	0	0	0	1	NA	NA	NA	NA	NA	NA	NA	NA	NA	NA	NA	NA	NA	NA	NA
DLBCL0061	0	0	0	0	0	0	0	0	1	0	0	0	0	0	0	0	0	1	0	0	0	0	1	0	0	0	0	0	0	0	0	0	0	0	NA	NA	NA	NA	NA	NA	NA	NA	NA	NA	NA	NA	NA	NA	NA
DLBCL0063	0	0	0	0	0	0	0	0	0	0	0	0	0	0	0	0	0	0	0	0	0	1	0	0	0	0	0	0	0	1	0	0	0	0	NA	NA	NA	NA	NA	NA	NA	NA	NA	NA	NA	NA	NA	NA	NA
DLBCL0064	0	0	0	0	0	0	0	0	0	0	0	0	0	0	0	0	0	0	0	0	0	0	0	0	0	0	0	0	0	0	0	0	0	0	NA	NA	NA	NA	NA	NA	NA	NA	NA	NA	NA	NA	NA	NA	NA
DLBCL0065	0	0	0	1	0	1	0	0	0	0	1	0	0	1	0	0	1	0	0	0	0	0	1	0	0	0	1	0	0	0	0	0	0	0	NA	NA	NA	NA	NA	NA	NA	NA	NA	NA	NA	NA	NA	NA	NA
DLBCL0066	1	1	0	0	0	0	0	1	0	0	0	1	0	0	0	0	0	0	0	0	0	0	0	0	0	1	0	0	0	0	0	1	0	0	NA	NA	NA	NA	NA	NA	NA	NA	NA	NA	NA	NA	NA	NA	NA
DLBCL0067	0	0	0	0	0	0	0	0	0	0	0	0	0	0	0	0	0	0	0	0	0	0	1	0	0	0	0	0	0	0	0	0	0	0	NA	NA	NA	NA	NA	NA	NA	NA	NA	NA	NA	NA	NA	NA	NA
DLBCL0068	0	0	0	0	0	0	1	0	0	0	0	0	0	0	0	0	0	0	0	1	0	0	1	0	0	0	0	0	0	0	0	0	0	0	NA	NA	NA	NA	NA	NA	NA	NA	NA	NA	NA	NA	NA	NA	NA
DLBCL0069	0	0	0	0	0	0	0	0	0	0	0	0	0	0	0	0	0	0	0	0	0	0	1	0	0	0	0	0	0	0	0	0	0	0	NA	NA	NA	NA	NA	NA	NA	NA	NA	NA	NA	NA	NA	NA	NA
DLBCL0071	0	0	0	0	0	0	0	0	0	0	0	0	0	0	0	0	0	0	0	0	0	0	0	0	0	0	0	0	0	0	0	0	0	0	NA	NA	NA	NA	NA	NA	NA	NA	NA	NA	NA	NA	NA	NA	NA
DLBCL0072	0	0	0	0	0	0	0	0	1	0	0	0	0	1	0	0	0	0	0	0	0	0	0	0	0	0	0	0	0	0	0	0	0	0	NA	NA	NA	NA	NA	NA	NA	NA	NA	NA	NA	NA	NA	NA	NA
DLBCL0075	0	0	0	0	0	0	0	0	0	0	0	0	0	0	0	0	0	0	0	0	0	0	1	0	1	0	0	0	0	0	0	0	0	0	NA	NA	NA	NA	NA	NA	NA	NA	NA	NA	NA	NA	NA	NA	NA
DLBCL0076	0	0	0	0	0	0	0	0	0	0	0	0	0	0	0	0	0	0	0	0	0	0	1	0	0	0	0	0	0	0	0	0	0	0	NA	NA	NA	NA	NA	NA	NA	NA	NA	NA	NA	NA	NA	NA	NA
DLBCL0077	0	0	0	1	0	0	0	0	0	1	0	0	1	0	0	0	0	0	0	0	0	1	0	0	1	0	0	0	0	1	0	0	1	0	NA	NA	NA	NA	NA	NA	NA	NA	NA	NA	NA	NA	NA	NA	NA
DLBCL0078	1	0	0	0	0	0	1	1	0	1	0	1	1	0	0	0	0	1	1	0	0	1	0	0	0	0	1	0	1	0	1	0	0	0	NA	NA	NA	NA	NA	NA	NA	NA	NA	NA	NA	NA	NA	NA	NA
DLBCL0079	0	0	0	0	0	0	1	0	0	0	0	0	0	0	0	1	0	0	1	1	0	1	1	0	0	0	0	0	1	0	0	0	0	0	NA	NA	NA	NA	NA	NA	NA	NA	NA	NA	NA	NA	NA	NA	NA
DLBCL0080	1	0	0	0	0	0	0	0	1	0	0	0	0	0	0	0	0	1	0	0	1	0	0	0	0	0	1	0	0	0	0	1	0	0	NA	NA	NA	NA	NA	NA	NA	NA	NA	NA	NA	NA	NA	NA	NA
DLBCL0081	0	0	0	1	1	0	0	1	0	0	0	1	0	0	0	0	1	0	0	0	0	0	1	0	1	1	0	0	0	1	0	0	0	0	NA	NA	NA	NA	NA	NA	NA	NA	NA	NA	NA	NA	NA	NA	NA
DLBCL0082	1	0	0	0	0	0	0	0	0	0	0	0	0	0	0	0	0	0	0	0	0	1	0	0	0	0	0	0	0	1	1	0	0	0	NA	NA	NA	NA	NA	NA	NA	NA	NA	NA	NA	NA	NA	NA	NA
DLBCL0084	0	0	0	0	0	0	0	0	0	0	0	0	0	0	0	0	0	0	0	0	0	0	1	0	0	1	0	0	0	1	0	0	0	1	NA	NA	NA	NA	NA	NA	NA	NA	NA	NA	NA	NA	NA	NA	NA
DLBCL0085	0	1	1	1	0	0	0	0	0	0	1	0	0	0	0	0	0	1	1	1	0	0	1	1	0	0	1	0	0	0	0	0	0	0	NA	NA	NA	NA	NA	NA	NA	NA	NA	NA	NA	NA	NA	NA	NA
DLBCL0086	0	0	0	0	0	0	0	0	0	0	0	0	0	0	0	0	0	0	0	0	0	0	0	0	0	0	0	0	0	0	0	0	0	0	NA	NA	NA	NA	NA	NA	NA	NA	NA	NA	NA	NA	NA	NA	NA
DLBCL0087	0	0	0	0	0	0	0	0	0	0	0	0	0	0	0	0	0	0	0	0	0	0	0	1	0	0	0	0	0	0	0	0	0	0	NA	NA	NA	NA	NA	NA	NA	NA	NA	NA	NA	NA	NA	NA	NA
DLBCL0088	0	0	0	0	0	0	0	0	0	0	1	1	0	0	0	0	0	0	0	0	0	0	0	0	0	0	0	0	0	0	0	0	0	0	NA	NA	NA	NA	NA	NA	NA	NA	NA	NA	NA	NA	NA	NA	NA
DLBCL0089	0	0	1	0	0	0	0	0	0	0	0	0	0	0	0	0	0	0	0	1	0	0	0	0	0	0	0	0	1	0	0	0	0	1	NA	NA	NA	NA	NA	NA	NA	NA	NA	NA	NA	NA	NA	NA	NA
DLBCL0091	0	0	0	0	1	0	0	0	0	0	1	0	0	0	0	0	0	0	0	1	0	1	0	1	0	0	0	0	0	0	0	0	0	0	NA	NA	NA	NA	NA	NA	NA	NA	NA	NA	NA	NA	NA	NA	NA
DLBCL0092	0	0	0	0	0	0	1	0	0	0	0	0	0	0	0	0	0	0	0	0	0	0	0	0	0	0	0	0	0	0	0	0	0	0	NA	NA	NA	NA	NA	NA	NA	NA	NA	NA	NA	NA	NA	NA	NA
DLBCL0094	0	0	0	0	0	0	0	0	0	1	0	0	0	0	0	0	0	0	0	0	0	0	0	0	0	0	0	0	0	0	0	0	0	0	NA	NA	NA	NA	NA	NA	NA	NA	NA	NA	NA	NA	NA	NA	NA
DLBCL0095	0	0	0	0	0	0	0	0	0	0	0	0	0	0	1	0	0	1	0	0	0	0	0	0	0	0	0	0	0	1	0	0	0	0	NA	NA	NA	NA	NA	NA	NA	NA	NA	NA	NA	NA	NA	NA	NA
DLBCL0098	0	0	0	0	0	0	0	0	0	1	0	0	0	0	0	0	0	0	0	0	0	0	0	0	0	0	0	0	0	0	0	0	0	0	NA	NA	NA	NA	NA	NA	NA	NA	NA	NA	NA	NA	NA	NA	NA
DLBCL0100	0	0	0	0	0	0	0	0	0	0	0	0	0	0	0	0	0	0	0	0	0	0	0	0	0	0	0	0	0	0	0	0	0	0	NA	NA	NA	NA	NA	NA	NA	NA	NA	NA	NA	NA	NA	NA	NA
DLBCL0102	0	0	0	0	0	0	0	0	0	0	1	0	0	0	0	1	0	0	0	1	0	0	1	0	0	0	0	0	0	0	0	0	0	0	NA	NA	NA	NA	NA	NA	NA	NA	NA	NA	NA	NA	NA	NA	NA
DLBCL0104	0	0	0	0	0	0	0	0	0	0	0	0	0	0	0	0	0	0	0	0	0	0	1	0	0	0	0	0	0	0	0	0	0	1	NA	NA	NA	NA	NA	NA	NA	NA	NA	NA	NA	NA	NA	NA	NA
DLBCL0106	0	0	0	0	0	0	0	0	0	0	0	0	0	0	0	0	0	0	0	0	1	0	0	0	0	0	0	0	0	0	0	0	1	0	NA	NA	NA	NA	NA	NA	NA	NA	NA	NA	NA	NA	NA	NA	NA
DLBCL0107	0	0	1	1	0	1	0	0	0	0	0	0	0	0	0	0	0	1	0	0	0	0	0	0	0	0	0	0	0	0	0	0	0	0	NA	NA	NA	NA	NA	NA	NA	NA	NA	NA	NA	NA	NA	NA	NA
DLBCL0108	0	0	0	0	0	0	0	0	0	0	0	0	0	0	0	0	0	1	0	0	0	0	0	0	0	0	0	0	0	0	0	0	0	0	NA	NA	NA	NA	NA	NA	NA	NA	NA	NA	NA	NA	NA	NA	NA
DLBCL0109	0	0	0	0	0	0	0	0	0	1	0	0	0	0	0	0	0	0	0	0	0	0	1	0	0	0	0	0	0	0	0	0	1	0	NA	NA	NA	NA	NA	NA	NA	NA	NA	NA	NA	NA	NA	NA	NA
DLBCL0110	0	0	1	0	0	0	0	0	0	0	0	0	0	0	0	0	0	0	0	0	0	0	1	0	0	0	1	0	0	0	0	0	0	0	NA	NA	NA	NA	NA	NA	NA	NA	NA	NA	NA	NA	NA	NA	NA
DLBCL0111	1	0	0	0	0	0	0	0	0	0	0	0	0	0	0	0	0	0	0	0	0	0	0	0	0	0	0	0	0	0	0	0	0	0	NA	NA	NA	NA	NA	NA	NA	NA	NA	NA	NA	NA	NA	NA	NA
DLBCL0112	0	1	0	0	1	0	0	0	0	0	0	0	0	0	0	0	0	0	0	1	0	0	0	0	0	0	0	0	0	0	1	0	0	0	NA	NA	NA	NA	NA	NA	NA	NA	NA	NA	NA	NA	NA	NA	NA
DLBCL0113	0	0	0	0	1	0	0	0	1	0	0	0	0	0	0	0	0	0	0	0	0	0	0	0	0	0	0	0	0	0	0	0	1	0	NA	NA	NA	NA	NA	NA	NA	NA	NA	NA	NA	NA	NA	NA	NA
DLBCL0116	0	0	0	0	0	0	0	0	0	0	0	0	0	0	0	0	0	0	0	0	0	0	0	0	0	0	0	0	0	0	0	0	0	0	NA	NA	NA	NA	NA	NA	NA	NA	NA	NA	NA	NA	NA	NA	NA
DLBCL0117	0	0	1	1	0	0	0	0	0	0	0	0	0	1	0	0	0	0	0	0	0	0	0	0	1	1	0	0	0	1	0	1	0	1	NA	NA	NA	NA	NA	NA	NA	NA	NA	NA	NA	NA	NA	NA	NA
DLBCL0118	0	0	0	0	0	0	0	0	0	0	0	0	0	0	0	0	0	0	0	0	0	0	0	0	0	0	0	0	0	0	0	0	0	0	NA	NA	NA	NA	NA	NA	NA	NA	NA	NA	NA	NA	NA	NA	NA
DLBCL0119	0	0	0	1	0	0	0	0	0	0	0	0	0	1	0	1	0	0	0	0	1	0	0	0	0	0	0	0	0	0	0	0	0	0	NA	NA	NA	NA	NA	NA	NA	NA	NA	NA	NA	NA	NA	NA	NA
DLBCL0120	0	0	0	0	0	0	0	0	0	0	0	0	0	0	0	0	0	0	0	0	0	0	0	0	0	0	0	0	0	0	0	0	0	0	NA	NA	NA	NA	NA	NA	NA	NA	NA	NA	NA	NA	NA	NA	NA
DLBCL0121	0	0	0	0	1	0	0	0	0	0	0	0	0	0	0	0	0	1	0	0	0	0	0	0	0	0	0	0	0	1	0	0	0	0	NA	NA	NA	NA	NA	NA	NA	NA	NA	NA	NA	NA	NA	NA	NA
DLBCL0123	0	0	0	0	0	0	0	0	0	0	0	0	0	0	0	0	0	0	0	0	0	0	0	0	0	0	0	0	0	1	0	1	0	0	NA	NA	NA	NA	NA	NA	NA	NA	NA	NA	NA	NA	NA	NA	NA
DLBCL0125	0	0	0	0	0	0	0	0	0	0	0	0	0	0	0	0	0	0	0	0	0	0	0	0	0	0	0	0	0	0	0	0	0	0	NA	NA	NA	NA	NA	NA	NA	NA	NA	NA	NA	NA	NA	NA	NA
DLBCL0126	0	0	0	0	0	0	0	0	0	0	0	0	0	0	0	0	0	0	0	0	0	0	0	0	0	0	0	0	0	0	0	0	0	0	NA	NA	NA	NA	NA	NA	NA	NA	NA	NA	NA	NA	NA	NA	NA
DLBCL0127	0	0	0	0	0	0	0	0	0	0	0	0	0	0	0	0	0	0	0	0	0	0	0	0	0	0	0	0	0	0	0	0	0	0	NA	NA	NA	NA	NA	NA	NA	NA	NA	NA	NA	NA	NA	NA	NA
DLBCL0129	1	0	0	0	0	0	0	0	0	0	0	0	0	0	0	0	0	0	0	0	0	0	0	0	0	0	0	0	0	0	0	0	0	0	NA	NA	NA	NA	NA	NA	NA	NA	NA	NA	NA	NA	NA	NA	NA
DLBCL0130	0	0	0	0	0	0	0	0	0	0	0	0	0	0	0	0	0	0	0	0	0	1	0	0	0	0	0	0	0	0	0	0	0	0	NA	NA	NA	NA	NA	NA	NA	NA	NA	NA	NA	NA	NA	NA	NA
DLBCL0131	0	0	0	0	0	0	0	0	0	0	0	0	0	0	1	0	0	0	0	0	0	0	0	0	0	0	0	0	0	0	0	0	0	0	NA	NA	NA	NA	NA	NA	NA	NA	NA	NA	NA	NA	NA	NA	NA
DLBCL0132	0	0	0	0	0	0	0	0	0	0	1	0	0	0	0	0	0	0	0	0	0	0	0	0	0	0	0	0	0	0	0	0	0	0	NA	NA	NA	NA	NA	NA	NA	NA	NA	NA	NA	NA	NA	NA	NA
DLBCL0133	0	0	0	0	0	0	0	0	0	0	0	0	0	0	0	0	0	0	0	0	0	0	0	0	0	0	0	0	0	0	0	0	0	0	NA	NA	NA	NA	NA	NA	NA	NA	NA	NA	NA	NA	NA	NA	NA
DLBCL0135	0	1	0	0	0	0	0	0	0	0	0	0	0	1	0	0	0	0	0	0	0	0	0	0	0	0	0	0	0	0	0	0	0	0	NA	NA	NA	NA	NA	NA	NA	NA	NA	NA	NA	NA	NA	NA	NA
DLBCL0136	0	0	0	0	0	0	0	0	0	0	0	0	0	0	0	0	0	0	0	1	0	0	0	0	0	0	0	0	0	0	0	0	0	0	NA	NA	NA	NA	NA	NA	NA	NA	NA	NA	NA	NA	NA	NA	NA
DLBCL0137	0	1	0	0	0	0	0	0	0	0	1	0	0	0	0	0	0	1	0	0	0	1	0	1	0	0	0	0	0	0	0	0	0	0	NA	NA	NA	NA	NA	NA	NA	NA	NA	NA	NA	NA	NA	NA	NA
DLBCL0138	0	0	0	0	0	0	1	1	0	0	0	0	0	0	0	0	0	1	0	1	0	0	1	0	0	0	0	0	0	0	0	0	0	0	NA	NA	NA	NA	NA	NA	NA	NA	NA	NA	NA	NA	NA	NA	NA
DLBCL0139	0	0	0	0	0	0	0	0	0	0	0	0	0	0	0	0	0	0	0	0	0	0	0	0	0	0	0	0	0	0	0	0	0	0	NA	NA	NA	NA	NA	NA	NA	NA	NA	NA	NA	NA	NA	NA	NA
DLBCL0141	0	0	0	1	0	1	0	0	0	0	0	0	0	0	0	0	0	0	0	0	0	0	0	0	0	0	0	0	0	0	0	0	0	0	NA	NA	NA	NA	NA	NA	NA	NA	NA	NA	NA	NA	NA	NA	NA
DLBCL0143	0	0	0	0	0	0	0	0	0	1	0	0	0	0	0	0	0	1	0	0	0	0	0	0	0	0	0	0	0	0	0	0	0	0	NA	NA	NA	NA	NA	NA	NA	NA	NA	NA	NA	NA	NA	NA	NA
DLBCL0145	0	1	0	0	0	0	0	0	0	0	0	1	0	0	0	0	0	0	0	0	0	0	0	0	0	0	0	0	0	0	0	0	0	0	NA	NA	NA	NA	NA	NA	NA	NA	NA	NA	NA	NA	NA	NA	NA
DLBCL0146	0	0	0	0	0	0	0	0	0	0	0	0	0	0	0	0	0	0	0	0	1	0	0	0	0	0	0	0	0	0	0	0	0	0	NA	NA	NA	NA	NA	NA	NA	NA	NA	NA	NA	NA	NA	NA	NA
DLBCL0147	0	0	0	0	1	0	0	0	0	0	1	0	0	0	0	0	0	0	0	1	0	0	1	0	0	0	0	0	0	0	0	0	0	0	NA	NA	NA	NA	NA	NA	NA	NA	NA	NA	NA	NA	NA	NA	NA
DLBCL0148	0	0	0	0	0	0	0	0	0	0	0	0	0	0	0	0	0	0	0	1	0	1	0	0	0	0	0	0	0	0	1	0	1	0	NA	NA	NA	NA	NA	NA	NA	NA	NA	NA	NA	NA	NA	NA	NA
DLBCL0151	0	0	1	1	0	1	0	0	0	0	0	0	0	0	1	0	0	0	0	0	0	1	0	0	0	1	0	0	0	0	1	0	0	0	NA	NA	NA	NA	NA	NA	NA	NA	NA	NA	NA	NA	NA	NA	NA
DLBCL0152	0	0	0	0	0	0	0	0	0	0	0	0	0	0	0	0	0	0	1	0	0	0	0	0	0	0	1	0	0	0	0	0	0	0	NA	NA	NA	NA	NA	NA	NA	NA	NA	NA	NA	NA	NA	NA	NA
DLBCL0153	0	0	0	0	0	0	0	0	0	0	0	0	0	0	0	0	0	0	1	1	0	0	1	0	0	0	0	0	0	0	0	0	0	0	NA	NA	NA	NA	NA	NA	NA	NA	NA	NA	NA	NA	NA	NA	NA
DLBCL0154	0	0	0	0	0	0	0	0	0	0	0	0	0	0	0	0	0	1	1	0	0	0	0	0	0	0	0	0	0	0	0	0	0	0	NA	NA	NA	NA	NA	NA	NA	NA	NA	NA	NA	NA	NA	NA	NA
DLBCL0155	0	0	0	0	0	0	0	0	0	0	0	0	0	0	0	0	0	0	0	0	0	0	0	0	0	0	0	0	0	0	0	0	0	0	NA	NA	NA	NA	NA	NA	NA	NA	NA	NA	NA	NA	NA	NA	NA
DLBCL0156	0	0	0	0	0	0	0	0	0	1	0	0	0	0	0	1	0	0	0	0	0	0	0	0	0	1	0	0	0	0	0	0	0	0	NA	NA	NA	NA	NA	NA	NA	NA	NA	NA	NA	NA	NA	NA	NA
DLBCL0158	0	0	0	1	0	1	0	0	0	1	0	0	0	0	0	0	0	0	0	0	0	0	0	0	0	0	0	0	0	0	1	0	0	1	NA	NA	NA	NA	NA	NA	NA	NA	NA	NA	NA	NA	NA	NA	NA
DLBCL0160	0	0	0	0	0	0	0	0	0	0	0	0	0	0	0	0	0	0	0	0	0	0	1	0	0	0	0	0	0	0	0	0	0	0	NA	NA	NA	NA	NA	NA	NA	NA	NA	NA	NA	NA	NA	NA	NA
DLBCL0161	0	0	0	0	0	0	0	0	0	0	0	0	0	0	0	0	0	0	0	0	0	0	0	0	0	0	0	0	0	0	0	0	0	0	NA	NA	NA	NA	NA	NA	NA	NA	NA	NA	NA	NA	NA	NA	NA
DLBCL0162	0	0	0	0	0	0	0	0	0	0	0	0	0	0	0	0	0	0	0	0	0	0	0	0	0	0	0	0	0	0	0	0	0	0	NA	NA	NA	NA	NA	NA	NA	NA	NA	NA	NA	NA	NA	NA	NA
DLBCL0163	0	0	1	1	0	0	0	0	0	0	1	0	0	0	0	1	0	1	1	1	0	0	0	0	0	0	0	0	0	0	0	0	0	0	NA	NA	NA	NA	NA	NA	NA	NA	NA	NA	NA	NA	NA	NA	NA
DLBCL0164	1	0	0	0	0	0	0	0	0	0	0	0	0	0	0	0	0	1	0	0	0	0	0	0	0	0	0	0	1	0	0	1	0	0	NA	NA	NA	NA	NA	NA	NA	NA	NA	NA	NA	NA	NA	NA	NA
DLBCL0165	1	0	0	0	0	0	0	0	0	0	0	0	0	0	0	0	0	1	0	0	0	0	0	0	0	0	0	0	1	0	0	0	0	0	NA	NA	NA	NA	NA	NA	NA	NA	NA	NA	NA	NA	NA	NA	NA
DLBCL0167	0	0	0	0	0	0	0	1	1	0	0	0	0	0	0	0	0	1	0	0	0	1	0	0	0	0	0	0	0	0	0	0	1	0	NA	NA	NA	NA	NA	NA	NA	NA	NA	NA	NA	NA	NA	NA	NA
DLBCL0168	1	0	0	1	0	0	0	0	0	0	0	1	0	0	0	0	0	1	0	0	0	0	0	0	0	0	0	0	0	1	0	0	0	0	NA	NA	NA	NA	NA	NA	NA	NA	NA	NA	NA	NA	NA	NA	NA
DLBCL0169	0	0	1	0	0	0	0	0	0	0	0	0	0	0	0	0	0	0	1	0	0	0	0	0	0	0	0	0	0	0	0	0	0	0	NA	NA	NA	NA	NA	NA	NA	NA	NA	NA	NA	NA	NA	NA	NA
DLBCL0170	0	0	0	0	0	0	0	0	0	0	0	0	0	0	0	1	0	1	0	0	1	0	1	0	1	0	0	0	0	0	0	0	1	0	NA	NA	NA	NA	NA	NA	NA	NA	NA	NA	NA	NA	NA	NA	NA
DLBCL0171	0	0	0	0	0	0	0	0	0	0	0	0	0	0	0	0	0	0	0	0	0	0	0	0	0	0	0	0	0	0	0	0	0	0	NA	NA	NA	NA	NA	NA	NA	NA	NA	NA	NA	NA	NA	NA	NA
DLBCL0172	0	0	1	0	0	0	1	0	0	0	0	0	0	0	0	0	0	0	0	0	0	0	1	0	0	0	0	0	0	0	0	0	0	0	NA	NA	NA	NA	NA	NA	NA	NA	NA	NA	NA	NA	NA	NA	NA
DLBCL0175	1	0	0	0	0	0	1	0	0	0	0	0	1	0	0	0	0	0	0	1	0	0	1	1	0	0	0	0	0	0	0	0	0	0	NA	NA	NA	NA	NA	NA	NA	NA	NA	NA	NA	NA	NA	NA	NA
DLBCL0176	0	0	0	1	0	0	0	0	0	0	0	0	0	0	0	0	0	0	0	0	0	0	1	0	0	0	1	0	1	0	1	0	1	0	NA	NA	NA	NA	NA	NA	NA	NA	NA	NA	NA	NA	NA	NA	NA
DLBCL0177	0	0	0	0	0	0	0	0	0	0	1	0	0	0	0	0	0	0	0	1	0	0	1	0	0	0	0	0	1	0	0	0	0	0	NA	NA	NA	NA	NA	NA	NA	NA	NA	NA	NA	NA	NA	NA	NA
DLBCL0178	0	0	0	0	0	1	1	1	0	0	1	0	0	1	0	0	0	0	1	0	0	0	0	0	0	1	0	0	0	0	0	0	0	0	NA	NA	NA	NA	NA	NA	NA	NA	NA	NA	NA	NA	NA	NA	NA
DLBCL0179	0	0	0	0	0	0	0	0	0	0	0	0	0	0	0	0	0	0	0	0	0	0	0	0	0	0	0	0	0	0	0	0	0	0	NA	NA	NA	NA	NA	NA	NA	NA	NA	NA	NA	NA	NA	NA	NA
DLBCL0180	0	0	0	0	0	0	0	0	0	0	0	0	0	0	0	0	0	0	0	0	0	0	0	0	0	0	0	0	0	0	0	0	0	0	NA	NA	NA	NA	NA	NA	NA	NA	NA	NA	NA	NA	NA	NA	NA
DLBCL0181	0	0	0	0	0	0	0	0	0	0	0	0	0	0	0	0	0	0	0	0	0	0	0	0	0	0	0	0	0	1	0	0	1	0	NA	NA	NA	NA	NA	NA	NA	NA	NA	NA	NA	NA	NA	NA	NA
DLBCL0182	0	0	0	0	0	0	0	0	1	0	0	0	0	0	0	0	0	1	0	0	0	0	0	0	0	0	0	0	0	0	0	0	0	0	NA	NA	NA	NA	NA	NA	NA	NA	NA	NA	NA	NA	NA	NA	NA
DLBCL0184	0	0	0	0	0	0	0	0	0	0	0	0	0	0	0	0	0	0	0	0	0	0	0	0	0	0	0	0	0	0	0	0	0	0	NA	NA	NA	NA	NA	NA	NA	NA	NA	NA	NA	NA	NA	NA	NA
DLBCL0185	0	0	0	0	0	0	0	0	0	0	0	0	0	0	0	0	0	1	0	0	0	1	0	0	0	0	0	0	0	1	0	0	0	0	NA	NA	NA	NA	NA	NA	NA	NA	NA	NA	NA	NA	NA	NA	NA
DLBCL0186	0	0	0	0	0	0	0	0	0	0	0	0	0	0	0	0	0	0	0	0	0	0	0	0	0	0	0	0	0	0	0	0	0	0	NA	NA	NA	NA	NA	NA	NA	NA	NA	NA	NA	NA	NA	NA	NA
DLBCL0187	0	0	0	0	0	1	0	0	0	0	0	0	0	1	0	0	0	1	0	1	0	0	0	0	0	0	0	0	0	0	0	0	0	0	NA	NA	NA	NA	NA	NA	NA	NA	NA	NA	NA	NA	NA	NA	NA
DLBCL0188	0	0	0	0	0	0	0	0	1	0	0	0	0	0	0	0	0	0	0	0	0	0	0	0	0	0	0	0	0	0	0	0	0	0	NA	NA	NA	NA	NA	NA	NA	NA	NA	NA	NA	NA	NA	NA	NA
DLBCL0189	0	0	0	0	0	0	0	0	0	0	0	0	0	0	0	0	0	0	0	0	0	0	0	0	0	0	0	0	0	0	0	0	1	0	NA	NA	NA	NA	NA	NA	NA	NA	NA	NA	NA	NA	NA	NA	NA
DLBCL0191	0	0	0	0	0	0	0	0	0	0	0	0	0	0	0	0	0	0	0	0	0	0	0	0	0	0	0	0	0	0	1	0	0	0	NA	NA	NA	NA	NA	NA	NA	NA	NA	NA	NA	NA	NA	NA	NA
DLBCL0192	0	0	1	1	0	0	0	0	0	0	0	0	0	0	0	0	0	0	0	0	0	0	1	0	0	0	0	0	0	0	0	0	0	0	NA	NA	NA	NA	NA	NA	NA	NA	NA	NA	NA	NA	NA	NA	NA
DLBCL0193	0	0	0	0	0	0	0	0	0	0	0	0	0	0	0	0	0	0	0	0	0	0	0	0	0	0	0	0	0	0	0	0	0	0	NA	NA	NA	NA	NA	NA	NA	NA	NA	NA	NA	NA	NA	NA	NA
DLBCL0194	0	0	0	0	0	0	0	0	0	0	0	0	0	0	0	1	0	0	0	0	0	0	0	0	0	0	0	0	0	0	0	0	0	0	NA	NA	NA	NA	NA	NA	NA	NA	NA	NA	NA	NA	NA	NA	NA
DLBCL0197	0	0	0	0	0	0	0	0	0	0	0	0	0	0	0	0	0	1	0	0	0	0	0	0	0	0	0	0	0	0	0	0	0	0	NA	NA	NA	NA	NA	NA	NA	NA	NA	NA	NA	NA	NA	NA	NA
DLBCL0198	0	1	0	1	1	0	0	0	0	0	0	0	0	0	0	0	0	0	0	0	0	1	0	0	0	0	0	0	0	0	0	0	0	0	NA	NA	NA	NA	NA	NA	NA	NA	NA	NA	NA	NA	NA	NA	NA
DLBCL0200	0	0	0	0	0	0	0	0	1	0	0	0	0	0	0	0	0	0	0	0	0	0	0	0	0	0	0	0	0	0	0	0	0	0	NA	NA	NA	NA	NA	NA	NA	NA	NA	NA	NA	NA	NA	NA	NA
DLBCL0201	1	0	0	0	0	0	0	0	1	0	0	0	0	0	1	0	0	0	0	0	0	0	0	0	0	0	0	0	0	0	0	0	0	0	NA	NA	NA	NA	NA	NA	NA	NA	NA	NA	NA	NA	NA	NA	NA
DLBCL0202	0	1	0	1	0	0	1	0	0	0	0	0	0	0	0	0	0	1	0	0	0	0	0	1	0	0	0	0	0	0	0	0	0	0	NA	NA	NA	NA	NA	NA	NA	NA	NA	NA	NA	NA	NA	NA	NA
DLBCL0203	0	0	0	0	0	0	0	0	0	0	0	1	0	0	0	0	0	0	0	0	0	1	0	0	0	0	0	0	0	0	0	0	1	0	NA	NA	NA	NA	NA	NA	NA	NA	NA	NA	NA	NA	NA	NA	NA
DLBCL0204	0	0	0	0	0	0	0	0	0	0	0	0	0	0	0	0	0	0	0	1	0	0	0	0	0	0	0	0	0	0	0	0	0	0	NA	NA	NA	NA	NA	NA	NA	NA	NA	NA	NA	NA	NA	NA	NA
DLBCL0205	0	0	0	0	0	0	0	0	0	0	0	0	0	0	0	0	0	0	0	0	0	1	0	0	0	0	0	0	0	1	0	1	0	0	NA	NA	NA	NA	NA	NA	NA	NA	NA	NA	NA	NA	NA	NA	NA
DLBCL0206	0	0	0	0	0	0	0	0	0	0	0	0	0	0	0	0	0	0	1	0	0	0	1	0	0	0	0	0	0	0	0	0	0	0	NA	NA	NA	NA	NA	NA	NA	NA	NA	NA	NA	NA	NA	NA	NA
DLBCL0208	0	0	0	0	0	0	0	0	0	0	0	0	0	0	0	0	0	0	0	0	0	0	0	0	0	0	0	0	0	1	0	0	0	0	NA	NA	NA	NA	NA	NA	NA	NA	NA	NA	NA	NA	NA	NA	NA
DLBCL0209	0	0	0	0	0	0	0	0	0	0	0	0	0	0	1	0	0	0	0	0	0	0	0	0	0	1	0	0	0	0	0	0	0	0	NA	NA	NA	NA	NA	NA	NA	NA	NA	NA	NA	NA	NA	NA	NA
DLBCL0211	0	0	0	0	0	0	0	0	0	0	0	0	0	0	0	0	0	0	0	0	0	0	0	0	0	0	0	0	0	1	0	0	1	0	NA	NA	NA	NA	NA	NA	NA	NA	NA	NA	NA	NA	NA	NA	NA
DLBCL0213	0	0	0	0	0	0	0	0	0	0	0	0	0	0	0	0	0	0	0	0	0	0	0	0	0	0	0	0	0	1	0	0	0	0	NA	NA	NA	NA	NA	NA	NA	NA	NA	NA	NA	NA	NA	NA	NA
DLBCL0214	0	0	0	0	0	0	0	0	0	0	0	0	0	0	0	0	0	0	0	0	0	0	0	0	0	0	0	0	0	0	0	0	0	0	NA	NA	NA	NA	NA	NA	NA	NA	NA	NA	NA	NA	NA	NA	NA
DLBCL0215	0	0	1	0	0	0	0	0	0	0	0	0	0	0	0	0	0	0	0	1	0	0	1	0	0	0	0	0	1	0	0	0	0	0	NA	NA	NA	NA	NA	NA	NA	NA	NA	NA	NA	NA	NA	NA	NA
DLBCL0216	0	0	0	0	0	0	0	0	0	0	0	0	0	0	0	0	0	0	0	0	0	0	1	0	0	0	0	0	0	0	0	0	1	0	NA	NA	NA	NA	NA	NA	NA	NA	NA	NA	NA	NA	NA	NA	NA
DLBCL0217	0	0	0	0	0	0	0	1	0	0	1	0	0	0	0	0	0	1	0	0	0	0	0	0	0	1	0	0	0	0	1	0	0	0	NA	NA	NA	NA	NA	NA	NA	NA	NA	NA	NA	NA	NA	NA	NA
DLBCL0218	0	0	0	1	0	0	0	0	0	0	0	0	0	1	0	0	0	1	0	0	0	0	0	0	0	0	0	0	1	1	0	0	1	0	NA	NA	NA	NA	NA	NA	NA	NA	NA	NA	NA	NA	NA	NA	NA
DLBCL0219	0	0	0	0	0	1	0	0	0	0	0	0	0	1	1	0	0	1	0	0	0	0	0	0	0	0	0	0	0	0	0	0	0	0	NA	NA	NA	NA	NA	NA	NA	NA	NA	NA	NA	NA	NA	NA	NA
DLBCL0220	0	0	0	0	0	1	0	0	0	1	0	0	0	0	0	0	0	0	1	0	0	0	0	0	0	0	0	0	0	0	1	0	0	0	NA	NA	NA	NA	NA	NA	NA	NA	NA	NA	NA	NA	NA	NA	NA
DLBCL0221	0	0	0	1	0	0	0	0	0	0	0	0	0	0	0	0	0	0	0	0	0	0	0	0	0	0	0	0	0	0	0	0	1	0	NA	NA	NA	NA	NA	NA	NA	NA	NA	NA	NA	NA	NA	NA	NA
DLBCL0223	0	0	1	0	0	0	0	0	0	0	0	0	0	0	0	0	0	0	0	1	0	0	1	0	0	0	0	0	0	0	0	0	0	0	NA	NA	NA	NA	NA	NA	NA	NA	NA	NA	NA	NA	NA	NA	NA
DLBCL0224	0	0	0	0	0	0	0	0	0	0	0	0	0	0	0	0	0	0	0	0	0	0	0	0	0	1	0	0	0	1	1	0	0	0	NA	NA	NA	NA	NA	NA	NA	NA	NA	NA	NA	NA	NA	NA	NA
DLBCL0225	0	0	0	1	0	0	0	0	0	0	0	0	0	0	0	0	0	0	0	0	0	0	0	0	0	0	0	0	0	0	0	0	0	0	NA	NA	NA	NA	NA	NA	NA	NA	NA	NA	NA	NA	NA	NA	NA
DLBCL0226	0	0	0	0	0	0	0	0	0	0	0	0	0	0	0	0	0	1	0	1	0	0	1	0	0	0	0	0	0	0	0	0	0	0	NA	NA	NA	NA	NA	NA	NA	NA	NA	NA	NA	NA	NA	NA	NA
DLBCL0227	0	0	1	0	0	0	0	0	0	0	0	1	0	0	0	0	0	0	0	1	0	0	1	1	0	0	0	0	0	0	0	0	1	0	NA	NA	NA	NA	NA	NA	NA	NA	NA	NA	NA	NA	NA	NA	NA
DLBCL0228	0	0	0	0	0	0	0	0	0	0	0	0	0	0	0	0	0	0	0	0	0	1	0	0	0	0	0	0	0	0	0	0	0	0	NA	NA	NA	NA	NA	NA	NA	NA	NA	NA	NA	NA	NA	NA	NA
DLBCL0230	0	0	0	0	0	0	0	0	0	0	0	0	0	0	0	0	0	0	0	1	0	0	0	0	0	0	0	0	0	0	0	0	0	0	NA	NA	NA	NA	NA	NA	NA	NA	NA	NA	NA	NA	NA	NA	NA
DLBCL0231	0	0	0	0	0	0	0	0	0	0	0	0	0	0	0	0	0	0	0	1	1	0	0	0	0	0	0	0	0	0	0	0	0	0	NA	NA	NA	NA	NA	NA	NA	NA	NA	NA	NA	NA	NA	NA	NA
DLBCL0232	0	0	0	0	0	0	0	0	0	0	0	0	0	0	0	0	0	0	0	0	0	0	0	0	0	0	0	0	0	0	0	0	0	0	NA	NA	NA	NA	NA	NA	NA	NA	NA	NA	NA	NA	NA	NA	NA
DLBCL0235	0	0	1	0	0	0	0	0	0	0	0	0	0	0	0	0	0	0	0	0	1	0	1	0	0	0	1	0	0	0	0	0	0	0	NA	NA	NA	NA	NA	NA	NA	NA	NA	NA	NA	NA	NA	NA	NA
DLBCL0236	0	0	0	0	0	0	0	0	0	0	0	0	0	0	0	0	0	0	0	0	0	0	1	0	0	0	0	0	0	1	0	0	0	0	NA	NA	NA	NA	NA	NA	NA	NA	NA	NA	NA	NA	NA	NA	NA
DLBCL0240	0	0	0	0	0	1	0	0	1	0	1	0	0	0	0	0	0	0	0	0	0	0	0	0	0	0	0	0	0	0	0	0	0	0	NA	NA	NA	NA	NA	NA	NA	NA	NA	NA	NA	NA	NA	NA	NA
DLBCL0241	0	0	1	0	0	1	0	0	0	1	0	0	0	0	0	1	0	0	0	1	0	0	1	0	0	0	0	0	0	0	1	0	0	0	NA	NA	NA	NA	NA	NA	NA	NA	NA	NA	NA	NA	NA	NA	NA
[truncated: 1,783 more rows]
[truncated: 50 more columns]

## Sheet: Table S5B
Table S5B. A summary of mutated genes reported in at least three individual cohorts
[truncated: 102 more rows]

[truncated: 4 more sheets: Table S6, Table S7, Table S8, Table S9]
